# Supplementary material for: QSAR Modeling to Predict Aquatic Toxicity Across Multiple Species
Source: Toxics. 2026 Jun 7;14(6):498. doi: 10.3390/toxics14060498 (PMC13307692; doi:10.3390/toxics14060498)
Supplement: Supplementary file 1 [file toxics-14-00498-s001.zip]

Archive with 3 entries (3 files):
- File S1. Supplementary QSAR data.xlsx
- File S2. Supplementary QSAAR data.xlsx
- File S3. Supplementary statistical data.pdf
