# Supplementary material for: QSAR Modeling to Predict Aquatic Toxicity Across Multiple Species
Source: Toxics. 2026 Jun 7;14(6):498. doi: 10.3390/toxics14060498 (PMC13307692; doi:10.3390/toxics14060498)
Supplement: Supplementary file 1 [file toxics-14-00498-s001.zip › File S1. Supplementary QSAR data.xlsx]

## Sheet: Raphidocelis subcapitata (1)
SMILES	ErC50 (mmol/L)	pErC50 (mmol/L)	CrippenLogP	maxaasC	minHBa	minHsOH	nHBAcc3	topoDiameter	train / test
CCOCCOCCO	110.83	-2.04466	0.0318	0	4.90986	0.74314	3	8	train
CC(C)=O	110.544	-2.04354	0.82919	0	9.44444	0	1	2	train
O=S(=O)(O)C(F)(F)C(F)(F)C(F)(F)C(F)(F)F	67.5112	-1.82938	3.3807	0	7.6998	0.832464	12	6	train
CCOCC	30.8211	-1.48885	1.0428	0	4.83333	0	1	4	train
CC(C)CO	22.8883	-1.35961	0.6347	0	8.14352	0.713889	1	3	train
NC=O	22.2116	-1.34658	-0.66461	0	4.16667	0	1	2	train
CC#N	17.0621	-1.23203	0.59609	0	0	0	1	2	train
CNC=O	16.9385	-1.22887	-0.40391	0	2.25	0	1	3	train
CCC(C)=O	16.6534	-1.2215	1.21929	0	9.8125	0	1	3	train
CCCCO	16.0272	-1.20486	0.7788	0	8.06625	0.736389	1	4	train
CN(C)C=O	13.6887	-1.13636	-0.06171	0	1.44444	0	1	3	train
O=C(O)c1ccccc1C(=O)O	13.6725	-1.13585	1.05139	0	8.5512	0.759306	4	5	train
O=C1CCCCC1	11.8992	-1.07552	1.75349	0	10.4631	0	1	4	train
N#CNC(=N)N	11.8986	-1.0755	-0.98324	0	1.875	0	4	4	train
C=C(C)C(N)=O	11.7574	-1.07031	0.20788	0	4.69676	0	1	3	train
OCCCCO	11.1027	-1.04543	-0.2488	0	8.08625	0.736389	2	5	train
CCCCOCCO	10.8526	-1.03553	0.7954	0	4.97319	0.735078	2	7	train
CC(C)=CCO	10.1077	-1.00465	0.87109	0	8.16028	0.739792	1	4	train
O=C1CCCCCN1	8.84298	-0.946599	0.91049	0	2.80556	0	1	4	train
CSC	8.70701	-0.939869	0.9792	0	-0.0277778	0	0	2	train
CC(=O)CC(C)(C)O	8.61447	-0.935229	0.97029	0	8.96722	0.539792	2	4	train
COC(C)(C)CCO	8.46744	-0.927752	0.7938	0	5.01806	0.668611	2	5	train
OCCCCCCO	8.46744	-0.927752	0.5282	0	8.72799	0.514167	2	4	train
CC(O)CC(C)(C)O	8.46744	-0.927752	0.5314	0	8.30309	0.688203	2	7	train
CC(CO)(CO)CO	8.32788	-0.920534	-1.0304	0	8.46528	0.651389	3	4	train
CCOCCOC(C)=O	7.57125	-0.879167	0.81829	0	4.72667	0	3	6	train
COCC(C)OC(C)=O	7.57125	-0.879167	0.81989	0	4.58	0	3	7	train
CC(C)(C)OCCO	7.36668	-0.867272	0.7938	0	5.12847	0.715556	2	5	train
O=c1[nH]c(=O)[nH]c(=O)[nH]1	7.36335	-0.867075	-1.27321	0	1.78875	0	3	4	train
OCc1ccccc1	7.12583	-0.852836	0.8394	0.965278	8.53759	0.692083	1	5	train
CSCCC(N)C(=O)O	6.70911	-0.826665	0.38529	0	-0.54017	0.743115	3	6	train
O=C(O)CCC(=O)O	6.1732	-0.79051	-3.53611	0	9.50153	0	4	5	train
CCOC(=O)CC(=O)OCC	5.49747	-0.740163	0.73659	0	4.51908	0	4	8	train
O=C1CC=Cc2nc3ccccc3nc21	5.10038	-0.707603	2.42027	0.685139	11.5754	0	3	7	train
OC(CCl)CCl	4.92266	-0.6922	0.8249	0	1.00793	0.599691	1	4	train
CC1(C)CCC(C)(C)O1	4.60505	-0.663235	2.354	0	5.73611	0	1	4	train
CC(=O)OCC(COC(C)=O)OC(C)=O	4.31036	-0.634514	0.27819	0	4.62974	0	6	8	train
CCCCCO	4.20258	-0.623516	1.1689	0	8.19736	0.708611	1	5	train
OC1CCCCC1	4.10605	-0.613425	1.3114	0	8.90917	0.562778	1	4	train
CC(=O)CC(=O)Nc1ccccc1C	3.92476	-0.593813	2.52091	0.990187	2.68176	0	2	8	train
O=c1n(CCO)c(=O)n(CCO)c(=O)n1CCO	3.83001	-0.5832	-2.15911	0	0.687222	0.650284	6	8	train
CC(=O)OCC(C)C	3.18735	-0.50343	1.43939	0	4.66435	0	2	5	train
CC(C)CCCCOC(=O)c1ccccc1C(=O)OCCCCC(C)C	2.76056	-0.440997	5.90939	0.288927	5.32234	0	4	19	train
CCCCCCCOC(=O)c1ccccc1C(=O)OCCCCCCC	2.76056	-0.440997	5.62119	0.281056	5.32339	0	4	17	train
ClCCCl	2.63859	-0.421372	1.464	0	1.28995	0	0	3	train
COc1ccccc1O	2.1765	-0.337758	1.77139	0.511574	4.79495	0.682083	2	5	train
CC(C)Br	2.13162	-0.328709	1.7897	0	0	0	0	2	train
ClC(Cl)Cl	1.9833	-0.297389	1.9864	0	1.34877	0	0	2	train
CN(C)C	1.69281	-0.228607	0.1778	0	2	0	1	2	train
CC1=CC(=O)CC(C)(C)C1	1.66541	-0.22152	2.48188	0	11.0127	0	1	4	train
CC12CCC(CC1)C(C)(C)O2	1.62195	-0.210037	2.7441	0	6.06019	0	1	4	train
O=P(OCCCl)(OCCCl)OCCCl	1.58476	-0.199965	1.8807	0	0.908795	0	4	8	train
C1CNCCN1	1.51015	-0.179019	-0.8208	0	3.22222	0	2	3	train
Nc1cccc(O)c1	1.46718	-0.166483	1.34499	0.587963	5.29861	0.702083	2	4	train
NC(N)=S	1.31562	-0.119132	-0.8113	0	4.88374	0	2	2	train
c1ccsc1	1.30947	-0.117096	1.7481	0	-0.328189	0	0	2	train
COC(C)(C)C	1.24874	-0.0964719	1.4313	0	4.9375	0	1	3	train
Cc1ccccc1O	1.1753	-0.0701487	1.84552	0.923611	8.91926	0.659583	1	4	train
COC(=O)c1ccccc1C(=O)OC	1.17491	-0.0700035	1.22819	0.210046	4.52487	0	4	7	train
Nc1nnn[nH]1	1.16417	-0.0660178	-1.29481	0.24537	2.30556	0	4	3	train
N#Cc1ccccc1C#N	1.09343	-0.038791	1.49617	0.435185	0	0	2	5	train
Cc1ccccc1N	1.08648	-0.0360222	2.45982	1.14583	5.51981	0	1	4	train
O=C1NC(=O)c2ccccc21	1.02019	-0.00867931	0.53859	0.469907	2.20435	0	2	5	train
CC(Cl)Cl	0.993452	0.00285313	1.81	0	1.27606	0	0	2	train
C=CC(=C)C	0.984388	0.00683373	1.60088	0	0	0	0	3	train
OCC1CCCO1	0.979738	0.00888994	0.1577	0	5.05208	0.696389	2	4	train
N#Cc1cccnc1	0.961192	0.0171897	1.01949	0.604167	0	0	2	5	train
CC(C)OC(C)C	0.950007	0.022273	1.8198	0	5.25	0	1	4	train
ClCCCCl	0.920305	0.0360684	1.8541	0	1.28031	0	0	4	train
Nc1n[nH]c(S)n1	0.861953	0.0645166	0.00408	0.935957	2.66585	0	3	4	train
C=C(C)C(=O)OC	0.859549	0.0657292	0.89558	0	4.27315	0	2	4	train
c1ccoc1	0.852612	0.0692483	1.2796	0	4.58333	0	1	2	train
O=C(O)c1ccc(O)cc1	0.796918	0.0985861	1.05879	0.178519	8.39407	0.706352	3	6	train
ClCC(Cl)Cl	0.778746	0.108604	2.0289	0	1.30847	0	0	3	train
Nc1nc[nH]n1	0.773408	0.111591	-0.68981	0.287037	2.44329	0	3	3	train
CC1(C)CC(O)CC(C)(C)N1	0.763618	0.117124	1.2879	0	3.50236	0.422778	2	4	train
C/C=C/C=C/C(=O)O	0.758573	0.120002	1.28957	0	8.01941	0.838828	2	6	train
CCNCC	0.738824	0.131459	0.6158	0	3.11111	0	1	4	train
C1COCCN1	0.666143	0.176433	-0.3938	0	3.15972	0	2	3	train
COCC(C)N(C(=O)CS(=O)(=O)O)c1c(C)csc1C	0.647833	0.188537	2.46863	1.224	-1.17426	0.551683	5	8	train
CC(C)(C)C(=O)O	0.646627	0.189346	1.35099	0	8.25	0.741667	2	3	train
CC(C)NC[C@@H](O)COc1ccc(CC(N)=O)cc1	0.596048	0.224719	0.68599	0.848956	3.13085	0.465063	4	13	train
CC=O	0.590557	0.228738	0.43909	0	8.80556	0	1	2	train
C=Cc1ccccn1	0.590151	0.229037	1.94708	0.923611	0	0	1	5	train
OC(O)C(Cl)(Cl)Cl	0.579551	0.236908	0.6673	0	0.78918	0.646759	2	3	train
O=C(O)C1=C[C@@H](O)[C@@H](O)[C@H](O)C1	0.57544	0.24	0.79909	0	4.75278	0	4	7	train
CCOc1nc(=O)c(F)c[nH]1	0.57544	0.24	-1.35612	0	8.48792	0.565347	5	6	train
ClC=C(Cl)Cl	0.543948	0.264443	2.42789	0	1.14643	0	0	3	train
Cc1ccc(C(=O)O)cc1	0.543908	0.264475	1.38121	1.07407	8.47571	0.761953	2	6	train
CCOP(=S)(S)OCC	0.537652	0.269498	1.8843	0	5.64393	0	2	6	train
CCN(CC)C(=O)c1cccc(C)c1	0.523201	0.281331	2.16501	1.12778	1.82815	0	1	7	train
c1ccc2ncccc2c1	0.511399	0.29124	2.63999	0	0	0	1	5	train
O=C1CCCCCCCCCCCN1	0.507156	0.294858	3.25109	0	2.98193	0	1	7	train
CC12C=CCCC1C(=O)OC2=O	0.487767	0.311788	1.20238	0	4.58213	0	3	5	train
c1cnc2c(c1)CCCC2	0.480881	0.317963	2.36559	1.46644	0	0	1	5	train
O=C(O)c1ccccc1O	0.470906	0.327065	1.05879	0	8.40565	0.685208	3	5	train
CCCCCCC(=O)O	0.461186	0.336124	2.27529	0	8.21281	0.762856	2	7	train
CCN1CCOCC1	0.46047	0.336798	0.3385	0	2.39236	0	2	5	train
C(CCOCC1CO1)COCC1CO1	0.460122	0.337127	0.5974	0	5.02331	0	4	11	train
COc1ccc(C=O)cc1	0.448357	0.348376	1.47609	0.769074	4.89774	0	2	7	train
O=CC(=O)O	0.445944	0.35072	-0.49621	0	7.35417	0.972569	3	3	train
CCC1(c2ccccc2)C(=O)NC(=O)NC1=O	0.430877	0.365647	0.29839	0.587963	2.1402	0	3	8	train
Nc1cccc(F)c1	0.423239	0.373415	1.06899	0.462963	5.21861	0	2	4	train
O=C(O)CO	0.420964	0.375755	-0.70281	0	7.47222	0.882292	3	3	train
CN(C)CCCCCCN(C)C	0.412326	0.38476	1.67	0	2.2559	0	2	9	train
Oc1ccccc1Cl	0.404678	0.39289	2.41619	1.08719	0.758206	0.65804	1	4	train
O=C(O)CCCCC(=O)O	0.403949	0.393673	0.94989	0	8.13128	0.787489	4	7	train
CCCCCl	0.394071	0.404426	2.0253	0	1.25413	0	0	4	train
N#CC1=CCCCC1	0.382915	0.416898	2.00278	0	0	0	1	5	train
CCOCCN(C(C)=O)C(=C(C)C)c1ccccc1	0.382888	0.416928	3.37368	1.06407	1.79199	0	2	10	train
Nc1nc(N)nc(-c2ccccc2)n1	0.379505	0.420782	1.96697	0.868796	5.45455	0	5	7	train
O=C(O)C(F)(F)C(F)(F)C(F)(F)C(F)(F)F	0.375781	0.425065	2.77309	0	7.47526	0.959779	11	6	train
Cc1cccc(C)c1O	0.373956	0.427179	1.87354	0.939815	9.2063	0.597083	1	4	train
C=C(C)C#N	0.372899	0.428408	1.07848	0	0	0	1	3	train
CCOC(=O)C(Cl)(Cl)Cl	0.368546	0.433508	2.15359	0	0.821545	0	2	5	train
COC(=O)c1ccc(O)cc1	0.368306	0.433791	1.14719	0.435463	4.45555	0.690727	3	7	train
CCCCCCCC/C=C\CCCCCCCC(=O)OCC(O)CO	0.364869	0.437864	5.08038	0	4.85574	0.570591	4	22	train
COCC(C)N(C(=O)C(=O)O)c1c(C)csc1C	0.346751	0.459982	1.58463	1.21764	-1.14224	0.678918	4	7	train
Cc1cccnc1	0.343872	0.463603	1.10962	1.21065	0	0	1	4	train
NC1CCCCC1	0.343071	0.464616	1.2778	0	5.63472	0	1	4	train
c1ccc2scnc2c1	0.340705	0.467622	2.15908	0	-0.692191	0	1	4	train
O=C(O)c1cc2ccccc2cc1O	0.34034	0.468087	2.21199	0	8.76512	0.598236	3	7	train
CC(C)(C1CCC(O)CC1)C1CCC(O)CC1	0.337206	0.472104	3.1148	0	9.60468	0.407834	2	10	train
Cc1ccc(N)c(C)c1	0.32538	0.487609	2.48784	1.26546	5.5887	0	1	5	train
ClC(Cl)C(Cl)Cl	0.324068	0.489364	2.5938	0	1.35014	0	0	3	train
Nc1ccncc1	0.318969	0.496252	0.6638	0.759259	5.31778	0	2	4	train
CCOC(=O)c1ccccc1C(=O)OCC	0.31699	0.498955	2.00839	0.238704	4.85018	0	4	9	train
Nc1ccc([N+](=O)[O-])cc1	0.311497	0.506546	1.59789	0.411296	5.29194	0	3	5	train
Nc1cccc([N+](=O)[O-])c1	0.311497	0.506546	1.59789	0.532963	5.30422	0	3	6	train
CSSC	0.30854	0.510689	1.6274	0	0.159979	0	0	3	train
O=C(O)C(F)(OC(F)(F)C(F)(F)C(F)(F)F)C(F)(F)F	0.308356	0.510948	2.00529	0	1.58558	0	14	7	train
CCCCC(CC)COP(=O)(O)OCC(CC)CCCC	0.307237	0.512527	4.5728	0	5.29128	0.428414	4	14	train
Cc1ccccc1	0.302331	0.519518	1.71462	1.32176	0	0	0	4	train
O=Cc1ccccc1	0.301768	0.520327	1.46749	0.729167	10.0065	0	1	5	train
CCCCC(CC)COP(=O)(O)CC(CC)CCCC	0.300425	0.522263	5.25959	0	5.52642	0.310056	3	13	train
Cc1ccc(S(=O)(=O)Cl)cc1	0.300023	0.522846	2.15601	1.10892	0.152494	0	2	6	train
O=C1OC(=O)c2c(Cl)c(Cl)c(Cl)c(Cl)c21	0.29592	0.528825	3.57919	1.40349	0.638827	0	3	6	train
CCCCCCCO	0.2928	0.533429	1.9491	0	8.36559	0.672578	1	7	train
Cc1ccc(N)cc1	0.282361	0.549196	2.40511	1.24926	5.42667	0	1	5	train
O=C(O)CCSCCC(=O)O	0.280852	0.551523	0.90289	0	-1.03069	0.763922	4	8	train
CCc1cccc(CC)c1N	0.278299	0.555489	3.50189	1.26792	5.90435	0	1	6	train
Nc1cccc(N)c1	0.277601	0.556579	1.95929	0.712963	5.37861	0	2	4	train
O=C(O)[C@H]1CO[C@](Cn2cncn2)(c2ccc(Cl)cc2Cl)O1	0.274042	0.562182	1.83069	1.32016	0.624466	0.650314	6	9	train
CCCCCCCC(=O)O	0.270617	0.567645	2.66539	0	8.27	0.75051	2	8	train
Clc1ccccc1	0.264803	0.577078	2.34	1.48534	1.01206	0	0	4	train
CCNc1ccccc1	0.264268	0.577955	2.1184	1.19444	3.2075	0	1	6	train
C[C@]12CC[C@@H]3c4ccc(OC(=O)c5ccccc5)cc4CC[C@H]3[C@@H]1CC[C@H]2O	0.263027	0.58	5.59198	1.4437	5.63	0.231636	3	15	train
O=S(=O)(c1ccc(O)cc1)c1ccc(O)cc1	0.259969	0.585079	2.44449	0.246287	9.11794	0.629459	4	10	train
CCc1ccccc1O	0.257223	0.589691	2.32519	1.01157	9.11051	0.619583	1	5	train
CC(C)[C@H](N)C(=O)OC[C@@H](CO)OCn1cnc2c(=O)nc(N)[nH]c21	0.25704	0.59	-0.82092	0.215754	1.42967	0.56457	9	13	train
Cc1cccc(N)c1	0.251229	0.59993	2.40511	1.21296	5.45861	0	1	4	train
Nc1ccccc1Cl	0.249569	0.602809	3.03049	1.30941	0.883206	0	1	4	train
Cc1ccc(C)c(O)c1	0.24712	0.607093	1.87354	1.09546	9.10009	0.619583	1	5	train
COc1ccccc1N	0.243767	0.613025	1.77819	0.733796	4.91995	0	2	5	train
CCOC(=O)[C@H](CCc1ccccc1)N[C@H]1CCCN2CCC[C@@H](C(=O)O)N2C1=O	0.239883	0.62	1.82939	1.1055	1.41261	0.528751	7	13	train
Cc1cc(C)cc(N)c1	0.23619	0.626739	2.43313	1.22917	5.55944	0	1	4	train
O=C(O)C(F)(F)C(F)(F)C(F)(F)C(F)(F)C(F)(F)C(F)(F)C(F)(F)F	0.230617	0.637109	4.67899	0	7.57399	0.944167	17	9	train
BrCCCBr	0.230134	0.638019	2.1663	0	0	0	0	4	train
C1CCCCC1	0.229981	0.638308	2.3406	0	0	0	0	3	train
CC(CCO)CC(C)(C)C	0.228926	0.640305	2.4411	0	8.63351	0.607387	1	6	train
C=C(C)C(=O)OCC1CO1	0.225252	0.647331	0.66458	0	4.76389	0	3	6	train
S=C1NCCN1	0.223872	0.65	-0.5359	0	3.20319	0	2	3	train
C=CC(C)(O)CCC=C(C)C	0.220585	0.656425	2.52218	0	9.48877	0.44342	1	7	train
CC1(C)O[C@@H]2C[C@H]3[C@@H]4C[C@H](F)C5=CC(=O)C=C[C@]5(C)[C@@]4(F)[C@@H](O)C[C@]3(C)[C@]2(C(=O)CO)O1	0.218776	0.66	2.45307	0	6.05474	0.0975344	8	12	train
CCCCCCCCO	0.213008	0.671603	2.3392	0	8.42278	0.660232	1	8	train
c1ccc(C2CO2)cc1	0.208234	0.681449	1.4168	1.30324	5.09454	0	1	5	train
CNc1cccc(NC)c1	0.205731	0.6867	1.77	1.13134	3.06167	0	2	6	train
CO/N=C(\C(=O)N[C@@H]1C(=O)N2C(C(=O)OCOC(=O)C(C)(C)C)=C(C)CS[C@H]12)c1csc(N)n1	0.194984	0.71	1.40497	0.558411	-1.61068	0	10	17	train
CCCCC(CC)COC(=O)c1ccccc1C(=O)O	0.187267	0.727538	2.39169	0.0535598	5.23895	0	4	11	train
CNc1ccccc1	0.186788	0.728652	1.7283	1.15972	3.02694	0	1	5	train
CCC(C)=NO	0.183764	0.735741	1.61709	0	7.92273	0.889167	2	4	train
CCc1ccc(O)cc1	0.179401	0.746176	2.32519	1.25722	8.85219	0.673897	1	6	train
Cc1c(O)cccc1C(=O)N[C@@H](CSc1ccccc1)[C@H](O)CN1C[C@H]2CCCC[C@H]2C[C@H]1C(=O)NC(C)(C)C	0.177828	0.75	3.92341	1.34531	-1.55324	0.0513216	5	14	train
Cc1cc(C)c(N)c(C)c1	0.175049	0.75684	2.51586	1.28167	5.75074	0	1	5	train
C=CCO	0.172289	0.763741	0.09089	0	7.75694	0.819792	1	3	train
Nc1cccc(Cl)c1	0.170316	0.768745	3.03049	1.37654	0.926725	0	1	4	train
CCCCOCCCC	0.169054	0.771974	2.6032	0	5.31444	0	1	8	train
NCCCCCCN	0.163608	0.786196	0.4642	0	5.27949	0	2	7	train
CCCCCOC(=O)Nc1nc(=O)n([C@@H]2O[C@H](C)[C@@H](O)[C@H]2O)cc1F	0.162181	0.79	-0.12543	0	2.06122	0.462848	7	15	train
C=C(C)C(=O)OCCCC	0.161859	0.790864	2.06588	0	4.80537	0	2	7	train
CCCCOCCOP(=O)(OCCOCCCC)OCCOCCCC	0.158195	0.800808	3.6144	0	5.42247	0	7	16	train
O=C(O)c1nc(Cl)ccc1Cl	0.157106	0.803808	2.05499	0.919383	0.567527	0.74416	3	5	train
O=C(O)CN(CC(=O)O)CC(=O)O	0.157033	0.80401	-1.22391	0	0.798611	0.786454	7	6	train
CCCCCCCC/C=C\CCCCCCCC(=O)N(CCO)CCO	0.148921	0.827045	4.99718	0	1.5502	0.582675	3	21	train
Cc1ccc(N)cc1N	0.147439	0.831388	3.15031	1.07333	5.4475	0	2	5	train
ClC(Cl)=C(Cl)Cl	0.147043	0.832557	2.99439	0	1.22977	0	0	3	train
Nc1ccc(Oc2ccc(N)cc2)cc1	0.139934	0.854078	3.14409	0.758307	5.56784	0	3	10	train
Cc1ccc(C)cc1	0.139677	0.854876	1.74264	1.32926	0	0	0	5	train
N#Cc1ccccc1Cl	0.138683	0.857977	2.27789	1.20525	0.790784	0	1	5	train
CCCCC(CC)COC(=O)CCCCC(=O)OCC(CC)CCCC	0.135023	0.869593	6.29989	0	5.37507	0	4	19	train
Nc1ccc(S(N)(=O)=O)cc1	0.133697	0.873878	0.43009	0.535185	4.98639	0	4	6	train
CC(C)c1ccc(N)cc1	0.13323	0.875398	3.50049	1.34185	5.52682	0	1	6	train
Nc1ccccn1	0.127588	0.894192	1.06899	0.571759	5.24667	0	2	4	train
Cc1cccc(C(=O)O)c1	0.124952	0.903257	1.38121	0.97213	8.50926	0.754583	2	5	train
C=CCc1ccc(OC)c(OC)c1	0.123527	0.90824	2.85928	1.17375	5.11852	0	2	8	train
COc1cccc([N+](=O)[O-])c1	0.117614	0.92954	2.02429	0.499259	4.80056	0	3	6	train
CCc1cccc(N)c1	0.117269	0.930817	2.93949	1.30093	5.53417	0	1	5	train
COC(=O)NC(=S)Nc1ccccc1NC(=S)NC(=O)OC	0.108757	0.963541	1.99028	0.782703	2.60918	0	6	13	train
CCCCC=O	0.108048	0.966385	1.60939	0	9.56375	0	1	5	train
O=C1CCCCC1C1=CCCCC1	0.10666	0.971998	3.40618	0	11.6527	0	1	7	train
Cc1ccc(O)c(C)c1	0.105879	0.97519	1.87354	1.18546	9.0437	0.631806	1	5	train
NNC(=O)NN	0.105492	0.97678	-2.36901	0	1.73958	0	3	4	train
C1CCC(NC2CCCCC2)CC1	0.104866	0.979364	3.2414	0	3.85778	0	1	8	train
Cc1ccc(C)c(O)c1C	0.104344	0.981534	1.90156	1.14176	9.38713	0.557083	1	5	train
C=COC(C)=O	0.103444	0.985294	0.85308	0	4.16667	0	2	4	train
O=C(O)C(Cl)(Cl)Cl	0.100059	0.999743	1.67509	0	0.689643	0.737037	2	3	train
Oc1c(Cl)cccc1Cl	0.0994049	1.00259	3.06959	1.14429	0.77904	0.593997	1	4	train
CCCCCCCCCCCCCOC(=O)c1ccccc1C(=O)OCCCCCCCCCCCCC	0.0942625	1.02566	10.5906	0.305102	5.47186	0	4	31	train
Cc1ccc(C(C)C)c(O)c1	0.0932684	1.03027	2.91421	1.10361	9.46176	0.539583	1	6	train
Oc1cccc(Cl)c1	0.0898417	1.04652	2.41619	1.25154	0.846725	0.681096	1	4	train
CCCCC(CC)COC(=O)CC(C(=O)OCC(CC)CCCC)S(=O)(=O)O	0.0889208	1.051	4.35719	0	5.0927	0	7	17	train
ON=C1CCCCC1	0.0866612	1.06218	2.15129	0	8.27898	0.821389	2	5	train
Cc1cccc(C)c1	0.0834918	1.07836	1.74264	1.33796	0	0	0	4	train
C=C1CC(=O)O1	0.0821222	1.08554	0.60708	0	4.30556	0	2	4	train
Oc1ccc(Cc2ccc(O)cc2)cc1	0.0799665	1.09709	2.87159	1.13749	9.12609	0.629543	2	10	train
CCN(CC)CC	0.0791136	1.10175	1.3481	0	2.375	0	1	4	train
C1=CCCC=CCC1	0.07586	1.11999	2.52518	0	0	0	0	4	train
CCCCOP(=O)(OCCCC)OCCCC	0.0751414	1.12412	3.5646	0	5.39774	0	4	10	train
OC(Cn1cncn1)c1ccc(Cl)cc1Cl	0.0743155	1.12892	1.9774	1.40744	0.776998	0.420045	3	9	train
Nc1cc(Cl)ccc1Cl	0.0739223	1.13122	3.68389	1.41022	0.89654	0	1	5	train
Cc1ccc([N+](=O)[O-])cc1	0.0729673	1.13687	2.04371	1.03296	10.1178	0	2	6	train
Fc1ccc(Br)cc1F	0.07294	1.13703	2.38839	0.964259	12.1497	0	2	5	train
COc1ccc(N)c([N+](=O)[O-])c1	0.0714058	1.14627	1.60649	0.349537	4.7644	0	4	6	train
COc1ccc(N)cc1[N+](=O)[O-]	0.0714058	1.14627	1.60649	0.426759	4.8	0	4	6	train
Cc1cc(C)c(O)c(C)c1	0.0708361	1.14975	1.90156	1.20167	9.33074	0.569306	1	5	train
Cc1ccc(N)cc1C	0.0675535	1.17035	2.43313	1.29556	5.5275	0	1	5	train
C=CC(C)(O)CCCC(C)CCCC(C)CCCC(C)C	0.0674974	1.17071	6.28869	0	9.88826	0.345123	1	15	train
Oc1cccc(Cl)c1Cl	0.0672989	1.17199	3.06959	1.37054	0.795243	0.617052	1	4	train
CCn1cc(C(=O)O)c(=O)c2cc(F)c(N3CCN[C@H](C)C3)c(F)c21	0.0645654	1.19	-0.02563	0	1.61196	0.653517	7	11	train
Nc1cc(C(=O)O)ccc1Cl	0.0643242	1.19163	1.58879	1.06173	0.677243	0.74756	3	6	train
CC(C)CC(C)(c1ccc(O)cc1)c1ccc(O)cc1	0.0629252	1.20118	4.58779	1.17564	9.47819	0.548411	2	10	train
C=CCOC(=O)c1ccccc1C(=O)OCC=C	0.0609535	1.215	2.19297	0.174456	4.8876	0	4	11	train
Nc1ccc(Cc2ccc(N)cc2)cc1	0.0605707	1.21774	3.36249	1.25831	5.62339	0	2	10	train
Cc1ccc(C)c(OCCCC(C)(C)C(=O)O)c1	0.0604889	1.21832	3.80183	1.16802	5.69982	0.604189	3	10	train
C1=CCC2CC=CC2C1	0.0582877	1.23442	2.38108	0	0	0	0	4	train
COc1ccc(OC)c(Cl)c1	0.0581297	1.2356	2.85799	1.25326	0.804769	0	2	7	train
C=C(C)C(=O)OCCN(C)C	0.0572846	1.24196	0.82738	0	1.9501	0	3	7	train
CC(C)(OOC(C)(C)c1ccccc1)c1ccccc1	0.0555222	1.25553	4.123	1.08691	5.73473	0	2	11	train
CC(C)OC(=O)C(C)(C)Oc1ccc(C(=O)c2ccc(Cl)cc2)cc1	0.055024	1.25945	4.64839	1.27081	0.783043	0	4	15	train
C=C(C)C(=O)OCCN(CC)CC	0.0540127	1.2675	1.60758	0	2.2001	0	3	8	train
Oc1ccc(Br)cc1	0.0535032	1.27162	2.52529	1.40306	8.78264	0.69302	1	5	train
Cc1cc(S(=O)(=O)O)ccc1N	0.0534673	1.27191	2.22041	0.666782	5.47199	0.617064	4	6	train
Cc1ccc(N)c(S(=O)(=O)O)c1	0.0534673	1.27191	1.05741	0.770208	5.37345	0.607269	4	5	train
C=CC(=O)OCCO	0.051703	1.28648	-0.13202	0	4.33333	0.779694	3	6	train
OC(c1ccc(Cl)cc1)(c1ccc(Cl)cc1)C(Cl)(Cl)Cl	0.0516431	1.28699	5.0257	1.41288	0.858716	0.0891018	1	10	train
c1ccc(OP(Oc2ccccc2)Oc2ccccc2)cc1	0.0516003	1.28735	5.67197	0.781931	6.00732	0	3	10	train
CCC(C)c1ccc(O)cc1	0.0499652	1.30133	3.27629	1.29657	9.01115	0.637864	1	7	train
Nc1ccc(Cl)cc1[N+](=O)[O-]	0.0494175	1.30612	2.25129	1.00238	0.632198	0	3	5	train
Nc1ccc(Cl)cc1Cl	0.0491987	1.30805	3.68389	1.46994	0.90404	0	1	5	train
CCS	0.0483723	1.3154	0.9361	0	0	0	0	2	train
O=C(O)CS	0.0478296	1.3203	0.23469	0	7.76929	0.86358	2	3	train
CC(C)(C#N)N=NC(C)(C)C#N	0.0475302	1.32303	2.10917	0	0	0	4	7	train
ClC(Br)Br	0.0466442	1.3312	2.2986	0	1.41118	0	0	2	train
CCC(C)c1ccccc1O	0.045968	1.33754	3.27629	1.05093	9.41204	0.551806	1	6	train
CCCCCCCCOC(=O)c1ccc(C(=O)OCCCCCCCC)c(C(=O)OCCCCCCCC)c1	0.0457547	1.33956	9.20689	0.236086	5.42745	0	6	23	train
C=Cc1ccncc1	0.0437854	1.35867	1.54189	1.11111	0	0	1	5	train
Cc1ccc(C(C)C)cc1	0.0432482	1.36403	2.83802	1.42185	0	0	0	6	train
O=[N+]([O-])c1ccccc1O	0.0431571	1.36495	1.72129	0	8.83926	0.710833	3	5	train
CC(C)=CC=C(C)C	0.0426848	1.36973	2.77118	0	0	0	0	5	train
Nc1cccc(Cl)c1Cl	0.0419307	1.37747	3.68389	1.49554	0.920243	0	1	4	train
ClC(Cl)C(Cl)(Cl)Cl	0.0417309	1.37954	3.1603	0	1.3594	0	0	3	train
CC(C)(C)[C@H](O)[C@H](Cc1ccc(Cl)cc1)n1cncn1	0.0411081	1.38607	3.1223	1.40194	0.883835	0.252102	3	9	train
Oc1c(Cl)ccc(Cl)c1Cl	0.0410872	1.38629	3.72299	1.40421	0.792373	0.553009	1	5	train
NCCO	0.0409482	1.38777	-1.0626	0	4.77778	0.807639	2	3	train
C=C(C)c1ccccc1	0.040651	1.39093	2.53699	1.21991	0	0	0	5	train
C=C(C)c1ccc(O)cc1	0.0402765	1.39495	2.61318	1.06741	8.90878	0.665536	1	6	train
CC(N)=CC#N	0.0402179	1.39558	0.36488	0	5.04153	0	2	4	train
O=Cc1ccccc1O	0.0393324	1.40525	1.17309	0.331019	8.87926	0.685208	2	5	train
Cc1cccc(C(C)(C)C)c1O	0.0383865	1.41582	3.14302	1.0162	9.73317	0.477083	1	5	train
C=CC1CC=CCC1	0.03793	1.42102	2.38108	0	0	0	0	5	train
FC(F)(F)c1ccccc1	0.0369776	1.43206	2.3643	0	11.7879	0	3	5	train
Oc1ccc(Cl)cc1Cl	0.0364896	1.43783	3.06959	1.38994	0.77904	0.629576	1	5	train
FC(F)(F)c1cccc(C(F)(F)F)c1	0.0364449	1.43836	3.042	0	11.9887	0	6	6	train
CCSSCC	0.036059	1.44299	2.4076	0	0.105838	0	0	5	train
C=CC(=O)OC	0.0360311	1.44332	0.50548	0	4.14236	0	2	4	train
N=C(Nc1ccccc1)Nc1ccccc1	0.036	1.4437	4.34297	0.89901	2.96257	0	3	10	train
O=[N+]([O-])c1cc(Cl)ccc1O	0.0358406	1.44562	2.37469	0.922377	0.576643	0.68237	3	5	train
Cc1ccc(Cl)c(N)c1	0.0347433	1.45913	3.05851	1.31691	0.878364	0	1	5	train
CC(C)OC(=O)C(C(=O)OC(C)C)=C1SCCS1	0.0344751	1.46249	2.74128	0	-1.0393	0	4	8	train
Nc1ccc(O)c([N+](=O)[O-])c1	0.0324596	1.48866	1.30349	0.258796	5.24972	0.696944	4	5	train
Nc1ccc(Cl)c(Cl)c1	0.0318052	1.4975	3.68389	1.53184	0.963762	0	1	5	train
Cc1cc(C)nc(NS(=O)(=O)c2ccc(N)cc2)n1	0.0316228	1.5	2.94942	0.720469	2.493	0	6	10	train
CCCCCCCCCCCC(=O)O	0.0309725	1.50902	4.22579	0	8.41329	0.719384	2	12	train
CC(=O)c1cc2ccccc2s1	0.0306767	1.51319	3.07229	1.14	-1.0924	0	1	6	train
Oc1ccc(-c2ccc(O)cc2)cc1	0.0306339	1.5138	3.18379	1.01648	9.10769	0.637941	2	9	train
Cc1ccc(C(C)(C)C)cc1	0.0297046	1.52718	3.01212	1.40565	0	0	0	6	train
Cc1cc(-c2ccc(N)c(C)c2)ccc1N	0.0296986	1.52726	4.94844	1.17574	5.8008	0	2	9	train
CNC(=O)Oc1cccc2ccccc12	0.0296401	1.52812	2.65678	0.576343	2.41699	0	2	8	train
Clc1ccc(Cl)c(Cl)c1	0.0290669	1.5366	3.6468	1.66144	1.04623	0	0	5	train
COc1ccc(O)c(C(C)(C)C)c1	0.0288704	1.53955	3.06889	0.90912	5.09389	0.519175	2	6	train
Cc1cccc(Cl)c1	0.0284867	1.54536	2.36802	1.50154	1.00672	0	0	4	train
Cc1ccc2cc(C)ccc2c1	0.0281882	1.54993	2.89584	1.32533	0	0	0	7	train
CC(C)CCOCCC(C)C	0.0278187	1.55566	3.0952	0	5.45528	0	1	8	train
CCOc1cc(N2CCOCC2)c(OCC)cc1N	0.0278025	1.55592	2.40359	1.03037	2.24648	0	5	9	train
Nc1cc(Cl)cc(Cl)c1	0.0272705	1.56431	3.68389	1.43364	0.947558	0	1	4	train
CC(C)(C)c1cc(C(=O)O)c(O)c(C(C)(C)C)c1	0.0271829	1.5657	3.65379	0.919097	9.186	0.413706	3	6	train
C=C(C)C(=O)OCC(CC)CCCC	0.0267458	1.57274	3.48218	0	5.11506	0	2	9	train
Fc1ccc([C@@]2(Cn3cncn3)O[C@H]2c2ccccc2Cl)cc1	0.026286	1.58028	2.71649	1.34421	0.758736	0	4	10	train
Cc1ccc2ccccc2c1C	0.0262662	1.5806	2.89584	1.39639	0	0	0	6	train
CC(C)OC(=O)N[C@H](C(=O)N[C@H](C)c1nc2ccc(F)cc2s1)C(C)C	0.0262362	1.5811	2.94618	0.968716	-1.64743	0	5	14	train
CC1CC(CC2CCC(N)C(C)C2)CCC1N	0.0256043	1.59169	2.9035	0	6.09735	0	2	10	train
CS(=O)(=O)c1ccc([C@@H](O)[C@@H](CO)NC(=O)C(Cl)Cl)cc1	0.0251189	1.6	1.37789	0.472176	0.57314	0.358786	5	11	train
CCOP(=S)(OCC)Oc1ccc(=O)n(-c2ccccc2)n1	0.0249952	1.60214	3.57477	0.700121	1.32855	0	5	11	train
CC(C)(C)C(O)/C(=C\c1ccc(Cl)cc1)n1cncn1	0.0237021	1.62521	3.04499	1.37268	0.863143	0.295505	3	9	train
C=CC(=O)OCC	0.0229879	1.6385	0.89558	0	4.43403	0	2	5	train
Oc1cc(Cl)ccc1Cl	0.0227211	1.64357	3.06959	1.28522	0.77154	0.617052	1	5	train
Oc1ccc(Cl)c(Cl)c1Cl	0.0212326	1.673	3.72299	1.50894	0.816077	0.588589	1	5	train
Nc1c(Cl)cc(Cl)cc1Cl	0.0211004	1.67571	4.33729	1.52704	0.924873	0	1	5	train
CC(C)c1ccccc1C(C)C	0.0209694	1.67841	3.9334	1.49306	0	0	0	5	train
O=C(O)CN(CCN(CC(=O)O)CC(=O)O)CC(=O)O	0.0205416	1.68737	-1.83731	0	1.0708	0.719435	10	9	train
CCc1nc(N)nc(N)c1-c1ccc(Cl)cc1	0.0204174	1.69	-0.41073	0	1.95644	0.632241	6	11	train
O=C(O)c1cn(C2CC2)c2cc(N3CCNCC3)c(F)cc2c1=O	0.0204174	1.69	3.38258	1.37352	0.869213	0	4	9	train
Cc1cccc2ccccc12	0.0197075	1.70537	2.86782	1.35009	0	0	0	5	train
ClC=CCCl	0.0190963	1.71905	1.90389	0	1.09975	0	0	4	train
C[C@H]1CCc2cc(F)cc3c(=O)c(C(=O)O)cn1c23	0.0190546	1.72	2.22748	0.765869	9.08088	0.66279	4	7	train
CCN(CC)c1ccccc1	0.0187768	1.72638	2.5328	1.31713	2.33333	0	1	6	train
Nc1ccc(Cl)c(Cl)c1Cl	0.0182106	1.73967	4.33729	1.61454	0.941077	0	1	5	train
CC1CCC(C(C)C)CC1	0.0178372	1.74867	3.4687	0	0	0	0	6	train
Cc1c(Cl)cccc1Cl	0.0168766	1.77271	3.02142	1.58873	1.02904	0	0	4	train
Cc1cc(N)ccc1N	0.0163821	1.78563	3.15031	1.03704	5.47194	0	2	5	train
Nc1cc(Cl)c(Cl)cc1Cl	0.0161074	1.79297	4.33729	1.58894	0.917373	0	1	5	train
O=C(c1ccccc1)c1ccccc1	0.0157995	1.80136	2.88599	0.734907	11.8463	0	1	8	train
O=NN(c1ccccc1)c1ccccc1	0.0156503	1.80548	3.51909	0.762685	1.36111	0	3	8	train
CCCCCCCCCO	0.0152617	1.8164	2.7293	0	8.46895	0.650232	1	9	train
CC(C)(C)C(O)(CCc1ccc(Cl)cc1)Cn1cncn1	0.0147813	1.83029	3.3415	1.42048	0.899987	0.140991	3	11	train
Nc1ccc(N=Nc2ccccc2)cc1	0.0147137	1.83228	3.47958	0.841968	5.56167	0	3	10	train
Oc1ccc2ccccc2c1	0.0145775	1.83632	2.91599	0.32287	9.13024	0.635111	1	6	train
CCN(CC)C(=O)[C@@H](C)Oc1cccc2ccccc12	0.0139403	1.85573	4.21018	0.760283	1.7875	0	2	10	train
C=Cc1ccccc1C=C	0.0138378	1.85893	2.60718	1.13657	0	0	0	5	train
Clc1cccc2ccccc12	0.0135783	1.86716	3.4932	1.51367	0.958519	0	0	5	train
C=Cc1ccccc1	0.0134534	1.87117	2.14689	1.17361	0	0	0	5	train
CC(C)(C)C(O)C(Cc1ccc(Cl)cc1Cl)n1cncn1	0.0134519	1.87122	3.7757	1.45904	0.836058	0.23119	3	9	train
Oc1ccc(C2(c3ccc(O)cc3)CCCCC2)cc1	0.0134255	1.87207	4.48589	1.26453	9.51289	0.545131	2	10	train
CCCCCc1ccc(O)cc1	0.0134048	1.87274	3.49549	1.3206	9.02826	0.635927	1	9	train
Cc1ccc2ccccc2c1	0.0133729	1.87377	2.86782	1.32287	0	0	0	6	train
c1cc2ccc3cccc4ccc(c1)c2c34	0.0133612	1.87416	4.584	0	0	0	0	7	train
C=CC(=O)OCCCC	0.0132726	1.87705	1.67578	0	4.67458	0	2	7	train
Cc1cc(Cc2cc(C)cc(C(C)(C)C)c2O)c(O)c(C(C)(C)C)c1	0.0132259	1.87857	5.94793	1.12585	10.8179	0.267021	2	10	train
O=[N+]([O-])c1ccc(Cl)c(Cl)c1	0.0130922	1.88299	3.32249	1.31554	0.729633	0	2	6	train
CC(c1ccc(O)cc1)(c1ccc(O)cc1)c1ccc(O)cc1	0.0127399	1.89484	4.06289	1.00618	9.5702	0.544373	3	10	train
C#CC(C)(C)NC(=O)c1cc(Cl)cc(Cl)c1	0.0123127	1.90965	3.18298	1.27731	0.782462	0	1	8	train
O=P(Oc1ccccc1)(Oc1ccccc1)Oc1ccccc1	0.0122673	1.91125	5.55317	0.460143	5.6444	0	4	10	train
CCCCCCCCCCCCCCCCCCCCCC(=O)O	0.012047	1.91912	8.12679	0	8.55702	0.68789	2	22	train
CCCCc1ccccc1	0.0119305	1.92334	3.0292	1.46236	0	0	0	7	train
C=C(C)C1CC=C(C)CC1	0.0117539	1.92982	3.16128	0	0	0	0	6	train
Cc1ccc(C(C)(C)C)c(O)c1	0.0115769	1.93641	3.08831	1.09769	9.62697	0.499583	1	6	train
CCCCCCCCCCCC[N+](C)(C)CC(=O)[O-]	0.0115428	1.93769	2.96749	0	10.5703	0	2	15	train
Oc1cc(Cl)cc(Cl)c1Cl	0.011535	1.93798	3.72299	1.42764	0.808577	0.576065	1	5	train
CCCCCCCCCC(C)=O	0.0111655	1.95212	3.94999	0	10.5789	0	1	10	train
Cc1ccc(O)c(C(C)(C)C)c1	0.0109676	1.95989	3.08831	1.19234	9.57058	0.511806	1	5	train
COC(=O)C(C)N(C(=O)Cc1ccccc1)c1c(C)cccc1C	0.0107637	1.96804	3.69553	0.951078	1.55903	0	3	10	train
Cc1cc(Cl)ccc1Cl	0.010626	1.97363	3.02142	1.56531	1.02006	0	0	5	train
O=C(O)C(F)(F)F	0.010527	1.9777	0.86719	0	7.125	1.02292	5	3	train
c1ccc(-c2cccc(-c3ccccc3)c2)cc1	0.0104298	1.98172	5.1174	1.26107	0	0	0	10	train
CN(C)Cc1ccccc1	0.0103623	1.98454	1.4087	1.36806	2.16204	0	1	6	train
Clc1ccccc1NNc1ccccc1Cl	0.00991977	2.0035	5.03249	1.40247	0.873437	0	2	9	train
CCCCCCCC	0.00963722	2.01605	3.3668	0	0	0	0	7	train
CCCCOC(=O)c1ccccc1C(=O)OCCCC	0.00949122	2.02268	3.56879	0.268613	5.13824	0	4	13	train
CCCCCCCC/C=C\CCCCCCCC(=O)O	0.0092115	2.03567	6.26858	0	8.50819	0.701181	2	18	train
CCCCCCCCCCCCCC(=O)O	0.00920209	2.03611	5.00599	0	8.45698	0.709837	2	14	train
Clc1cccc(Cl)c1Cl	0.00889234	2.05098	3.6468	1.72334	1.06993	0	0	4	train
CCN1CCN(c2cc3c(cc2F)c(=O)c(C(=O)O)cn3C2CC2)CC1	0.00870964	2.06	0.32157	0	2.00769	0.621222	6	13	train
Nc1ccc(S(=O)(=O)Nc2ncccn2)cc1	0.00870964	2.06	1.97358	0.523621	2.41133	0	6	10	train
c1ccc2c(c1)sc1ccccc12	0.00760726	2.11877	4.0545	0	-0.833971	0	0	6	train
Nc1ccccc1N	0.00758776	2.11989	1.95929	0.645833	5.39481	0	2	4	train
N[C@@H](Cc1ccc(O)c(O)c1)C(=O)O	0.00758578	2.12	0.28609	0.565	5.29296	0.632702	5	8	train
ClCc1ccccc1Cl	0.00750072	2.1249	2.7393	1.60725	1.03946	0	0	5	train
CCCCC/C(C=O)=C\c1ccccc1	0.00742076	2.12955	3.90038	1.1075	10.8353	0	1	10	train
Nc1cc(Cl)c(Cl)c(Cl)c1	0.00733555	2.13457	4.33729	1.65084	0.984595	0	1	5	train
Cc1ccc(C)c(C(C)c2ccccc2)c1	0.00713807	2.14642	3.87774	1.4363	0	0	0	8	train
C=CC(=O)OCCCCCCOC(=O)C=C	0.00707587	2.15022	2.09147	0	4.79772	0	4	13	train
C=CC(=O)OCCN(C)C	0.00698838	2.15562	0.43728	0	1.94084	0	3	7	train
CC(C)(c1ccccc1)c1ccc(O)cc1	0.00660003	2.18045	3.85599	1.27842	9.29297	0.588727	1	9	train
CC(C)COC(=O)c1ccccc1C(=O)OCC(C)C	0.00647129	2.18901	3.28059	0.251765	5.15921	0	4	11	train
Cc1ccc2ccc(C)cc2c1	0.0064064	2.19339	2.89584	1.32694	0	0	0	6	train
CNN	0.00607994	2.2161	-0.9205	0	2.25	0	2	2	train
O=C(OC1CCCCC1)c1ccccc1C(=O)OC1CCCCC1	0.00605725	2.21772	4.63399	0.32304	5.61147	0	4	13	train
c1ccc(NNc2ccccc2)cc1	0.00597501	2.22366	3.72569	1.05218	3.11093	0	2	9	train
Oc1c(Br)cc(Br)cc1Br	0.00579669	2.23682	4.05029	1.55236	9.47362	0.562233	1	5	train
c1cc2c3c(cccc3c1)CC2	0.00571138	2.24326	2.9384	1.53065	0	0	0	5	train
CC(Cc1ccc(C(C)(C)C)cc1)CN1C[C@@H](C)O[C@@H](C)C1	0.0056388	2.24881	4.2719	1.45357	2.56252	0	2	12	train
CC(C)(C)C(O)/C(=C\c1ccc(Cl)cc1Cl)n1cncn1	0.00556795	2.2543	3.69839	1.42978	0.791475	0.274593	3	9	train
COc1ccccc1N1CCS/C1=C(/C#N)S(=O)c1cc(C(F)(F)F)ccc1F	0.00556507	2.25453	5.38396	0.720738	-1.72364	0	8	12	train
Nc1ccc(-c2ccc(N)c(Cl)c2)cc1Cl	0.00555507	2.25531	4.98149	1.28062	0.79716	0	2	9	train
c1ccc(-c2ccccc2)cc1	0.00506236	2.29565	3.402	1.27602	0	0	0	7	train
N#C/C=C/C#N	0.00487043	2.31243	0.58216	0	0	0	2	5	train
CC(C)(C)c1ccc(O)c(C(C)(C)C)c1	0.00485044	2.31422	4.35779	1.26873	9.83631	0.450581	1	6	train
CC[C@H](C)[C@@H]1O[C@]2(CC[C@@H]1C)C[C@H]1C[C@H](C/C=C(/C)[C@@H](O[C@@H]3C[C@H](OC)[C@H](O[C@@H]4C[C@H](OC)[C@H](O)[C@H](C)O4)[C@H](C)O3)[C@@H](C)/C=C\C=C3CO[C@@H]4[C@@H](O)C(C)=C[C@@H](C(=O)O1)[C@]34O)O2	0.004574	2.3397	5.54005	0	5.52613	-0.0593277	14	22	train
CC(C)NC(=O)N1CC(=O)N(c2cc(Cl)cc(Cl)c2)C1=O	0.00455881	2.34115	3.00508	1.15881	0.66267	0	3	10	train
CCCCCCCCCCC=CC1CC(=O)OC1=O	0.00450809	2.34601	4.32318	0	4.48704	0	3	15	train
c1ccc(C2CCCCC2)cc1	0.00430913	2.36561	3.7343	1.55296	0	0	0	7	train
CCC(C)Nc1ccc(NC(C)CC)cc1	0.00426896	2.36968	4.1074	1.1982	3.45828	0	2	11	train
Cc1cc(C)c2ccccc2c1	0.00397197	2.40099	2.89584	1.3663	0	0	0	6	train
c1ccc2c(c1)[nH]c1ccccc12	0.0038905	2.40999	3.24439	0	3.37796	0	0	6	train
CN(C)[C@@H]1C(O)=C(C(N)=O)C(=O)[C@@]2(O)C(O)=C3C(=O)c4c(O)ccc(Cl)c4[C@@](C)(O)[C@H]3C[C@@H]12	0.00380189	2.42	0.18417	0.694287	0.234469	0.0792493	9	11	train
CC(=O)C=Cc1ccccc1	0.00376524	2.42421	2.33998	1.05806	10.5303	0	1	7	train
c1ccc2c(c1)ccc1ccccc12	0.00359393	2.44443	3.993	0	0	0	0	7	train
Oc1cccc2cccnc12	0.0035849	2.44552	2.31099	0.238981	9.3087	0.625625	2	5	train
CC1COC(Cn2cncn2)(c2ccc(Oc3ccc(Cl)cc3)cc2Cl)O1	0.00355499	2.44916	5.23038	1.37405	0.632529	0	5	14	train
CC1CCCCC1	0.00346551	2.46023	2.5866	0	0	0	0	4	train
O=[N+]([O-])c1ccc(F)c(Cl)c1	0.00342889	2.46485	2.80819	0.454506	0.313738	0	3	6	train
c1ccc(Oc2ccccc2)cc1	0.0034103	2.46721	3.97969	0.869167	5.57833	0	1	8	train
ClC(COCC(Cl)C(Cl)(Cl)Cl)C(Cl)(Cl)Cl	0.00321034	2.49345	4.9582	0	1.20373	0	1	8	train
Cc1cc(C)nc(NC(=O)NS(=O)(=O)c2ccccc2C(=O)OC2COC2)n1	0.00320122	2.49468	2.03892	0.622022	1.99439	0	8	14	train
Nc1ccc(Cc2ccc(N)c(Cl)c2)cc1Cl	0.00319504	2.49552	4.66929	1.33766	0.816498	0	2	10	train
CC(=O)c1cc2c(cc1C)C(C)(C)C(C)CC2(C)C	0.00316036	2.50026	4.53532	1.4294	11.7887	0	1	8	train
O=[N+]([O-])c1c(Cl)c(Cl)c(Cl)c(Cl)c1Cl	0.00310753	2.50758	5.28269	1.54874	0.647898	0	2	6	train
CCCCOC(=O)c1ccccc1C(=O)OCc1ccccc1	0.00307558	2.51207	3.62939	0.892457	5.17538	0	4	14	train
CN(C)c1ccc(C(=C2C=CC(=N(C)C)C=C2)c2ccccc2)cc1	0.00302056	2.51991	3.92227	1.23399	2.12286	0	1	12	train
Sc1nc2ccccc2s1	0.00299426	2.52371	2.44778	1.62457	-0.675388	0	1	5	train
N#C/C=C/C(F)(F)F	0.00297486	2.52653	1.62088	0	11.0047	0	4	5	train
O=[N+]([O-])c1ccccc1[N+](=O)[O-]	0.00285685	2.54411	1.78289	0	10.2273	0	4	5	train
CCOP(=S)(OCC)Oc1cc(-c2ccccc2)on1	0.00277908	2.5561	4.06818	0.975029	5.32383	0	5	11	train
CO[C@@H]1[C@@H](O[C@@H]2O[C@H](C)[C@@H](O[C@H]3C[C@@](C)(O)[C@@H](O)[C@H](C)O3)[C@H](N(C)C)[C@H]2O)[C@@H](CC=O)C[C@@H](C)[C@@H](O[C@H]2CC[C@H](N(C)C)[C@H](C)O2)/C=C\C=C/C[C@@H](C)OC(=O)C[C@H]1O	0.00275423	2.56	2.41137	0	1.78319	0.0332591	16	22	train
CN=C=S	0.00260279	2.58456	-0.2075	0	0	0	1	3	train
c1ccc(Nc2ccccc2)cc1	0.00254304	2.59465	4.03029	1.11917	3.30389	0	1	8	train
C=CCO[C@H](Cn1ccnc1)c1ccc(Cl)cc1Cl	0.00245471	2.61	4.12408	1.47425	0.853917	0	2	9	train
CCCCCCCCCCCCCCCC(=O)O	0.00234155	2.6305	5.78619	0	8.49062	0.702471	2	16	train
O=[N+]([O-])c1cccc([N+](=O)[O-])c1	0.00232119	2.63429	1.78289	0	10.1587	0	4	6	train
CC1(C)CC(OC(=O)CCCCCCCCC(=O)OC2CC(C)(C)NC(C)(C)C2)CC(C)(C)N1	0.00228979	2.6402	6.04589	0	3.62263	0	6	19	train
CCc1cc(C(C)(C)C)c(O)c(C(C)(C)C)c1	0.00222034	2.65358	4.92019	1.30338	10.48	0.308897	1	6	train
O=C(c1ccc(O)cc1)c1ccc(O)c(O)c1O	0.00219465	2.65863	1.70839	0.243694	9.11038	0.571211	5	10	train
OCCS	0.0021791	2.66172	-0.0915	0	7.92207	0.773302	1	3	train
BrC(Br)c1ccccc1OCC1CO1	0.00190682	2.71969	3.467	1.47925	5.13479	0	2	7	train
Cc1ccc(OCC2CO2)c(Br)c1Br	0.00190682	2.71969	3.51801	1.65642	5.13275	0	2	8	train
C#CCOC(=O)[C@@H](C)Oc1ccc(Oc2ncc(Cl)cc2F)cc1	0.00188797	2.724	4.92516	0.866642	0.533643	0	6	16	train
CCCCCCCCCl	0.00182307	2.7392	3.5857	0	1.25621	0	0	8	train
NCCNCCNCCNCCNCCN	0.00180849	2.74268	-2.7378	0	3.23055	0	6	15	train
O=c1oc2ccccc2c(O)c1C1CC(c2ccc(-c3ccccc3)cc2)Cc2ccccc21	0.0018011	2.74446	7.65587	1.23968	5.63199	0.275612	3	16	train
O=C(O)CCl	0.00170245	2.76893	0.54369	0	0.627143	0.865123	2	3	train
Nc1ccc(N)cc1	0.00166561	2.77843	1.95929	0.749259	5.37111	0	2	5	train
CCCCCCCCCCCC(=O)OC	0.00149398	2.82566	4.31419	0	4.58327	0	2	13	train
Sc1ccccc1	0.00145429	2.83735	1.9753	1.51003	0	0	0	4	train
CCS(=O)(=O)c1nc2ccccn2c1S(=O)(=O)NC(=O)Nc1nc(OC)cc(OC)n1	0.0014232	2.84673	3.04865	0.0764611	1.91797	0	10	13	train
CCCCC(CC)C(=O)OOC(C)(C)C	0.00138778	2.85768	3.70999	0	4.8176	0	3	9	train
CCCCCS	0.0013453	2.87118	2.1064	0	0	0	0	5	train
CC1=CC(=O)c2ccccc2C1=O	0.0013368	2.87393	1.90648	0.520833	11.4129	0	2	6	train
CCC(CC)Nc1c([N+](=O)[O-])cc(C)c(C)c1[N+](=O)[O-]	0.00130897	2.88307	3.49414	0.540275	2.96296	0	5	8	train
CCCCCN(C)CCC(O)(P(=O)(O)O)P(=O)(O)O	0.00123027	2.91	-0.7928	0	1.71208	0.366434	8	10	train
CC(C)(C)c1cc(C(C)(C)C)c(O)c(C(C)(C)C)c1	0.0012203	2.91353	5.65529	1.29181	10.6502	0.268081	1	6	train
ClCc1ccc(-c2ccc(CCl)cc2)cc1	0.00119985	2.92087	4.2006	1.4764	1.08074	0	0	11	train
CN(C)c1ccc(C(=N)c2ccc(N(C)C)cc2)cc1	0.00112156	2.95018	3.23219	1.14306	2.05484	0	3	12	train
CC[C@H]1OC(=O)C[C@@H](O)[C@@H](C)[C@@H](O[C@@H]2O[C@H](C)[C@@H](O[C@H]3C[C@@](C)(O)[C@@H](O)[C@H](C)O3)[C@H](N(C)C)[C@H]2O)[C@@H](CC=O)C[C@@H](C)C(=O)/C=C/C(C)=C\[C@@H]1CO[C@@H]1O[C@H](C)[C@@H](O)[C@@H](OC)[C@H]1OC	0.00104713	2.98	1.91977	0	1.75544	0.0362925	18	25	train
c1ccc(-c2cc3ccccc3[nH]2)cc1	0.00103579	2.98473	3.4014	1.23028	3.41185	0	0	8	train
COc1nc(C)nc(NC(=O)NS(=O)(=O)c2ccccc2OCCCl)n1	0.00100983	2.99575	2.61328	0.315334	0.777404	0	8	14	train
CCCCCCS	0.000931559	3.03079	2.4965	0	0	0	0	6	train
O=[N+]([O-])c1ccc2c3c(cccc13)-c1ccccc1-2	0.000930935	3.03108	4.91309	0.17445	11.1364	0	2	8	train
O=[N+]([O-])c1ccc([N+](=O)[O-])cc1	0.000892766	3.04926	1.78289	0	10.1178	0	4	7	train
O=[N+]([O-])c1ccc(Cl)c([N+](=O)[O-])c1	0.000891186	3.05003	2.43629	0.576173	0.32023	0	4	6	train
CCCCCCCCCCCC#N	0.000827892	3.08203	4.49709	0	0	0	1	12	train
C=C(Cl)C#N	0.000793217	3.10061	1.25488	0	0.662466	0	1	3	train
CCNC(O)=S	0.000778719	3.10862	-0.7589	0	2.64763	0	2	4	train
CCNc1nc(Cl)nc(NC(C)C)n1	0.000730286	3.13651	2.58748	0.884969	0.655159	0	5	8	train
CO/C=C(/C(=O)OC)c1ccccc1COc1cccc(C(F)(F)F)n1	0.000708248	3.14981	4.17097	0.555937	4.72489	0	8	12	train
CCCCCCCCc1ccc(O)cc1	0.000679061	3.16809	4.66579	1.33638	9.12537	0.614801	1	12	train
CC(=O)C1=C(C)[C@@H]2C[C@@]3(C1)[C@H](C)CC[C@H]3C2(C)C	0.000649882	3.18717	4.53428	0	11.9732	0	1	6	train
NCCNCCNCCNCCN	0.000634265	3.19773	-2.3274	0	3.20922	0	5	12	train
O=C(NC(=O)c1c(F)cccc1F)Nc1ccc(Cl)cc1	0.000616595	3.21	3.77818	1.16864	0.705995	0	4	12	train
CCCCCCCCCCCC(C)=O	0.000605454	3.21792	4.73019	0	10.6508	0	1	12	train
C=CCCCCCCCCCC	0.000576736	3.23902	4.62939	0	0	0	0	11	train
c1ccc2sc(SNC3CCCCC3)nc2c1	0.000568019	3.24564	2.95968	1.72849	-0.915751	0	2	10	train
Oc1ccc(O)cc1	0.000481657	3.31726	1.46839	0.169259	8.64556	0.722083	2	5	train
CC[C@H]1OC(=O)[C@H](C)[C@@H](O[C@H]2C[C@@](C)(OC)[C@@H](O)[C@H](C)O2)[C@H](C)[C@@H](O[C@@H]2O[C@H](C)C[C@H](N(C)C)[C@H]2O)[C@](C)(O)C[C@@H](C)C(=O)[C@H](C)[C@@H](O)[C@]1(C)O	0.000477189	3.32131	2.01949	0	1.88335	-0.109487	14	14	train
CN[C@H]1CC[C@@H](c2ccc(Cl)c(Cl)c2)c2ccccc21	0.000457088	3.34	4.8218	1.6351	0.985045	0	1	10	train
Cc1ccc2nc3sc(=O)sc3nc2c1	0.000414544	3.38243	2.24699	1.20871	-1.36784	0	3	8	train
NNc1c(Cl)cc(Cl)cc1Cl	0.000400092	3.39784	3.53249	1.52222	0.91245	0	2	6	train
CC(C)(C)NSc1nc2ccccc2s1	0.000399059	3.39896	2.42548	1.66771	-0.961672	0	2	8	train
O=C1c2ccccc2C(=O)N1SC1CCCCC1	0.000383021	3.41678	3.23189	0.62112	-1.52185	0	2	9	train
C1CCC2CCCCC2C1	0.000369188	3.43275	3.3668	0	0	0	0	5	train
CCN(CC)C(=O)SCc1ccc(Cl)cc1	0.000357887	3.44625	3.12859	1.45004	-1.32287	0	1	10	train
CC(C)c1ccc(NC(=O)N(C)C)cc1	0.000353737	3.45132	3.10158	1.27579	1.51027	0	1	9	train
O=C1C(Cl)=C(Cl)C(=O)c2ccccc21	0.000318642	3.4967	2.64938	0.595401	0.485693	0	2	6	train
CN(C)CCC=C1c2ccccc2CCc2ccccc21	0.000275423	3.56	3.93118	1.47667	2.24164	0	1	9	train
CCNc1nc(NC(C)(C)C)nc(OC)n1	0.000262037	3.58164	2.33278	0.514907	3.02617	0	6	8	train
CC(Cc1ccc(C(C)(C)C)cc1)CN1CCCCC1	0.00025618	3.59146	4.6486	1.48843	2.65049	0	1	12	train
C=C(CC(C)(C)c1ccccc1)c1ccccc1	0.000249834	3.60235	4.88499	1.36304	0	0	0	10	train
O=[N+]([O-])c1ccc(CCl)cc1	0.000222211	3.65323	2.41499	1.19363	0.93833	0	2	7	train
CSc1nnc(C(C)(C)C)c(=O)n1N	0.000182167	3.73953	0.95498	0	-1.17041	0	4	7	train
NC(=NN=Cc1ccc(Cl)cc1)NN=Cc1ccc(Cl)cc1	0.000181556	3.74099	2.95877	1.37135	0.8717	0	5	16	train
C=CCCCC=C(C)C	0.00017724	3.75144	3.16128	0	0	0	0	7	train
CCC[C@@H]1C[C@@H](C(=O)N[C@H]([C@H]2O[C@H](SC)[C@H](O)[C@@H](O)[C@H]2O)[C@H](C)O)N(C)C1	0.00017378	3.76	-0.62311	0	-1.50688	0.300876	7	13	train
O=C1c2ccccc2C(=O)c2ccccc21	0.000168227	3.7741	2.43039	0.505741	12.1013	0	2	7	train
CCNc1nc(Cl)nc(NC(C)(C)C)n1	0.000167315	3.77647	2.97758	0.879043	0.64412	0	5	8	train
O=C(Nc1ccc(Cl)cc1)Nc1ccc(Cl)c(Cl)c1	0.000152877	3.81566	6.08897	1.45332	0.838983	0	1	12	train
COC(=O)N(C(=O)N1CO[C@@]2(C(=O)OC)Cc3cc(Cl)ccc3C2=N1)c1ccc(OC(F)(F)F)cc1	0.000150454	3.8226	4.61837	1.1041	0.563026	0	11	16	train
CCNc1nc(NCC)nc(SC)n1	0.000120442	3.91922	2.67267	1.02491	-0.939118	0	5	8	train
C=Cn1c2ccccc2c2ccccc21	0.000108758	3.96354	4.30019	0	2.12963	0	0	6	train
COC(=O)c1ccc2cc(C(=O)OC)ccc2c1	0.000102428	3.98958	2.38139	0.482239	4.65147	0	4	11	train
CCCCCCCCS	9.58163e-05	4.01856	3.2767	0	0	0	0	8	train
C=CCC(C)C	8.79969e-05	4.05553	2.14469	0	0	0	0	4	train
c1ccc(SSc2ccccc2)cc1	8.7147e-05	4.05975	3.91909	1.7209	-0.557798	0	0	9	train
CC(CNC(=S)S)NC(=S)S	7.64191e-05	4.1168	0.2177	0	3.48691	0	2	7	train
CCCCCCCCCCCCCO	5.99359e-05	4.22231	4.2897	0	8.58943	0.624004	1	13	train
CC[C@H]1OC(=O)[C@H](C)[C@@H](O[C@H]2C[C@@](C)(OC)[C@@H](O)[C@H](C)O2)[C@H](C)[C@@H](O[C@@H]2O[C@H](C)C[C@H](N(C)C)[C@H]2O)[C@](C)(O)C[C@@H](C)/C(=N\OCOCCOC)[C@H](C)[C@@H](O)[C@]1(C)O	5.62341e-05	4.25	2.44349	0	1.90028	-0.163182	17	20	train
O=C(Nc1ccccc1SSc1ccccc1NC(=O)c1ccccc1)c1ccccc1	5.48129e-05	4.26112	6.99217	1.35018	-1.31718	0	2	17	train
CCC(C)(C)c1cc(-n2nc3ccccc3n2)c(O)c(C(C)(C)CC)c1	4.55541e-05	4.34147	6.30128	1.1997	1.57389	0.260212	3	10	train
CCCCCCCCCCS	4.47905e-05	4.34881	4.0569	0	0	0	0	10	train
CCCCCCCCCCC	3.7775e-05	4.4228	4.5371	0	0	0	0	10	train
CCCCCCCCOC(=O)CCCCCCCC(=O)OCCCCCCCC	3.15262e-05	4.50133	7.75839	0	5.28163	0	4	26	train
CCCCC(CC)C(=O)OCC(COC(=O)C(CC)CCCC)(COC(=O)C(CC)CCCC)COC(=O)C(CC)CCCC	3.1226e-05	4.50548	9.24509	0	5.89682	0	8	16	train
COC(=O)c1ccccc1CS(=O)(=O)NC(=O)Nc1nc(OC)cc(OC)n1	2.87742e-05	4.541	1.57278	0.240797	1.96893	0	9	14	train
COCCN(C(=O)CCl)c1c(C)cccc1C	2.54799e-05	4.5938	2.77653	1.14586	0.718184	0	2	8	train
CCc1cccc(CC)c1N(COC)C(=O)CCl	2.4153e-05	4.61703	3.74808	1.22021	0.703426	0	2	7	train
CCCCCCCCCCCCCCCCN(C)(C)C	2.25089e-05	4.64765	6.1739	0	0	0	0	17	train
O=[N+]([O-])c1ccc2ccc3cccc4ccc1c2c34	2.1452e-05	4.66853	4.91309	0.171994	11.1528	0	2	8	train
C=CC/C=C/C/C=C/C/C=C/C	1.97359e-05	4.70474	3.73596	0	0	0	0	11	train
Cc1c(Br)c(Br)c(Br)c(Br)c1Br	1.51573e-05	4.81938	5.52712	2.01277	0	0	0	5	train
CCNc1nc(NC(C)(C)C)nc(SC)n1	1.36852e-05	4.86375	3.45127	1.01639	-0.987351	0	5	8	train
CCOCCN(C(=O)CCl)C(=C(C)C)c1ccccc1	1.35532e-05	4.86796	3.59258	1.09299	0.699617	0	2	10	train
CCCCOCN(C(=O)CCl)c1c(CC)cccc1CC	1.06053e-05	4.97448	4.91838	1.23599	0.70277	0	2	10	train
CSc1nc(NC2CC2)nc(NC(C)(C)C)n1	9.08602e-06	5.04163	3.59377	1.04157	-0.989902	0	5	8	train
CCCCC(C)COC(=O)c1ccccc1C(=O)OCC(CC)CCCC	7.97318e-06	5.09837	6.01129	0.286163	5.43092	0	4	17	train
CCCCCCCCOc1ccc(C(=O)c2ccccc2)c(O)c1	6.438e-06	5.19125	5.33089	0.602472	5.66252	0.463928	3	17	train
Brc1c(Br)c(Br)c(Oc2c(Br)c(Br)c(Br)c(Br)c2Br)c(Br)c1Br	5.47842e-06	5.26134	11.6047	1.99246	6.9702	0	1	10	train
CCCCCCCCCCCCCCCCCCN(C)C	5.41666e-06	5.26627	6.8095	0	2.29545	0	1	19	train
c1ccc2c(c1)ccc1cc3c(ccc4ccccc43)cc12	4.67442e-06	5.33027	6.2994	0	0	0	0	11	train
CC[C@H]1OC(=O)[C@H](C)[C@@H](O[C@H]2C[C@@](C)(OC)[C@@H](O)[C@H](C)O2)[C@H](C)[C@@H](O[C@@H]2O[C@H](C)C[C@H](N(C)C)[C@H]2O)[C@](C)(OC)C[C@@H](C)C(=O)[C@H](C)[C@@H](O)[C@]1(C)O	2.69153e-06	5.57	2.67359	0	1.92241	0.035768	14	14	train
CCOC(=O)c1cnn(C)c1S(=O)(=O)NC(=O)Nc1nc(OC)cc(OC)n1	2.3183e-06	5.63483	1.24526	0.0965743	0.989395	0	10	14	train
c1ccc2c3c(ccc2c1)-c1cccc2cccc-3c12	1.03136e-06	5.98659	5.7372	0	0	0	0	8	train
COc1cc(OC)nc(NC(=O)NS(=O)(=O)Nc2ccccc2C(=O)C2CC2)n1	6.41169e-07	6.19303	2.68206	0.288564	1.92548	0	9	14	train
O=[N+]([O-])C(Cl)(Cl)Cl	4.78823e-07	6.31983	1.4498	0	0.590106	0	2	3	train
Brc1c(Br)c(Br)c(Br)c(Br)c1Br	1.46652e-07	6.83371	6.2616	2.05018	0	0	0	5	train
CCOC(C)=O	44.7575	-1.65087	0.80329	0	4.40278	0	2	4	test
COC(=O)c1ccccc1C(=O)O	20.834	-1.31877	-0.19491	0.00462963	4.39704	0	4	6	test
CC(C)O	16.6507	-1.22143	0.3871	0	8.05556	0.727778	1	2	test
CC(O)CO	13.1488	-1.11889	-0.6405	0	7.89352	0.727778	2	3	test
C1COCCO1	11.3569	-1.05526	0.0332	0	4.94444	0	2	3	test
ClCCl	9.28825	-0.967934	1.4215	0	1.3071	0	0	2	test
CC(CCO)CCO	8.46744	-0.927752	0.3873	0	8.38167	0.668611	2	6	test
O=S1(=O)CCCC1	8.33163	-0.92073	1.2758	0	10.5787	0	2	3	test
CCC(O)CC	7.41445	-0.870079	1.1673	0	8.66667	0.602778	1	4	test
CCCCOCCOCCO	6.79091	-0.831928	0.812	0	4.988	0.724876	3	10	test
C=C(C)C(=O)OCCO	5.45889	-0.737105	0.25808	0	4.46412	0.759286	3	6	test
CCCCOCCOCCOCCO	4.46273	-0.649601	0.8286	0	5.01209	0.716912	4	13	test
CC1(C)S[C@@H]2[C@H](NC(=O)[C@H](N)c3ccc(O)cc3)C(=O)N2[C@H]1C(=O)O	4.0738	-0.61	-0.08351	0.525804	-1.69721	0.547724	6	13	test
CC(=O)Nc1ccc(O)cc1	3.04508	-0.483599	2.18458	0.690093	2.58194	0.68117	2	7	test
ClCCOCCCl	2.39445	-0.379205	1.4806	0	1.14485	0	1	6	test
Oc1ccccc1	1.83252	-0.263048	1.76279	0.321759	8.63222	0.722083	1	4	test
c1ccccc1	1.58968	-0.201311	1.6866	0	0	0	0	3	test
Cc1cccc(O)c1	1.34188	-0.127713	1.79081	1.08796	8.81306	0.682083	1	4	test
CC(Cl)CCl	1.19653	-0.0779247	1.8525	0	1.25892	0	0	3	test
CCCCCCO	1.13012	-0.0531234	1.559	0	8.29288	0.688203	1	6	test
Cc1ccccc1S(N)(=O)=O	0.993946	0.00263708	0.93062	0.74177	5.07796	0	3	5	test
CCC(C)(C)OC	0.979389	0.00904473	1.8214	0	5.08681	0	1	4	test
N#CCCCCCCC#N	0.881704	0.054677	2.44037	0	0	0	2	9	test
Cc1cccc(C)c1N	0.845107	0.0730881	2.48784	1.16204	5.68185	0	1	4	test
Cl/C=C\Cl	0.771208	0.112828	1.86139	0	1.1094	0	0	3	test
C1N2CN3CN1CN(C2)C3	0.713744	0.146457	-1.0198	0	2.46875	0	4	4	test
CCC(CC)C(=O)O	0.628856	0.201448	1.74109	0	8.37324	0.724167	2	4	test
CCOCCC(=O)OCC	0.588661	0.230135	1.20999	0	4.6695	0	3	8	test
ClCC(Cl)CCl	0.548629	0.260721	2.0714	0	1.29883	0	0	4	test
Sc1nc(S)nc(S)n1	0.536878	0.270124	1.95327	1.07407	0	0	3	4	test
Cc1ccc(O)cc1	0.4985	0.302335	1.79081	1.16926	8.75667	0.694306	1	5	test
C=CC(Cl)CCl	0.4678	0.32994	1.94479	0	1.15552	0	0	4	test
O=C1OC(=O)c2ccccc21	0.45941	0.3378	0.96559	0.358796	4.3538	0	3	5	test
CCC(C)(N)C(O)O	0.428231	0.368322	-0.5755	0	5.3588	0.642639	3	4	test
CCc1ccccc1N	0.406312	0.39114	2.93949	1.2338	5.63106	0	1	5	test
Cc1cccc(O)c1C	0.394026	0.404475	1.87354	1.13426	9.10009	0.619583	1	4	test
CCCOC(=O)NCCCN(C)C	0.379246	0.421079	-0.74481	0	2.69833	0	2	10	test
COc1ccccc1[N+](=O)[O-]	0.372445	0.428937	2.02429	0.289352	4.76495	0	3	5	test
Cc1ccc(C)c(N)c1	0.359515	0.444283	2.48784	1.22046	5.62065	0	1	5	test
COC(=O)C(C)N(C(=O)CC(=O)O)c1c(C)cccc1C	0.34115	0.467055	1.92753	0.781937	1.19903	0.684968	5	8	test
CCc1cccc(O)c1	0.33013	0.481315	2.32519	1.17593	8.94417	0.654306	1	5	test
Nc1ccccc1[N+](=O)[O-]	0.318741	0.496561	1.59789	0.201389	5.27981	0	3	5	test
Cc1cccc(N)c1C	0.310515	0.507917	2.48784	1.25926	5.62065	0	1	4	test
Nc1ccccc1F	0.306173	0.514033	1.06899	0.201389	5.14481	0	2	4	test
CN(C)CCN(C)CCN(C)C	0.30025	0.522517	0.0414	0	2.21444	0	3	8	test
COC[C@H](C)N(C(=O)CS(=O)CC(=O)O)c1c(C)csc1C	0.288113	0.540437	2.19903	1.30234	-1.13652	0.676728	5	10	test
O=C(O)CC(F)(F)C(F)(F)C(F)(F)C(F)(F)C(F)(F)C(F)(F)F	0.277783	0.556294	4.43379	0	7.79621	0.881667	15	9	test
ClCC(Br)CBr	0.265133	0.576536	2.3836	0	1.32761	0	0	4	test
Cc1ccc(O)cc1C	0.262138	0.58147	1.81883	1.21556	8.9375	0.654306	1	5	test
CCCCC(CC)COC(=O)c1ccccc1C(=O)OCC(CC)CCCC	0.256228	0.591373	6.40139	0.291159	5.52217	0	4	17	test
O=C(O)C(=O)O	0.244457	0.611797	-0.61051	0	7.3912	0.972569	4	3	test
O=C(O)C=C(F)C(F)(F)C(F)(F)C(F)(F)C(F)(F)C(F)(F)F	0.236043	0.62701	4.18798	0	7.79462	0.905069	14	9	test
Cc1ncc(N(O)O)n1CCO	0.229087	0.64	1.0976	0.537731	1.36111	0.688399	4	6	test
Cc1cc(C)cc(O)c1	0.222817	0.652051	1.81883	1.10417	8.99389	0.642083	1	4	test
NNC(N)=S	0.208744	0.680385	-1.3067	0	2.30041	0	3	3	test
C=CC#N	0.188585	0.724493	0.68838	0	0	0	1	3	test
CO/N=C(\C(=O)N[C@@H]1C(=O)N2C(C(=O)O)=C(CSc3nc(=O)c(O)nn3C)CS[C@H]12)c1csc(N)n1	0.18197	0.74	-0.11343	0.535835	-2.03023	0.518039	11	18	test
Cc1nn(-c2cc(CC(C(=O)O)S(=O)(=O)O)c(Cl)cc2F)c(=O)n1C(F)F	0.174825	0.757397	4.00238	0.316185	-0.0118375	0.533997	10	11	test
ClC(Cl)c1ccccc1	0.168766	0.772715	2.8217	1.55976	1.16079	0	0	5	test
CCC(C)c1ccccc1OC(=O)NC	0.159323	0.797721	3.01708	1.07278	2.43645	0	2	8	test
O=C(O)CCC(F)(F)C(F)(F)C(F)(F)C(F)(F)C(F)(F)F	0.155843	0.807313	4.18859	0	7.94059	0.841667	13	9	test
Nc1c(Cl)cccc1Cl	0.144117	0.841284	3.68389	1.36651	0.90404	0	1	4	test
COc1cc(Cc2cnc(N)nc2N)cc(OC)c1OC	0.138038	0.86	1.93509	0.934788	5.287	0	7	11	test
CCCCCCCCCCCCCCCCCC(=O)OCC(O)[C@H]1OC[C@@H](O)[C@@H]1O	0.130133	0.885613	4.50649	0	5.05724	0.425336	6	24	test
CCCCN(CCO)CCCC	0.121263	0.916273	1.8809	0	2.35417	0.600017	2	8	test
O=C(O)c1ccc(C(=O)O)cc1	0.108416	0.964905	1.05139	0.0833333	8.46688	0.770961	4	7	test
COc1ccc(N)cc1	0.105632	0.976203	1.77819	0.837222	4.91361	0	2	6	test
CNCC[C@@H](Oc1ccc(C(F)(F)F)cc1)c1ccccc1	0.104083	0.982618	3.7528	0.997822	3.05397	0	5	11	test
Cc1cc(C)c(C)c(O)c1	0.0991999	1.00349	1.90156	1.15046	9.28093	0.579583	1	5	test
CCC(CC)C(=O)OCCOCCOCCOC(=O)C(CC)CC	0.0895344	1.04801	3.21229	0	5.13877	0	6	17	test
Cc1c([N+](=O)[O-])cccc1[N+](=O)[O-]	0.0824028	1.08406	1.86562	0.0810185	10.3795	0	4	6	test
Brc1ccccc1	0.0769441	1.11382	2.4491	1.55556	0	0	0	4	test
ClC(Cl)Br	0.0741364	1.12997	2.1425	0	1.37997	0	0	2	test
CCc1ccc(N)cc1	0.0728389	1.13764	2.93949	1.33722	5.48137	0	1	6	test
CCCCCCCCCC(=O)O	0.0697081	1.15672	3.44559	0	8.35423	0.732246	2	10	test
O=S(=O)(O)C(F)(F)C(F)(F)C(F)(F)C(F)(F)C(F)(F)C(F)(F)C(F)(F)C(F)(F)F	0.064947	1.18744	5.9219	0	7.81644	0.814249	20	10	test
Cc1ccccc1Cl	0.0618932	1.20836	2.36802	1.53164	1.00821	0	0	4	test
CCCC(C)C=O	0.0599468	1.22223	1.85539	0	9.89477	0	1	5	test
CN(C)N	0.0566018	1.24717	-0.5783	0	1.5	0	2	2	test
CC(C)(c1ccc(OCCO)cc1)c1ccc(OCCO)cc1	0.053769	1.26947	3.02279	1.17859	5.39483	0.649444	4	16	test
Cc1cc(C)c(C=O)c(C)c1	0.0533464	1.2729	1.60626	1.21352	10.5594	0	1	6	test
CCc1ccccc1	0.0509058	1.29323	2.249	1.40972	0	0	0	5	test
CCCCC(C#N)(Cn1cncn1)c1ccc(Cl)cc1	0.0491819	1.30819	3.64949	1.36899	0.852804	0	3	9	test
Cc1cccc(C)c1C	0.0474629	1.32365	1.77066	1.41435	0	0	0	4	test
C1=CCCCC1	0.0438606	1.35793	2.04279	0	0	0	0	3	test
CC(C)CCCCCCCO	0.0429925	1.36661	2.9753	0	8.51101	0.640232	1	9	test
Cc1ccc(Cl)cc1	0.0412621	1.38445	2.36802	1.49284	1.00722	0	0	5	test
C/C=C1\CC2C=CC1C2	0.0408014	1.38932	2.38108	0	0	0	0	5	test
Cc1cc(C)c(O)c(C(C)(C)C)c1	0.0398572	1.39949	3.17104	1.20854	9.85762	0.449306	1	5	test
Clc1cccc(Cl)c1	0.0375879	1.42495	2.9934	1.54244	1.0329	0	0	4	test
c1ccc(-c2ccccc2-c2ccccc2)cc1	0.0360698	1.44286	5.1174	1.28176	0	0	0	9	test
Cc1ccccc1NC(=N)Nc1ccccc1C	0.0359619	1.44416	4.50843	1.11929	3.05807	0	3	10	test
O=C(O)CCC(F)(F)C(F)(F)C(F)(F)C(F)(F)C(F)(F)C(F)(F)C(F)(F)F	0.0332575	1.47811	5.45919	0	7.97262	0.837083	17	11	test
CCCCCCCCC(C)=O	0.0313798	1.50335	3.55989	0	10.5326	0	1	9	test
CC(C1CC1)C(O)(Cn1cncn1)c1ccc(Cl)cc1	0.0303661	1.51761	2.5243	1.36815	0.854519	0.144921	3	9	test
Nc1ccc(Cl)cc1	0.0292607	1.53371	3.03049	1.41284	0.951667	0	1	5	test
Cc1cc([N+](=O)[O-])cc([N+](=O)[O-])c1O	0.0282789	1.54854	1.94181	0.102685	9.20992	0.644649	5	6	test
COC(=O)c1ccc(C(=O)OC)cc1	0.0273114	1.56366	1.22819	0.40292	4.50782	0	4	9	test
Clc1cc(Cl)cc(Cl)c1	0.026677	1.57386	3.6468	1.59954	1.05373	0	0	4	test
CC(C)(C)C(=O)C(Oc1ccc(Cl)cc1)n1cncn1	0.0256233	1.59137	3.97778	1.29951	0.810725	0	4	9	test
CCOP(=S)(OCC)Oc1ncn(-c2ccccc2)n1	0.0242442	1.61539	3.44878	0.947251	1.68966	0	5	11	test
FC(F)(Cl)C(F)(Cl)Cl	0.0220547	1.6565	2.9189	0	-0.514403	0	3	3	test
c1ccc(COCc2ccccc2)cc1	0.0206962	1.68411	2.7244	1.21614	5.60574	0	1	10	test
CC(C)C(C)(C)C(C)(C)C(C)(C)S	0.0202794	1.69294	4.4032	0	0	0	0	5	test
O=CCCCC=O	0.01899	1.72147	0.78839	0	9.56375	0	2	6	test
CC(C)(c1ccc(O)cc1)c1c(Br)cc(OBr)c(Br)c1Br	0.0176005	1.75447	6.83219	1.70201	5.82974	0.545164	2	11	test
Cc1ccc(Cl)cc1Cl	0.0160015	1.79584	3.02142	1.58873	1.02806	0	0	5	test
NCc1cc(C(F)(F)F)cc(C(F)(F)F)c1	0.0148119	1.82939	2.1612	0	5.03946	0	7	6	test
Oc1ccc(-c2ccccc2)cc1	0.0141116	1.85042	3.47819	1.16898	9.10357	0.637941	1	8	test
Oc1ccc(Cl)c(Cl)c1	0.0135215	1.86897	3.06959	1.45184	0.883762	0.652632	1	5	test
C/C=C/C=O	0.0134205	1.87223	0.92148	0	9.31806	0	1	4	test
Nc1cccc2c(N)cccc12	0.013284	1.87667	3.11249	0.777593	5.76954	0	2	5	test
CCCC(Cn1cncn1)c1ccc(Cl)cc1Cl	0.0127886	1.89318	4.57399	1.58741	0.939357	0	2	9	test
CCCCC(O)(Cn1cncn1)c1ccc(Cl)cc1Cl	0.0121696	1.91472	3.3218	1.4173	0.758373	0.178656	3	9	test
C=CC(=C)CCC=C(C)C	0.0117539	1.92982	3.25357	0	0	0	0	7	test
Cc1ccc(Cl)c(Cl)c1	0.0111886	1.95123	3.02142	1.62054	1.04376	0	0	5	test
Oc1cc(Cl)cc(Cl)c1	0.0106968	1.97075	3.06959	1.30864	0.867558	0.640108	1	4	test
C=CC(=O)O	0.0104136	1.9824	0.41708	0	7.60417	0.910069	2	3	test
CSCCC=O	0.00951652	2.02152	1.17229	0	-0.335993	0	1	5	test
Oc1c(Cl)cc(Cl)c(Cl)c1Cl	0.00913496	2.03929	4.37639	1.56604	0.813206	0.524546	1	5	test
CC(C)(C)c1ccccc1O	0.00866063	2.06245	3.06029	1	9.44613	0.539583	1	5	test
Nc1ccc(Oc2cccc(Oc3ccc(N)cc3)c2)cc1	0.00753112	2.12314	5.43718	0.721143	5.65625	0	4	14	test
CCC(C)(C)c1ccc(O)c(C(C)(C)CC)c1	0.0072588	2.13913	5.13799	1.31419	10.0401	0.407178	1	8	test
ClC(Cl)=C(Cl)c1c(Cl)c(Cl)c(Cl)c(Cl)c1Cl	0.00691948	2.15993	7.11339	1.88182	1.10824	0	0	7	test
CCC1(C2OC(C3OC(O)(CO)C(C)CC3C)CC2C)CCC(C2(C)CCC3(CC(O)C(C)C(C(C)C(OC)C(C)C(=O)O)O3)O2)O1	0.00621018	2.2069	3.17209	0	5.62398	0.117842	11	20	test
CCC(C)c1cc([N+](=O)[O-])cc([N+](=O)[O-])c1O	0.00583152	2.23422	3.37258	0.23	9.7027	0.536871	5	7	test
CCC1CCCCC1	0.00561872	2.25036	2.9767	0	0	0	0	5	test
CCC(C)c1cccc(C(C)CC)c1O	0.00533548	2.27283	4.78979	1.09287	10.1919	0.381528	1	8	test
c1ccc2c(c1)Cc1ccccc1-2	0.00457616	2.3395	3.1186	1.46176	0	0	0	6	test
Oc1ccc(Br)cc1Br	0.00440241	2.35631	3.28779	1.47771	9.12813	0.627626	1	5	test
O=P(OCC(Br)CBr)(OCC(Br)CBr)OCC(Br)CBr	0.0039041	2.40848	4.6395	0	5.79265	0	4	10	test
c1ccc2c(c1)Nc1ccccc1S2	0.00371774	2.42972	4.49489	1.5937	-0.949712	0	1	7	test
Nc1ccc2ccccc2c1	0.00349471	2.45659	3.53029	0.82287	5.62387	0	1	6	test
CCOc1ccc2c(c1)C(C)=CC(C)(C)N2	0.00322363	2.49166	4.79358	1.241	3.50401	0	2	9	test
CC1COCc2cc3c(cc21)C(C)(C)C(C)C3(C)C	0.00317585	2.49814	4.1857	1.56713	5.71496	0	1	7	test
Nc1cccc2cccc(N)c12	0.00303635	2.51765	3.11249	0.741296	5.77704	0	2	5	test
COc1ccc(C(=O)c2ccccc2)c(O)c1	0.00293758	2.53201	2.60019	0.549043	4.96416	0.543433	3	10	test
Nc1cccnc1	0.00265807	2.57543	0.6638	0.710648	5.29528	0	2	4	test
COc1cc(OC)nc(NC(=O)NS(=O)(=O)c2ncccc2C(=O)N(C)C)n1	0.00243843	2.61289	1.21816	0.103389	1.21068	0	9	13	test
NNS(=O)(=O)c1ccc(Oc2ccc(S(=O)(=O)NN)cc2)cc1	0.00226231	2.64545	0.74958	0.404805	1.86327	0	9	14	test
Cc1cc(NS(=O)(=O)c2ccc(N)cc2)no1	0.00204174	2.69	2.1804	0.551487	2.44953	0	6	10	test
CCCCCCOC(C)OCCCCCC	0.00186774	2.72868	4.5262	0	5.57286	0	2	14	test
COC(=O)c1ccccc1S(=O)(=O)NC(=O)Nc1nc(C)nc(OC)n1	0.00177656	2.75042	1.59079	0.26769	1.91867	0	9	13	test
CC(C)c1cccc2ccccc12	0.00146964	2.83279	3.9632	1.44269	0	0	0	6	test
Nc1ccccc1O	0.00137548	2.86155	1.34499	0.423611	5.26981	0.690833	2	4	test
c1ccncc1	0.00126515	2.89786	1.0816	0	0	0	1	3	test
CCNc1nc(Cl)nc(NCC)n1	0.00117367	2.93045	2.19898	0.887562	0.663883	0	5	8	test
CCOc1nc(NC)nc(NC(=O)NS(=O)(=O)c2ccccc2C(=O)OC)n1	0.00102658	2.98861	1.93986	0.116394	1.93027	0	10	14	test
Nc1ccc(O)cc1	0.000916987	3.03764	1.34499	0.669259	5.31556	0.708194	2	5	test
CCc1ccc(-c2ccccc2)cc1	0.00082368	3.08424	3.9644	1.39322	0	0	0	9	test
Cc1ccc(Nc2ccc(C)cc2)cc1	0.000710226	3.1486	4.08633	1.2819	3.35833	0	1	10	test
CC(C)CCCCCCCOP(Oc1ccccc1)Oc1ccccc1	0.000641366	3.19289	7.40608	0.840037	6.07484	0	3	15	test
CN(C)C(=S)SSC(=S)N(C)C	0.000587529	3.23097	2.0608	0	-0.344002	0	2	7	test
CCCCCCCCCCCC[N+](C)(C)[O-]	0.000479845	3.3189	4.4815	0	0	0	1	13	test
C[n+]1ccc(-c2cc[n+](C)cc2)cc1	0.000400307	3.39761	3.45158	1.25343	0	0	0	9	test
CN(C)[C@@H]1C(O)=C(C(N)=O)C(=O)[C@@]2(O)C(O)=C3C(=O)c4c(O)cccc4[C@@](C)(O)[C@H]3[C@H](O)[C@@H]12	0.000371535	3.43	-1.49843	0	1.29264	0.117693	10	11	test
CC(C)c1ccc2ccccc2c1C(C)C	0.000334659	3.4754	5.0866	1.52139	0	0	0	7	test
CCc1cccc(C)c1N(C(=O)CCl)[C@@H](C)COC	0.000261537	3.58247	3.69941	1.23091	0.706656	0	2	8	test
c1ccc2sc(SSN3CCOCC3)nc2c1	0.000190133	3.72094	2.01778	1.85177	-0.789587	0	3	10	test
c1ccc2cc3ccccc3cc2c1	0.000174081	3.75925	3.993	0	0	0	0	7	test
c1ccc(Nc2cccc3ccccc23)cc1	0.000155177	3.80917	5.18349	1.1475	3.4469	0	1	9	test
Fc1ccc(Oc2ccnc3cc(Cl)cc(Cl)c23)cc1	0.00011075	3.95565	6.04007	1.37247	0.747435	0	3	11	test
CCCCCCCCCCCCCCCCCC(=O)NCCNC(=O)CCCCCCCCCCCCCCCCC	8.94378e-05	4.04848	11.9757	0	2.95591	0	2	39	test
CCCCCCCCCC(=O)CCCCCC	6.65986e-05	4.17653	5.90049	0	11.5414	0	1	15	test
O=C(O)CF	5.38381e-05	4.26891	0.27439	0	7.34722	0.960417	3	3	test
c1ccc2sc(SN(C3CCCCC3)C3CCCCC3)nc2c1	3.46667e-05	4.46009	5.00478	1.83088	-1.06517	0	2	10	test
CC[C@H]1OC(=O)[C@H](C)[C@@H](O[C@@H]2C[C@@](C)(OC)[C@@H](O)[C@H](C)O2)[C@H](C)[C@@H](O[C@@H]2O[C@H](C)C[C@H](C(C)C)[C@H]2O)[C@](C)(O)C[C@@H](C)C(=O)[C@H](C)[C@@H](O)[C@]1(C)O	2.75423e-05	4.56	3.36149	0	5.69675	-0.117299	13	14	test
CCCCCCCCCCCCCCCCCCNC(=O)[C@H](O)[C@@H](O)[C@H](O)[C@H](O)CO	2.23536e-05	4.65065	3.03389	0	2.52055	0.429627	6	25	test
Brc1cc(Oc2cc(Br)c(Br)c(Br)c2Br)c(Br)c(Br)c1Br	1.51256e-05	4.82029	10.0797	1.9016	6.59172	0	1	10	test
CCCOCCN(C(=O)CCl)c1c(CC)cccc1CC	1.02839e-05	4.98784	4.57078	1.26044	0.717509	0	2	10	test
CCCCCCCCN(CCCCCCCC)CCCCCCCC	6.2252e-06	5.20585	8.3699	0	2.79113	0	1	16	test
COc1cc(OC)nc(NC(=O)NS(=O)(=O)c2ncccc2C(F)(F)F)n1	3.16914e-06	5.49906	2.24877	0.00199266	1.55469	0	11	12	test
c1ccc2c(c1)-c1ccc3ccc4cccc5cc-2c1c3c45	7.24391e-07	6.14003	6.3282	0	0	0	0	8	test

## Sheet: Raphidocelis subcapitata (2)
SMILES	ErC50 (mmol/L)	pErC50 (mmol/L)	CrippenLogP	maxsCH3	minHBa	minHsOH	RotBtFrac	topoDiameter	train / test
CCOCCOCCO	110.83	-2.04466	0.0318	1.93655	4.90986	0.74314	1	8	train
CC(C)=O	110.544	-2.04354	0.82919	1.52778	9.44444	0	0.666667	2	train
O=S(=O)(O)C(F)(F)C(F)(F)C(F)(F)C(F)(F)F	67.5112	-1.82938	3.3807	0	7.6998	0.832464	0.875	6	train
CCOCC	30.8211	-1.48885	1.0428	1.98958	4.83333	0	1	4	train
CC(C)CO	22.8883	-1.35961	0.6347	1.97222	8.14352	0.713889	1	3	train
NC=O	22.2116	-1.34658	-0.66461	0	4.16667	0	0.5	2	train
CC#N	17.0621	-1.23203	0.59609	1.43056	0	0	0	2	train
CNC=O	16.9385	-1.22887	-0.40391	1.5625	2.25	0	0.666667	3	train
CCC(C)=O	16.6534	-1.2215	1.21929	1.84954	9.8125	0	0.75	3	train
CCCCO	16.0272	-1.20486	0.7788	2.05181	8.06625	0.736389	1	4	train
CN(C)C=O	13.6887	-1.13636	-0.06171	1.6875	1.44444	0	0.75	3	train
O=C(O)c1ccccc1C(=O)O	13.6725	-1.13585	1.05139	0	8.5512	0.759306	0.333333	5	train
O=C1CCCCC1	11.8992	-1.07552	1.75349	0	10.4631	0	0	4	train
N#CNC(=N)N	11.8986	-1.0755	-0.98324	0	1.875	0	0.4	4	train
C=C(C)C(N)=O	11.7574	-1.07031	0.20788	1.57176	4.69676	0	0.6	3	train
OCCCCO	11.1027	-1.04543	-0.2488	0	8.08625	0.736389	1	5	train
CCCCOCCO	10.8526	-1.03553	0.7954	2.1134	4.97319	0.735078	1	7	train
CC(C)=CCO	10.1077	-1.00465	0.87109	1.95458	8.16028	0.739792	0.8	4	train
O=C1CCCCCN1	8.84298	-0.946599	0.91049	0	2.80556	0	0	4	train
CSC	8.70701	-0.939869	0.9792	2.33796	-0.0277778	0	1	2	train
CC(=O)CC(C)(C)O	8.61447	-0.935229	0.97029	1.61944	8.96722	0.539792	0.857143	4	train
COC(C)(C)CCO	8.46744	-0.927752	0.7938	1.94764	5.01806	0.668611	1	5	train
OCCCCCCO	8.46744	-0.927752	0.5314	0	8.30309	0.688203	1	7	train
CC(O)CC(C)(C)O	8.46744	-0.927752	0.5282	1.68028	8.72799	0.514167	1	4	train
CC(CO)(CO)CO	8.32788	-0.920534	-1.0304	1.60417	8.46528	0.651389	1	4	train
CCOCCOC(C)=O	7.57125	-0.879167	0.81989	1.89659	4.58	0	0.875	7	train
COCC(C)OC(C)=O	7.57125	-0.879167	0.81829	1.78264	4.72667	0	0.875	6	train
CC(C)(C)OCCO	7.36668	-0.867272	0.7938	1.96097	5.12847	0.715556	1	5	train
O=c1[nH]c(=O)[nH]c(=O)[nH]1	7.36335	-0.867075	-1.27321	0	1.78875	0	0	4	train
OCc1ccccc1	7.12583	-0.852836	0.8394	0	8.53759	0.692083	0.25	5	train
CSCCC(N)C(=O)O	6.70911	-0.826665	0.38529	2.22147	-0.54017	0.743115	0.875	6	train
O=C(O)CCC(=O)O	6.1732	-0.79051	-3.53611	0	9.50153	0	0.714286	5	train
CCOC(=O)CC(=O)OCC	5.49747	-0.740163	0.73659	1.68359	4.51908	0	0.8	8	train
O=C1CC=Cc2nc3ccccc3nc21	5.10038	-0.707603	2.42027	0	11.5754	0	0	7	train
OC(CCl)CCl	4.92266	-0.6922	0.8249	0	1.00793	0.599691	1	4	train
CC1(C)CCC(C)(C)O1	4.60505	-0.663235	2.354	2.15451	5.73611	0	0.444444	4	train
CC(=O)OCC(COC(C)=O)OC(C)=O	4.31036	-0.634514	0.27819	1.2328	4.62974	0	0.785714	8	train
CCCCCO	4.20258	-0.623516	1.1689	2.12069	8.19736	0.708611	1	5	train
OC1CCCCC1	4.10605	-0.613425	1.3114	0	8.90917	0.562778	0.142857	4	train
CC(=O)CC(=O)Nc1ccccc1C	3.92476	-0.593813	2.52091	1.90613	2.68176	0	0.428571	8	train
O=c1n(CCO)c(=O)n(CCO)c(=O)n1CCO	3.83001	-0.5832	-2.15911	0	0.687222	0.650284	0.5	8	train
CC(=O)OCC(C)C	3.18735	-0.50343	1.43939	2.00292	4.66435	0	0.857143	5	train
CC(C)CCCCOC(=O)c1ccccc1C(=O)OCCCCC(C)C	2.76056	-0.440997	5.62119	2.17729	5.32339	0	0.692308	17	train
CCCCCCCOC(=O)c1ccccc1C(=O)OCCCCCCC	2.76056	-0.440997	5.90939	2.1679	5.32234	0	0.692308	19	train
ClCCCl	2.63859	-0.421372	1.464	0	1.28995	0	1	3	train
COc1ccccc1O	2.1765	-0.337758	1.77139	1.52287	4.79495	0.682083	0.333333	5	train
CC(C)Br	2.13162	-0.328709	1.7897	2.27058	0	0	1	2	train
ClC(Cl)Cl	1.9833	-0.297389	1.9864	0	1.34877	0	1	2	train
CN(C)C	1.69281	-0.228607	0.1778	2	2	0	1	2	train
CC1=CC(=O)CC(C)(C)C1	1.66541	-0.22152	2.48188	2.14028	11.0127	0	0.3	4	train
CC12CCC(CC1)C(C)(C)O2	1.62195	-0.210037	2.7441	2.26799	6.06019	0	0.25	4	train
O=P(OCCCl)(OCCCl)OCCCl	1.58476	-0.199965	1.8807	0	0.908795	0	0.923077	8	train
C1CNCCN1	1.51015	-0.179019	-0.8208	0	3.22222	0	0	3	train
Nc1cccc(O)c1	1.46718	-0.166483	1.34499	0	5.29861	0.702083	0.25	4	train
NC(N)=S	1.31562	-0.119132	-0.8113	0	4.88374	0	0.666667	2	train
c1ccsc1	1.30947	-0.117096	1.7481	0	-0.328189	0	0	2	train
COC(C)(C)C	1.24874	-0.0964719	1.4313	2.02083	4.9375	0	1	3	train
Cc1ccccc1O	1.1753	-0.0701487	1.84552	1.87037	8.91926	0.659583	0.25	4	train
COC(=O)c1ccccc1C(=O)OC	1.17491	-0.0700035	1.22819	1.26031	4.52487	0	0.428571	7	train
Nc1nnn[nH]1	1.16417	-0.0660178	-1.29481	0	2.30556	0	0.166667	3	train
N#Cc1ccccc1C#N	1.09343	-0.038791	1.49617	0	0	0	0	5	train
Cc1ccccc1N	1.08648	-0.0360222	2.45982	1.99537	5.51981	0	0.25	4	train
O=C1NC(=O)c2ccccc21	1.02019	-0.00867931	0.53859	0	2.20435	0	0	5	train
CC(Cl)Cl	0.993452	0.00285313	1.81	2.31207	1.27606	0	1	2	train
C=CC(=C)C	0.984388	0.00683373	1.60088	1.90972	0	0	0.5	3	train
OCC1CCCO1	0.979738	0.00888994	0.1577	0	5.05208	0.696389	0.285714	4	train
N#Cc1cccnc1	0.961192	0.0171897	1.01949	0	0	0	0	5	train
CC(C)OC(C)C	0.950007	0.022273	1.8198	2.04167	5.25	0	1	4	train
ClCCCCl	0.920305	0.0360684	1.8541	0	1.28031	0	1	4	train
Nc1n[nH]c(S)n1	0.861953	0.0645166	0.00408	0	2.66585	0	0.285714	4	train
C=C(C)C(=O)OC	0.859549	0.0657292	0.89558	1.60301	4.27315	0	0.666667	4	train
c1ccoc1	0.852612	0.0692483	1.2796	0	4.58333	0	0	2	train
O=C(O)c1ccc(O)cc1	0.796918	0.0985861	1.05879	0	8.39407	0.706352	0.3	6	train
ClCC(Cl)Cl	0.778746	0.108604	2.0289	0	1.30847	0	1	3	train
Nc1nc[nH]n1	0.773408	0.111591	-0.68981	0	2.44329	0	0.166667	3	train
CC1(C)CC(O)CC(C)(C)N1	0.763618	0.117124	1.2879	2.13604	3.50236	0.422778	0.454545	4	train
C/C=C/C=C/C(=O)O	0.758573	0.120002	1.28957	1.82559	8.01941	0.838828	0.571429	6	train
CCNCC	0.738824	0.131459	0.6158	2.10069	3.11111	0	1	4	train
C1COCCN1	0.666143	0.176433	-0.3938	0	3.15972	0	0	3	train
COCC(C)N(C(=O)CS(=O)(=O)O)c1c(C)csc1C	0.647833	0.188537	2.46863	2.00514	-1.17426	0.551683	0.6	8	train
CC(C)(C)C(=O)O	0.646627	0.189346	1.35099	1.66204	8.25	0.741667	0.833333	3	train
CC(C)NC[C@@H](O)COc1ccc(CC(N)=O)cc1	0.596048	0.224719	0.68599	2.01889	3.13085	0.465063	0.631579	13	train
CC=O	0.590557	0.228738	0.43909	1.44444	8.80556	0	0.5	2	train
C=Cc1ccccn1	0.590151	0.229037	1.94708	0	0	0	0.125	5	train
OC(O)C(Cl)(Cl)Cl	0.579551	0.236908	0.6673	0	0.78918	0.646759	1	3	train
O=C(O)C1=C[C@@H](O)[C@@H](O)[C@H](O)C1	0.57544	0.24	-1.35612	0	8.48792	0.565347	0.416667	6	train
CCOc1nc(=O)c(F)c[nH]1	0.57544	0.24	0.79909	1.71944	4.75278	0	0.363636	7	train
ClC=C(Cl)Cl	0.543948	0.264443	2.42789	0	1.14643	0	0.75	3	train
Cc1ccc(C(=O)O)cc1	0.543908	0.264475	1.38121	1.92225	8.47571	0.761953	0.3	6	train
CCOP(=S)(S)OCC	0.537652	0.269498	1.8843	2.07601	5.64393	0	0.875	6	train
CCN(CC)C(=O)c1cccc(C)c1	0.523201	0.281331	2.16501	1.99902	1.82815	0	0.5	7	train
c1ccc2ncccc2c1	0.511399	0.29124	2.63999	0	0	0	0	5	train
O=C1CCCCCCCCCCCN1	0.507156	0.294858	3.25109	0	2.98193	0	0	7	train
CC12C=CCCC1C(=O)OC2=O	0.487767	0.311788	1.20238	1.76444	4.58213	0	0.0769231	5	train
c1cnc2c(c1)CCCC2	0.480881	0.317963	2.36559	0	0	0	0	5	train
O=C(O)c1ccccc1O	0.470906	0.327065	1.05879	0	8.40565	0.685208	0.3	5	train
CCCCCCC(=O)O	0.461186	0.336124	2.27529	2.11187	8.21281	0.762856	0.875	7	train
CCN1CCOCC1	0.46047	0.336798	0.3385	2.18583	2.39236	0	0.25	5	train
C(CCOCC1CO1)COCC1CO1	0.460122	0.337127	0.5974	0	5.02331	0	0.6	11	train
COc1ccc(C=O)cc1	0.448357	0.348376	1.47609	1.59317	4.89774	0	0.3	7	train
O=CC(=O)O	0.445944	0.35072	-0.49621	0	7.35417	0.972569	0.5	3	train
CCC1(c2ccccc2)C(=O)NC(=O)NC1=O	0.430877	0.365647	0.29839	1.73805	2.1402	0	0.166667	8	train
Nc1cccc(F)c1	0.423239	0.373415	1.06899	0	5.21861	0	0.25	4	train
O=C(O)CO	0.420964	0.375755	-0.70281	0	7.47222	0.882292	0.75	3	train
CN(C)CCCCCCN(C)C	0.412326	0.38476	1.67	2.13871	2.2559	0	1	9	train
Oc1ccccc1Cl	0.404678	0.39289	2.41619	0	0.758206	0.65804	0.25	4	train
O=C(O)CCCCC(=O)O	0.403949	0.393673	0.94989	0	8.13128	0.787489	0.777778	7	train
CCCCCl	0.394071	0.404426	2.0253	2.23798	1.25413	0	1	4	train
N#CC1=CCCCC1	0.382915	0.416898	2.00278	0	0	0	0	5	train
CCOCCN(C(C)=O)C(=C(C)C)c1ccccc1	0.382888	0.416928	3.37368	2.02674	1.79199	0	0.578947	10	train
Nc1nc(N)nc(-c2ccccc2)n1	0.379505	0.420782	1.96697	0	5.45455	0	0.2	7	train
O=C(O)C(F)(F)C(F)(F)C(F)(F)C(F)(F)F	0.375781	0.425065	2.77309	0	7.47526	0.959779	0.933333	6	train
Cc1cccc(C)c1O	0.373956	0.427179	1.87354	1.8912	9.2063	0.597083	0.333333	4	train
C=C(C)C#N	0.372899	0.428408	1.07848	1.66667	0	0	0.25	3	train
CCOC(=O)C(Cl)(Cl)Cl	0.368546	0.433508	2.15359	1.86369	0.821545	0	0.875	5	train
COC(=O)c1ccc(O)cc1	0.368306	0.433791	1.14719	1.31467	4.45555	0.690727	0.363636	7	train
CCCCCCCC/C=C\CCCCCCCC(=O)OCC(O)CO	0.364869	0.437864	5.08038	2.25372	4.85574	0.570591	0.916667	22	train
COCC(C)N(C(=O)C(=O)O)c1c(C)csc1C	0.346751	0.459982	1.58463	2.00138	-1.14224	0.678918	0.611111	7	train
Cc1cccnc1	0.343872	0.463603	1.10962	2.02083	0	0	0.142857	4	train
NC1CCCCC1	0.343071	0.464616	1.2778	0	5.63472	0	0.142857	4	train
c1ccc2scnc2c1	0.340705	0.467622	2.15908	0	-0.692191	0	0	4	train
O=C(O)c1cc2ccccc2cc1O	0.34034	0.468087	2.21199	0	8.76512	0.598236	0.2	7	train
CC(C)(C1CCC(O)CC1)C1CCC(O)CC1	0.337206	0.472104	3.1148	2.41442	9.60468	0.407834	0.333333	10	train
Cc1ccc(N)c(C)c1	0.32538	0.487609	2.48784	2.06194	5.5887	0	0.333333	5	train
ClC(Cl)C(Cl)Cl	0.324068	0.489364	2.5938	0	1.35014	0	1	3	train
Nc1ccncc1	0.318969	0.496252	0.6638	0	5.31778	0	0.142857	4	train
CCOC(=O)c1ccccc1C(=O)OCC	0.31699	0.498955	2.00839	1.71317	4.85018	0	0.5	9	train
Nc1ccc([N+](=O)[O-])cc1	0.311497	0.506546	1.59789	0	5.30422	0	0.3	6	train
Nc1cccc([N+](=O)[O-])c1	0.311497	0.506546	1.59789	0	5.29194	0	0.3	5	train
CSSC	0.30854	0.510689	1.6274	2.48817	0.159979	0	1	3	train
O=C(O)C(F)(OC(F)(F)C(F)(F)C(F)(F)F)C(F)(F)F	0.308356	0.510948	2.00529	0	1.58558	0	0.947368	7	train
CCCCC(CC)COP(=O)(O)OCC(CC)CCCC	0.307237	0.512527	4.5728	2.15535	5.29128	0.428414	0.95	14	train
Cc1ccccc1	0.302331	0.519518	1.71462	2.08333	0	0	0.142857	4	train
O=Cc1ccccc1	0.301768	0.520327	1.46749	0	10.0065	0	0.125	5	train
CCCCC(CC)COP(=O)(O)CC(CC)CCCC	0.300425	0.522263	5.25959	2.17844	5.52642	0.310056	0.947368	13	train
Cc1ccc(S(=O)(=O)Cl)cc1	0.300023	0.522846	2.15601	1.95249	0.152494	0	0.272727	6	train
O=C1OC(=O)c2c(Cl)c(Cl)c(Cl)c(Cl)c21	0.29592	0.528825	3.57919	0	0.638827	0	0.25	6	train
CCCCCCCO	0.2928	0.533429	1.9491	2.1934	8.36559	0.672578	1	7	train
Cc1ccc(N)cc1	0.282361	0.549196	2.40511	2.04111	5.42667	0	0.25	5	train
O=C(O)CCSCCC(=O)O	0.280852	0.551523	0.90289	0	-1.03069	0.763922	0.8	8	train
CCc1cccc(CC)c1N	0.278299	0.555489	3.50189	2.13009	5.90435	0	0.454545	6	train
Nc1cccc(N)c1	0.277601	0.556579	1.95929	0	5.37861	0	0.25	4	train
O=C(O)[C@H]1CO[C@](Cn2cncn2)(c2ccc(Cl)cc2Cl)O1	0.274042	0.562182	1.83069	0	0.624466	0.650314	0.291667	9	train
CCCCCCCC(=O)O	0.270617	0.567645	2.66539	2.15	8.27	0.75051	0.888889	8	train
Clc1ccccc1	0.264803	0.577078	2.34	0	1.01206	0	0.142857	4	train
CCNc1ccccc1	0.264268	0.577955	2.1184	2.09028	3.2075	0	0.333333	6	train
C[C@]12CC[C@@H]3c4ccc(OC(=O)c5ccccc5)cc4CC[C@H]3[C@@H]1CC[C@H]2O	0.263027	0.58	5.59198	2.3127	5.63	0.231636	0.15625	15	train
O=S(=O)(c1ccc(O)cc1)c1ccc(O)cc1	0.259969	0.585079	2.44449	0	9.11794	0.629459	0.222222	10	train
CCc1ccccc1O	0.257223	0.589691	2.32519	2.02287	9.11051	0.619583	0.333333	5	train
CC(C)[C@H](N)C(=O)OC[C@@H](CO)OCn1cnc2c(=O)nc(N)[nH]c21	0.25704	0.59	-0.82092	1.79954	1.42967	0.56457	0.538462	13	train
Cc1cccc(N)c1	0.251229	0.59993	2.40511	2.02417	5.45861	0	0.25	4	train
Nc1ccccc1Cl	0.249569	0.602809	3.03049	0	0.883206	0	0.25	4	train
Cc1ccc(C)c(O)c1	0.24712	0.607093	1.87354	1.9575	9.10009	0.619583	0.333333	5	train
COc1ccccc1N	0.243767	0.613025	1.77819	1.60287	4.91995	0	0.333333	5	train
CCOC(=O)[C@H](CCc1ccccc1)N[C@H]1CCCN2CCC[C@@H](C(=O)O)N2C1=O	0.239883	0.62	1.82939	1.75597	1.41261	0.528751	0.34375	13	train
Cc1cc(C)cc(N)c1	0.23619	0.626739	2.43313	2.045	5.55944	0	0.333333	4	train
O=C(O)C(F)(F)C(F)(F)C(F)(F)C(F)(F)C(F)(F)C(F)(F)C(F)(F)F	0.230617	0.637109	4.67899	0	7.57399	0.944167	0.958333	9	train
BrCCCBr	0.230134	0.638019	2.1663	0	0	0	1	4	train
C1CCCCC1	0.229981	0.638308	2.3406	0	0	0	0	3	train
CC(CCO)CC(C)(C)C	0.228926	0.640305	2.4411	2.23698	8.63351	0.607387	1	6	train
C=C(C)C(=O)OCC1CO1	0.225252	0.647331	0.66458	1.62112	4.76389	0	0.5	6	train
S=C1NCCN1	0.223872	0.65	-0.5359	0	3.20319	0	0	3	train
C=CC(C)(O)CCC=C(C)C	0.220585	0.656425	2.52218	2.05816	9.48877	0.44342	0.8	7	train
CC1(C)O[C@@H]2C[C@H]3[C@@H]4C[C@H](F)C5=CC(=O)C=C[C@]5(C)[C@@]4(F)[C@@H](O)C[C@]3(C)[C@]2(C(=O)CO)O1	0.218776	0.66	2.45307	1.76384	6.05474	0.0975344	0.277778	12	train
CCCCCCCCO	0.213008	0.671603	2.3392	2.21433	8.42278	0.660232	1	8	train
c1ccc(C2CO2)cc1	0.208234	0.681449	1.4168	0	5.09454	0	0.1	5	train
CNc1cccc(NC)c1	0.205731	0.6867	1.77	1.91148	3.06167	0	0.4	6	train
CO/N=C(\C(=O)N[C@@H]1C(=O)N2C(C(=O)OCOC(=O)C(C)(C)C)=C(C)CS[C@H]12)c1csc(N)n1	0.194984	0.71	1.40497	1.78683	-1.61068	0	0.472222	17	train
CCCCC(CC)COC(=O)c1ccccc1C(=O)O	0.187267	0.727538	2.39169	2.11988	5.23895	0	0.6	11	train
CNc1ccccc1	0.186788	0.728652	1.7283	1.91204	3.02694	0	0.25	5	train
CCC(C)=NO	0.183764	0.735741	1.61709	1.93954	7.92273	0.889167	0.8	4	train
CCc1ccc(O)cc1	0.179401	0.746176	2.32519	2.08966	8.85219	0.673897	0.333333	6	train
Cc1c(O)cccc1C(=O)N[C@@H](CSc1ccccc1)[C@H](O)CN1C[C@H]2CCCC[C@H]2C[C@H]1C(=O)NC(C)(C)C	0.177828	0.75	3.92341	2.00192	-1.55324	0.0513216	0.418605	14	train
Cc1cc(C)c(N)c(C)c1	0.175049	0.75684	2.51586	2.08278	5.75074	0	0.4	5	train
C=CCO	0.172289	0.763741	0.09089	0	7.75694	0.819792	0.666667	3	train
Nc1cccc(Cl)c1	0.170316	0.768745	3.03049	0	0.926725	0	0.25	4	train
CCCCOCCCC	0.169054	0.771974	2.6032	2.18371	5.31444	0	1	8	train
NCCCCCCN	0.163608	0.786196	0.4642	0	5.27949	0	1	7	train
CCCCCOC(=O)Nc1nc(=O)n([C@@H]2O[C@H](C)[C@@H](O)[C@H]2O)cc1F	0.162181	0.79	-0.12543	1.99911	2.06122	0.462848	0.5	15	train
C=C(C)C(=O)OCCCC	0.161859	0.790864	2.06588	2.0502	4.80537	0	0.777778	7	train
CCCCOCCOP(=O)(OCCOCCCC)OCCOCCCC	0.158195	0.800808	3.6144	2.10421	5.42247	0	0.96	16	train
O=C(O)c1nc(Cl)ccc1Cl	0.157106	0.803808	2.05499	0	0.567527	0.74416	0.363636	5	train
O=C(O)CN(CC(=O)O)CC(=O)O	0.157033	0.80401	-1.22391	0	0.798611	0.786454	0.75	6	train
CCCCCCCC/C=C\CCCCCCCC(=O)N(CCO)CCO	0.148921	0.827045	4.99718	2.25815	1.5502	0.582675	0.92	21	train
Cc1ccc(N)cc1N	0.147439	0.831388	3.15031	1.95315	5.4475	0	0.333333	5	train
ClC(Cl)=C(Cl)Cl	0.147043	0.832557	2.99439	0	1.22977	0	0.8	3	train
Nc1ccc(Oc2ccc(N)cc2)cc1	0.139934	0.854078	3.14409	0	5.56784	0	0.25	10	train
Cc1ccc(C)cc1	0.139677	0.854876	1.74264	2.09667	0	0	0.25	5	train
N#Cc1ccccc1Cl	0.138683	0.857977	2.27789	0	0.790784	0	0.111111	5	train
CCCCC(CC)COC(=O)CCCCC(=O)OCC(CC)CCCC	0.135023	0.869593	6.29989	2.17792	5.37507	0	0.92	19	train
Nc1ccc(S(N)(=O)=O)cc1	0.133697	0.873878	0.43009	0	4.98639	0	0.272727	6	train
CC(C)c1ccc(N)cc1	0.13323	0.875398	3.50049	2.17215	5.52682	0	0.4	6	train
Nc1ccccn1	0.127588	0.894192	1.06899	0	5.24667	0	0.142857	4	train
Cc1cccc(C(=O)O)c1	0.124952	0.903257	1.38121	1.8675	8.50926	0.754583	0.3	5	train
C=CCc1ccc(OC)c(OC)c1	0.123527	0.90824	2.85928	1.63447	5.11852	0	0.461538	8	train
COc1cccc([N+](=O)[O-])c1	0.117614	0.92954	2.02429	1.47129	4.80056	0	0.363636	6	train
CCc1cccc(N)c1	0.117269	0.930817	2.93949	2.11981	5.53417	0	0.333333	5	train
COC(=O)NC(=S)Nc1ccccc1NC(=S)NC(=O)OC	0.108757	0.963541	1.99028	1.31199	2.60918	0	0.545455	13	train
CCCCC=O	0.108048	0.966385	1.60939	2.07292	9.56375	0	0.8	5	train
O=C1CCCCC1C1=CCCCC1	0.10666	0.971998	3.40618	0	11.6527	0	0.0714286	7	train
Cc1ccc(O)c(C)c1	0.105879	0.97519	1.87354	2.00639	9.0437	0.631806	0.333333	5	train
NNC(=O)NN	0.105492	0.97678	-2.36901	0	1.73958	0	0.8	4	train
C1CCC(NC2CCCCC2)CC1	0.104866	0.979364	3.2414	0	3.85778	0	0.142857	8	train
Cc1ccc(C)c(O)c1C	0.104344	0.981534	1.90156	1.99454	9.38713	0.557083	0.4	5	train
C=COC(C)=O	0.103444	0.985294	0.85308	1.32111	4.16667	0	0.6	4	train
O=C(O)C(Cl)(Cl)Cl	0.100059	0.999743	1.67509	0	0.689643	0.737037	0.833333	3	train
Oc1c(Cl)cccc1Cl	0.0994049	1.00259	3.06959	0	0.77904	0.593997	0.333333	4	train
CCCCCCCCCCCCCOC(=O)c1ccccc1C(=O)OCCCCCCCCCCCCC	0.0942625	1.02566	10.5906	2.25499	5.47186	0	0.789474	31	train
Cc1ccc(C(C)C)c(O)c1	0.0932684	1.03027	2.91421	2.0738	9.46176	0.539583	0.454545	6	train
Oc1cccc(Cl)c1	0.0898417	1.04652	2.41619	0	0.846725	0.681096	0.25	4	train
CCCCC(CC)COC(=O)CC(C(=O)OCC(CC)CCCC)S(=O)(=O)O	0.0889208	1.051	4.35719	2.07374	5.0927	0	0.851852	17	train
ON=C1CCCCC1	0.0866612	1.06218	2.15129	0	8.27898	0.821389	0.125	5	train
Cc1cccc(C)c1	0.0834918	1.07836	1.74264	2.10417	0	0	0.25	4	train
C=C1CC(=O)O1	0.0821222	1.08554	0.60708	0	4.30556	0	0	4	train
Oc1ccc(Cc2ccc(O)cc2)cc1	0.0799665	1.09709	2.87159	0	9.12609	0.629543	0.25	10	train
CCN(CC)CC	0.0791136	1.10175	1.3481	2.1875	2.375	0	1	4	train
C1=CCCC=CCC1	0.07586	1.11999	2.52518	0	0	0	0	4	train
CCCCOP(=O)(OCCCC)OCCCC	0.0751414	1.12412	3.5646	2.07341	5.39774	0	0.9375	10	train
OC(Cn1cncn1)c1ccc(Cl)cc1Cl	0.0743155	1.12892	1.9774	0	0.776998	0.420045	0.352941	9	train
Nc1cc(Cl)ccc1Cl	0.0739223	1.13122	3.68389	0	0.89654	0	0.333333	5	train
Cc1ccc([N+](=O)[O-])cc1	0.0729673	1.13687	2.04371	1.89259	10.1178	0	0.3	6	train
Fc1ccc(Br)cc1F	0.07294	1.13703	2.38839	0	12.1497	0	0.333333	5	train
COc1ccc(N)c([N+](=O)[O-])c1	0.0714058	1.14627	1.60649	1.43973	4.8	0	0.416667	6	train
COc1ccc(N)cc1[N+](=O)[O-]	0.0714058	1.14627	1.60649	1.37354	4.7644	0	0.416667	6	train
Cc1cc(C)c(O)c(C)c1	0.0708361	1.14975	1.90156	2.02722	9.33074	0.569306	0.4	5	train
Cc1ccc(N)cc1C	0.0675535	1.17035	2.43313	2.07815	5.5275	0	0.333333	5	train
C=CC(C)(O)CCCC(C)CCCC(C)CCCC(C)C	0.0674974	1.17071	6.28869	2.409	9.88826	0.345123	0.95	15	train
Oc1cccc(Cl)c1Cl	0.0672989	1.17199	3.06959	0	0.795243	0.617052	0.333333	4	train
CCn1cc(C(=O)O)c(=O)c2cc(F)c(N3CCN[C@H](C)C3)c(F)c21	0.0645654	1.19	-0.02563	1.92076	1.61196	0.653517	0.296296	11	train
Nc1cc(C(=O)O)ccc1Cl	0.0643242	1.19163	1.58879	0	0.677243	0.74756	0.363636	6	train
CC(C)CC(C)(c1ccc(O)cc1)c1ccc(O)cc1	0.0629252	1.20118	4.58779	2.21405	9.47819	0.548411	0.428571	10	train
C=CCOC(=O)c1ccccc1C(=O)OCC=C	0.0609535	1.215	2.19297	0	4.8876	0	0.444444	11	train
Nc1ccc(Cc2ccc(N)cc2)cc1	0.0605707	1.21774	3.36249	0	5.62339	0	0.25	10	train
Cc1ccc(C)c(OCCCC(C)(C)C(=O)O)c1	0.0604889	1.21832	3.80183	2.02762	5.69982	0.604189	0.611111	10	train
C1=CCC2CC=CC2C1	0.0582877	1.23442	2.38108	0	0	0	0	4	train
COc1ccc(OC)c(Cl)c1	0.0581297	1.2356	2.85799	1.68769	0.804769	0	0.454545	7	train
C=C(C)C(=O)OCCN(C)C	0.0572846	1.24196	0.82738	1.9252	1.9501	0	0.8	7	train
CC(C)(OOC(C)(C)c1ccccc1)c1ccccc1	0.0555222	1.25553	4.123	2.00338	5.73473	0	0.428571	11	train
CC(C)OC(=O)C(C)(C)Oc1ccc(C(=O)c2ccc(Cl)cc2)cc1	0.055024	1.25945	4.64839	1.79369	0.783043	0	0.461538	15	train
C=C(C)C(=O)OCCN(CC)CC	0.0540127	1.2675	1.60758	2.08737	2.2001	0	0.833333	8	train
Oc1ccc(Br)cc1	0.0535032	1.27162	2.52529	0	8.78264	0.69302	0.25	5	train
Cc1cc(S(=O)(=O)O)ccc1N	0.0534673	1.27191	2.22041	1.69435	5.47199	0.617064	0.333333	6	train
Cc1ccc(N)c(S(=O)(=O)O)c1	0.0534673	1.27191	1.05741	1.74009	5.37345	0.607269	0.333333	5	train
C=CC(=O)OCCO	0.051703	1.28648	-0.13202	0	4.33333	0.779694	0.714286	6	train
OC(c1ccc(Cl)cc1)(c1ccc(Cl)cc1)C(Cl)(Cl)Cl	0.0516431	1.28699	5.0257	0	0.858716	0.0891018	0.428571	10	train
c1ccc(OP(Oc2ccccc2)Oc2ccccc2)cc1	0.0516003	1.28735	5.67197	0	6.00732	0	0.25	10	train
CCC(C)c1ccc(O)cc1	0.0499652	1.30133	3.27629	2.18689	9.01115	0.637864	0.454545	7	train
Nc1ccc(Cl)cc1[N+](=O)[O-]	0.0494175	1.30612	2.25129	0	0.632198	0	0.363636	5	train
Nc1ccc(Cl)cc1Cl	0.0491987	1.30805	3.68389	0	0.90404	0	0.333333	5	train
CCS	0.0483723	1.3154	0.9361	2.20868	0	0	1	2	train
O=C(O)CS	0.0478296	1.3203	0.23469	0	7.76929	0.86358	0.75	3	train
CC(C)(C#N)N=NC(C)(C)C#N	0.0475302	1.32303	2.10917	1.64281	0	0	0.545455	7	train
ClC(Br)Br	0.0466442	1.3312	2.2986	0	1.41118	0	1	2	train
CCC(C)c1ccccc1O	0.045968	1.33754	3.27629	2.12213	9.41204	0.551806	0.454545	6	train
CCCCCCCCOC(=O)c1ccc(C(=O)OCCCCCCCC)c(C(=O)OCCCCCCCC)c1	0.0457547	1.33956	9.20689	2.18158	5.42745	0	0.769231	23	train
C=Cc1ccncc1	0.0437854	1.35867	1.54189	0	0	0	0.125	5	train
Cc1ccc(C(C)C)cc1	0.0432482	1.36403	2.83802	2.21296	0	0	0.4	6	train
O=[N+]([O-])c1ccccc1O	0.0431571	1.36495	1.72129	0	8.83926	0.710833	0.3	5	train
CC(C)=CC=C(C)C	0.0426848	1.36973	2.77118	2.09667	0	0	0.714286	5	train
Nc1cccc(Cl)c1Cl	0.0419307	1.37747	3.68389	0	0.920243	0	0.333333	4	train
ClC(Cl)C(Cl)(Cl)Cl	0.0417309	1.37954	3.1603	0	1.3594	0	1	3	train
CC(C)(C)[C@H](O)[C@H](Cc1ccc(Cl)cc1)n1cncn1	0.0411081	1.38607	3.1223	2.04497	0.883835	0.252102	0.47619	9	train
Oc1c(Cl)ccc(Cl)c1Cl	0.0410872	1.38629	3.72299	0	0.792373	0.553009	0.4	5	train
NCCO	0.0409482	1.38777	-1.0626	0	4.77778	0.807639	1	3	train
C=C(C)c1ccccc1	0.040651	1.39093	2.53699	2.00926	0	0	0.222222	5	train
C=C(C)c1ccc(O)cc1	0.0402765	1.39495	2.61318	1.93689	8.90878	0.665536	0.3	6	train
CC(N)=CC#N	0.0402179	1.39558	0.36488	1.66986	5.04153	0	0.4	4	train
O=Cc1ccccc1O	0.0393324	1.40525	1.17309	0	8.87926	0.685208	0.222222	5	train
Cc1cccc(C(C)(C)C)c1O	0.0383865	1.41582	3.14302	2.0987	9.73317	0.477083	0.5	5	train
C=CC1CC=CCC1	0.03793	1.42102	2.38108	0	0	0	0.125	5	train
FC(F)(F)c1ccccc1	0.0369776	1.43206	2.3643	0	11.7879	0	0.4	5	train
Oc1ccc(Cl)cc1Cl	0.0364896	1.43783	3.06959	0	0.77904	0.629576	0.333333	5	train
FC(F)(F)c1cccc(C(F)(F)F)c1	0.0364449	1.43836	3.042	0	11.9887	0	0.571429	6	train
CCSSCC	0.036059	1.44299	2.4076	2.3797	0.105838	0	1	5	train
C=CC(=O)OC	0.0360311	1.44332	0.50548	1.30954	4.14236	0	0.6	4	train
N=C(Nc1ccccc1)Nc1ccccc1	0.036	1.4437	4.34297	0	2.96257	0	0.235294	10	train
O=[N+]([O-])c1cc(Cl)ccc1O	0.0358406	1.44562	2.37469	0	0.576643	0.68237	0.363636	5	train
Cc1ccc(Cl)c(N)c1	0.0347433	1.45913	3.05851	2.05568	0.878364	0	0.333333	5	train
CC(C)OC(=O)C(C(=O)OC(C)C)=C1SCCS1	0.0344751	1.46249	2.74128	1.80125	-1.0393	0	0.555556	8	train
Nc1ccc(O)c([N+](=O)[O-])c1	0.0324596	1.48866	1.30349	0	5.24972	0.696944	0.363636	5	train
Nc1ccc(Cl)c(Cl)c1	0.0318052	1.4975	3.68389	0	0.963762	0	0.333333	5	train
Cc1cc(C)nc(NS(=O)(=O)c2ccc(N)cc2)n1	0.0316228	1.5	2.94942	1.78997	2.493	0	0.3	10	train
CCCCCCCCCCCC(=O)O	0.0309725	1.50902	4.22579	2.22808	8.41329	0.719384	0.923077	12	train
CC(=O)c1cc2ccccc2s1	0.0306767	1.51319	3.07229	1.67597	-1.0924	0	0.153846	6	train
Oc1ccc(-c2ccc(O)cc2)cc1	0.0306339	1.5138	3.18379	0	9.10769	0.637941	0.2	9	train
Cc1ccc(C(C)(C)C)cc1	0.0297046	1.52718	3.01212	2.2338	0	0	0.454545	6	train
Cc1cc(-c2ccc(N)c(C)c2)ccc1N	0.0296986	1.52726	4.94844	2.01686	5.8008	0	0.294118	9	train
CNC(=O)Oc1cccc2ccccc12	0.0296401	1.52812	2.65678	1.53518	2.41699	0	0.25	8	train
Clc1ccc(Cl)c(Cl)c1	0.0290669	1.5366	3.6468	0	1.04623	0	0.333333	5	train
COc1ccc(O)c(C(C)(C)C)c1	0.0288704	1.53955	3.06889	2.05704	5.09389	0.519175	0.538462	6	train
Cc1cccc(Cl)c1	0.0284867	1.54536	2.36802	2.13034	1.00672	0	0.25	4	train
Cc1ccc2cc(C)ccc2c1	0.0281882	1.54993	2.89584	2.1243	0	0	0.153846	7	train
CC(C)CCOCCC(C)C	0.0278187	1.55566	3.0952	2.22798	5.45528	0	1	8	train
CCOc1cc(N2CCOCC2)c(OCC)cc1N	0.0278025	1.55592	2.40359	1.968	2.24648	0	0.4	9	train
Nc1cc(Cl)cc(Cl)c1	0.0272705	1.56431	3.68389	0	0.947558	0	0.333333	4	train
CC(C)(C)c1cc(C(=O)O)c(O)c(C(C)(C)C)c1	0.0271829	1.5657	3.65379	2.02525	9.186	0.413706	0.611111	6	train
C=C(C)C(=O)OCC(CC)CCCC	0.0267458	1.57274	3.48218	2.17323	5.11506	0	0.846154	9	train
Fc1ccc([C@@]2(Cn3cncn3)O[C@H]2c2ccccc2Cl)cc1	0.026286	1.58028	2.71649	0	0.758736	0	0.230769	10	train
Cc1ccc2ccccc2c1C	0.0262662	1.5806	2.89584	2.17824	0	0	0.153846	6	train
CC(C)OC(=O)N[C@H](C(=O)N[C@H](C)c1nc2ccc(F)cc2s1)C(C)C	0.0262362	1.5811	2.94618	1.87546	-1.64743	0	0.555556	14	train
CC1CC(CC2CCC(N)C(C)C2)CCC1N	0.0256043	1.59169	2.9035	2.3296	6.09735	0	0.333333	10	train
CS(=O)(=O)c1ccc([C@@H](O)[C@@H](CO)NC(=O)C(Cl)Cl)cc1	0.0251189	1.6	1.37789	1.2523	0.57314	0.358786	0.571429	11	train
CCOP(=S)(OCC)Oc1ccc(=O)n(-c2ccccc2)n1	0.0249952	1.60214	3.57477	1.93297	1.32855	0	0.391304	11	train
CC(C)(C)C(O)/C(=C\c1ccc(Cl)cc1)n1cncn1	0.0237021	1.62521	3.04499	2.00414	0.863143	0.295505	0.428571	9	train
C=CC(=O)OCC	0.0229879	1.6385	0.89558	1.75139	4.43403	0	0.666667	5	train
Oc1cc(Cl)ccc1Cl	0.0227211	1.64357	3.06959	0	0.77154	0.617052	0.333333	5	train
Oc1ccc(Cl)c(Cl)c1Cl	0.0212326	1.673	3.72299	0	0.816077	0.588589	0.4	5	train
Nc1c(Cl)cc(Cl)cc1Cl	0.0211004	1.67571	4.33729	0	0.924873	0	0.4	5	train
CC(C)c1ccccc1C(C)C	0.0209694	1.67841	3.9334	2.2512	0	0	0.5	5	train
O=C(O)CN(CCN(CC(=O)O)CC(=O)O)CC(=O)O	0.0205416	1.68737	-1.83731	0	1.0708	0.719435	0.789474	9	train
CCc1nc(N)nc(N)c1-c1ccc(Cl)cc1	0.0204174	1.69	3.38258	2.03477	0.869213	0	0.333333	9	train
O=C(O)c1cn(C2CC2)c2cc(N3CCNCC3)c(F)cc2c1=O	0.0204174	1.69	-0.41073	0	1.95644	0.632241	0.185185	11	train
Cc1cccc2ccccc12	0.0197075	1.70537	2.86782	2.1412	0	0	0.0833333	5	train
ClC=CCCl	0.0190963	1.71905	1.90389	0	1.09975	0	0.75	4	train
C[C@H]1CCc2cc(F)cc3c(=O)c(C(=O)O)cn1c23	0.0190546	1.72	2.22748	1.96016	9.08088	0.66279	0.190476	7	train
CCN(CC)c1ccccc1	0.0187768	1.72638	2.5328	2.17708	2.33333	0	0.454545	6	train
Nc1ccc(Cl)c(Cl)c1Cl	0.0182106	1.73967	4.33729	0	0.941077	0	0.4	5	train
CC1CCC(C(C)C)CC1	0.0178372	1.74867	3.4687	2.38546	0	0	0.4	6	train
Cc1c(Cl)cccc1Cl	0.0168766	1.77271	3.02142	2.2392	1.02904	0	0.333333	4	train
Cc1cc(N)ccc1N	0.0163821	1.78563	3.15031	1.9362	5.47194	0	0.333333	5	train
Nc1cc(Cl)c(Cl)cc1Cl	0.0161074	1.79297	4.33729	0	0.917373	0	0.4	5	train
O=C(c1ccccc1)c1ccccc1	0.0157995	1.80136	2.88599	0	11.8463	0	0.133333	8	train
O=NN(c1ccccc1)c1ccccc1	0.0156503	1.80548	3.51909	0	1.36111	0	0.1875	8	train
CCCCCCCCCO	0.0152617	1.8164	2.7293	2.22988	8.46895	0.650232	1	9	train
CC(C)(C)C(O)(CCc1ccc(Cl)cc1)Cn1cncn1	0.0147813	1.83029	3.3415	2.07507	0.899987	0.140991	0.5	11	train
Nc1ccc(N=Nc2ccccc2)cc1	0.0147137	1.83228	3.47958	0	5.56167	0	0.1875	10	train
Oc1ccc2ccccc2c1	0.0145775	1.83632	2.91599	0	9.13024	0.635111	0.0833333	6	train
CCN(CC)C(=O)[C@@H](C)Oc1cccc2ccccc12	0.0139403	1.85573	4.21018	1.97821	1.7875	0	0.428571	10	train
C=Cc1ccccc1C=C	0.0138378	1.85893	2.60718	0	0	0	0.2	5	train
Clc1cccc2ccccc12	0.0135783	1.86716	3.4932	0	0.958519	0	0.0833333	5	train
C=Cc1ccccc1	0.0134534	1.87117	2.14689	0	0	0	0.125	5	train
CC(C)(C)C(O)C(Cc1ccc(Cl)cc1Cl)n1cncn1	0.0134519	1.87122	3.7757	2.062	0.836058	0.23119	0.5	9	train
Oc1ccc(C2(c3ccc(O)cc3)CCCCC2)cc1	0.0134255	1.87207	4.48589	0	9.51289	0.545131	0.181818	10	train
CCCCCc1ccc(O)cc1	0.0134048	1.87274	3.49549	2.20518	9.02826	0.635927	0.5	9	train
Cc1ccc2ccccc2c1	0.0133729	1.87377	2.86782	2.1175	0	0	0.0833333	6	train
c1cc2ccc3cccc4ccc(c1)c2c34	0.0133612	1.87416	4.584	0	0	0	0	7	train
C=CC(=O)OCCCC	0.0132726	1.87705	1.67578	2.0434	4.67458	0	0.75	7	train
Cc1cc(Cc2cc(C)cc(C(C)(C)C)c2O)c(O)c(C(C)(C)C)c1	0.0132259	1.87857	5.94793	2.10428	10.8179	0.267021	0.538462	10	train
O=[N+]([O-])c1ccc(Cl)c(Cl)c1	0.0130922	1.88299	3.32249	0	0.729633	0	0.363636	6	train
CC(c1ccc(O)cc1)(c1ccc(O)cc1)c1ccc(O)cc1	0.0127399	1.89484	4.06289	2.08149	9.5702	0.544373	0.28	10	train
C#CC(C)(C)NC(=O)c1cc(Cl)cc(Cl)c1	0.0123127	1.90965	3.18298	1.81961	0.782462	0	0.4375	8	train
O=P(Oc1ccccc1)(Oc1ccccc1)Oc1ccccc1	0.0122673	1.91125	5.55317	0	5.6444	0	0.24	10	train
CCCCCCCCCCCCCCCCCCCCCC(=O)O	0.012047	1.91912	8.12679	2.28289	8.55702	0.68789	0.956522	22	train
CCCCc1ccccc1	0.0119305	1.92334	3.0292	2.22514	0	0	0.4	7	train
C=C(C)C1CC=C(C)CC1	0.0117539	1.92982	3.16128	2.21691	0	0	0.3	6	train
Cc1ccc(C(C)(C)C)c(O)c1	0.0115769	1.93641	3.08831	2.09463	9.62697	0.499583	0.5	6	train
CCCCCCCCCCCC[N+](C)(C)CC(=O)[O-]	0.0115428	1.93769	2.96749	2.25042	10.5703	0	0.944444	15	train
Oc1cc(Cl)cc(Cl)c1Cl	0.011535	1.93798	3.72299	0	0.808577	0.576065	0.4	5	train
CCCCCCCCCC(C)=O	0.0111655	1.95212	3.94999	2.23189	10.5789	0	0.909091	10	train
Cc1ccc(O)c(C(C)(C)C)c1	0.0109676	1.95989	3.08831	2.0987	9.57058	0.511806	0.5	5	train
COC(=O)C(C)N(C(=O)Cc1ccccc1)c1c(C)cccc1C	0.0107637	1.96804	3.69553	1.93961	1.55903	0	0.44	10	train
Cc1cc(Cl)ccc1Cl	0.010626	1.97363	3.02142	2.20827	1.02006	0	0.333333	5	train
O=C(O)C(F)(F)F	0.010527	1.9777	0.86719	0	7.125	1.02292	0.833333	3	train
c1ccc(-c2cccc(-c3ccccc3)c2)cc1	0.0104298	1.98172	5.1174	0	0	0	0.1	10	train
CN(C)Cc1ccccc1	0.0103623	1.98454	1.4087	2.07639	2.16204	0	0.4	6	train
Clc1ccccc1NNc1ccccc1Cl	0.00991977	2.0035	5.03249	0	0.873437	0	0.294118	9	train
CCCCCCCC	0.00963722	2.01605	3.3668	2.2559	0	0	1	7	train
CCCCOC(=O)c1ccccc1C(=O)OCCCC	0.00949122	2.02268	3.56879	2.02071	5.13824	0	0.6	13	train
CCCCCCCC/C=C\CCCCCCCC(=O)O	0.0092115	2.03567	6.26858	2.25883	8.50819	0.701181	0.894737	18	train
CCCCCCCCCCCCCC(=O)O	0.00920209	2.03611	5.00599	2.24715	8.45698	0.709837	0.933333	14	train
Clc1cccc(Cl)c1Cl	0.00889234	2.05098	3.6468	0	1.06993	0	0.333333	4	train
CCN1CCN(c2cc3c(cc2F)c(=O)c(C(=O)O)cn3C2CC2)CC1	0.00870964	2.06	0.32157	2.11174	2.00769	0.621222	0.241379	13	train
Nc1ccc(S(=O)(=O)Nc2ncccn2)cc1	0.00870964	2.06	1.97358	0	2.41133	0	0.222222	10	train
c1ccc2c(c1)sc1ccccc12	0.00760726	2.11877	4.0545	0	-0.833971	0	0	6	train
Nc1ccccc1N	0.00758776	2.11989	1.95929	0	5.39481	0	0.25	4	train
N[C@@H](Cc1ccc(O)c(O)c1)C(=O)O	0.00758578	2.12	0.28609	0	5.29296	0.632702	0.5	8	train
ClCc1ccccc1Cl	0.00750072	2.1249	2.7393	0	1.03946	0	0.333333	5	train
CCCCC/C(C=O)=C\c1ccccc1	0.00742076	2.12955	3.90038	2.16815	10.8353	0	0.466667	10	train
Nc1cc(Cl)c(Cl)c(Cl)c1	0.00733555	2.13457	4.33729	0	0.984595	0	0.4	5	train
Cc1ccc(C)c(C(C)c2ccccc2)c1	0.00713807	2.14642	3.87774	2.27491	0	0	0.294118	8	train
C=CC(=O)OCCCCCCOC(=O)C=C	0.00707587	2.15022	2.09147	0	4.79772	0	0.733333	13	train
C=CC(=O)OCCN(C)C	0.00698838	2.15562	0.43728	1.9184	1.94084	0	0.777778	7	train
CC(C)(c1ccccc1)c1ccc(O)cc1	0.00660003	2.18045	3.85599	2.1892	9.29297	0.588727	0.294118	9	train
CC(C)COC(=O)c1ccccc1C(=O)OCC(C)C	0.00647129	2.18901	3.28059	1.95445	5.15921	0	0.6	11	train
Cc1ccc2ccc(C)cc2c1	0.0064064	2.19339	2.89584	2.12676	0	0	0.153846	6	train
CNN	0.00607994	2.2161	-0.9205	1.65278	2.25	0	1	2	train
O=C(OC1CCCCC1)c1ccccc1C(=O)OC1CCCCC1	0.00605725	2.21772	4.63399	0	5.61147	0	0.230769	13	train
c1ccc(NNc2ccccc2)cc1	0.00597501	2.22366	3.72569	0	3.11093	0	0.2	9	train
Oc1c(Br)cc(Br)cc1Br	0.00579669	2.23682	4.05029	0	9.47362	0.562233	0.4	5	train
c1cc2c3c(cccc3c1)CC2	0.00571138	2.24326	2.9384	0	0	0	0	5	train
CC(Cc1ccc(C(C)(C)C)cc1)CN1C[C@@H](C)O[C@@H](C)C1	0.0056388	2.24881	4.2719	2.36356	2.56252	0	0.478261	12	train
CC(C)(C)C(O)/C(=C\c1ccc(Cl)cc1Cl)n1cncn1	0.00556795	2.2543	3.69839	2.02117	0.791475	0.274593	0.454545	9	train
COc1ccccc1N1CCS/C1=C(/C#N)S(=O)c1cc(C(F)(F)F)ccc1F	0.00556507	2.25453	5.38396	1.51551	-1.72364	0	0.322581	12	train
Nc1ccc(-c2ccc(N)c(Cl)c2)cc1Cl	0.00555507	2.25531	4.98149	0	0.79716	0	0.294118	9	train
c1ccc(-c2ccccc2)cc1	0.00506236	2.29565	3.402	0	0	0	0.0769231	7	train
N#C/C=C/C#N	0.00487043	2.31243	0.58216	0	0	0	0	5	train
CC(C)(C)c1ccc(O)c(C(C)(C)C)c1	0.00485044	2.31422	4.35779	2.18633	9.83631	0.450581	0.6	6	train
CC[C@H](C)[C@@H]1O[C@]2(CC[C@@H]1C)C[C@H]1C[C@H](C/C=C(/C)[C@@H](O[C@@H]3C[C@H](OC)[C@H](O[C@@H]4C[C@H](OC)[C@H](O)[C@H](C)O4)[C@H](C)O3)[C@@H](C)/C=C\C=C3CO[C@@H]4[C@@H](O)C(C)=C[C@@H](C(=O)O1)[C@]34O)O2	0.004574	2.3397	5.54005	2.23501	5.52613	-0.0593277	0.308824	22	train
CC(C)NC(=O)N1CC(=O)N(c2cc(Cl)cc(Cl)c2)C1=O	0.00455881	2.34115	3.00508	1.80442	0.66267	0	0.363636	10	train
CCCCCCCCCCC=CC1CC(=O)OC1=O	0.00450809	2.34601	4.32318	2.23614	4.48704	0	0.578947	15	train
c1ccc(C2CCCCC2)cc1	0.00430913	2.36561	3.7343	0	0	0	0.0769231	7	train
CCC(C)Nc1ccc(NC(C)CC)cc1	0.00426896	2.36968	4.1074	2.19972	3.45828	0	0.625	11	train
Cc1cc(C)c2ccccc2c1	0.00397197	2.40099	2.89584	2.16204	0	0	0.153846	6	train
c1ccc2c(c1)[nH]c1ccccc12	0.0038905	2.40999	3.24439	0	3.37796	0	0	6	train
CN(C)[C@@H]1C(O)=C(C(N)=O)C(=O)[C@@]2(O)C(O)=C3C(=O)c4c(O)ccc(Cl)c4[C@@](C)(O)[C@H]3C[C@@H]12	0.00380189	2.42	0.18417	1.54191	0.234469	0.0792493	0.333333	11	train
CC(=O)C=Cc1ccccc1	0.00376524	2.42421	2.33998	1.54111	10.5303	0	0.272727	7	train
c1ccc2c(c1)ccc1ccccc12	0.00359393	2.44443	3.993	0	0	0	0	7	train
Oc1cccc2cccnc12	0.0035849	2.44552	2.31099	0	9.3087	0.625625	0.0833333	5	train
CC1COC(Cn2cncn2)(c2ccc(Oc3ccc(Cl)cc3)cc2Cl)O1	0.00355499	2.44916	5.23038	2.02393	0.632529	0	0.266667	14	train
CC1CCCCC1	0.00346551	2.46023	2.5866	2.36028	0	0	0.142857	4	train
O=[N+]([O-])c1ccc(F)c(Cl)c1	0.00342889	2.46485	2.80819	0	0.313738	0	0.363636	6	train
c1ccc(Oc2ccccc2)cc1	0.0034103	2.46721	3.97969	0	5.57833	0	0.142857	8	train
ClC(COCC(Cl)C(Cl)(Cl)Cl)C(Cl)(Cl)Cl	0.00321034	2.49345	4.9582	0	1.20373	0	1	8	train
Cc1cc(C)nc(NC(=O)NS(=O)(=O)c2ccccc2C(=O)OC2COC2)n1	0.00320122	2.49468	2.03892	1.72108	1.99439	0	0.333333	14	train
Nc1ccc(Cc2ccc(N)c(Cl)c2)cc1Cl	0.00319504	2.49552	4.66929	0	0.816498	0	0.333333	10	train
CC(=O)c1cc2c(cc1C)C(C)(C)C(C)CC2(C)C	0.00316036	2.50026	4.53532	2.34614	11.7887	0	0.4	8	train
O=[N+]([O-])c1c(Cl)c(Cl)c(Cl)c(Cl)c1Cl	0.00310753	2.50758	5.28269	0	0.647898	0	0.5	6	train
CCCCOC(=O)c1ccccc1C(=O)OCc1ccccc1	0.00307558	2.51207	3.62939	2.0166	5.17538	0	0.416667	14	train
CN(C)c1ccc(C(=C2C=CC(=N(C)C)C=C2)c2ccccc2)cc1	0.00302056	2.51991	3.92227	2.06627	2.12286	0	0.259259	12	train
Sc1nc2ccccc2s1	0.00299426	2.52371	2.44778	0	-0.675388	0	0.0909091	5	train
N#C/C=C/C(F)(F)F	0.00297486	2.52653	1.62088	0	11.0047	0	0.571429	5	train
O=[N+]([O-])c1ccccc1[N+](=O)[O-]	0.00285685	2.54411	1.78289	0	10.2273	0	0.333333	5	train
CCOP(=S)(OCC)Oc1cc(-c2ccccc2)on1	0.00277908	2.5561	4.06818	1.96062	5.32383	0	0.428571	11	train
CO[C@@H]1[C@@H](O[C@@H]2O[C@H](C)[C@@H](O[C@H]3C[C@@](C)(O)[C@@H](O)[C@H](C)O3)[C@H](N(C)C)[C@H]2O)[C@@H](CC=O)C[C@@H](C)[C@@H](O[C@H]2CC[C@H](N(C)C)[C@H](C)O2)/C=C\C=C/C[C@@H](C)OC(=O)C[C@H]1O	0.00275423	2.56	2.41137	2.04702	1.78319	0.0332591	0.419355	22	train
CN=C=S	0.00260279	2.58456	-0.2075	1.73843	0	0	0.333333	3	train
c1ccc(Nc2ccccc2)cc1	0.00254304	2.59465	4.03029	0	3.30389	0	0.142857	8	train
C=CCO[C@H](Cn1ccnc1)c1ccc(Cl)cc1Cl	0.00245471	2.61	4.12408	0	0.853917	0	0.4	9	train
CCCCCCCCCCCCCCCC(=O)O	0.00234155	2.6305	5.78619	2.26038	8.49062	0.702471	0.941176	16	train
O=[N+]([O-])c1cccc([N+](=O)[O-])c1	0.00232119	2.63429	1.78289	0	10.1587	0	0.333333	6	train
CC1(C)CC(OC(=O)CCCCCCCCC(=O)OC2CC(C)(C)NC(C)(C)C2)CC(C)(C)N1	0.00228979	2.6402	6.04589	2.16995	3.62263	0	0.6	19	train
CCc1cc(C(C)(C)C)c(O)c(C(C)(C)C)c1	0.00222034	2.65358	4.92019	2.158	10.48	0.308897	0.647059	6	train
O=C(c1ccc(O)cc1)c1ccc(O)c(O)c1O	0.00219465	2.65863	1.70839	0	9.11038	0.571211	0.315789	10	train
OCCS	0.0021791	2.66172	-0.0915	0	7.92207	0.773302	1	3	train
BrC(Br)c1ccccc1OCC1CO1	0.00190682	2.71969	3.467	0	5.13479	0	0.4	7	train
Cc1ccc(OCC2CO2)c(Br)c1Br	0.00190682	2.71969	3.51801	2.217	5.13275	0	0.4	8	train
C#CCOC(=O)[C@@H](C)Oc1ccc(Oc2ncc(Cl)cc2F)cc1	0.00188797	2.724	4.92516	1.55433	0.533643	0	0.4	16	train
CCCCCCCCCl	0.00182307	2.7392	3.5857	2.27179	1.25621	0	1	8	train
NCCNCCNCCNCCNCCN	0.00180849	2.74268	-2.7378	0	3.23055	0	1	15	train
O=c1oc2ccccc2c(O)c1C1CC(c2ccc(-c3ccccc3)cc2)Cc2ccccc21	0.0018011	2.74446	7.65587	0	5.63199	0.275612	0.102564	16	train
O=C(O)CCl	0.00170245	2.76893	0.54369	0	0.627143	0.865123	0.75	3	train
Nc1ccc(N)cc1	0.00166561	2.77843	1.95929	0	5.37111	0	0.25	5	train
CCCCCCCCCCCC(=O)OC	0.00149398	2.82566	4.31419	2.24287	4.58327	0	0.928571	13	train
Sc1ccccc1	0.00145429	2.83735	1.9753	0	0	0	0.142857	4	train
CCS(=O)(=O)c1nc2ccccn2c1S(=O)(=O)NC(=O)Nc1nc(OC)cc(OC)n1	0.0014232	2.84673	3.04865	1.4329	1.91797	0	0.363636	13	train
CCCCC(CC)C(=O)OOC(C)(C)C	0.00138778	2.85768	3.70999	2.11479	4.8176	0	0.928571	9	train
CCCCCS	0.0013453	2.87118	2.1064	2.25272	0	0	1	5	train
CC1=CC(=O)c2ccccc2C1=O	0.0013368	2.87393	1.90648	1.66287	11.4129	0	0.0714286	6	train
CCC(CC)Nc1c([N+](=O)[O-])cc(C)c(C)c1[N+](=O)[O-]	0.00130897	2.88307	3.49414	1.93044	2.96296	0	0.6	8	train
CCCCCN(C)CCC(O)(P(=O)(O)O)P(=O)(O)O	0.00123027	2.91	-0.7928	2.03797	1.71208	0.366434	0.888889	10	train
CC(C)(C)c1cc(C(C)(C)C)c(O)c(C(C)(C)C)c1	0.0012203	2.91353	5.65529	2.2205	10.6502	0.268081	0.684211	6	train
ClCc1ccc(-c2ccc(CCl)cc2)cc1	0.00119985	2.92087	4.2006	0	1.08074	0	0.294118	11	train
CN(C)c1ccc(C(=N)c2ccc(N(C)C)cc2)cc1	0.00112156	2.95018	3.23219	2.01419	2.05484	0	0.380952	12	train
CC[C@H]1OC(=O)C[C@@H](O)[C@@H](C)[C@@H](O[C@@H]2O[C@H](C)[C@@H](O[C@H]3C[C@@](C)(O)[C@@H](O)[C@H](C)O3)[C@H](N(C)C)[C@H]2O)[C@@H](CC=O)C[C@@H](C)C(=O)/C=C/C(C)=C\[C@@H]1CO[C@@H]1O[C@H](C)[C@@H](O)[C@@H](OC)[C@H]1OC	0.00104713	2.98	1.91977	1.84589	1.75544	0.0362925	0.447761	25	train
c1ccc(-c2cc3ccccc3[nH]2)cc1	0.00103579	2.98473	3.4014	0	3.41185	0	0.0588235	8	train
COc1nc(C)nc(NC(=O)NS(=O)(=O)c2ccccc2OCCCl)n1	0.00100983	2.99575	2.61328	1.58734	0.777404	0	0.444444	14	train
CCCCCCS	0.000931559	3.03079	2.4965	2.26106	0	0	1	6	train
O=[N+]([O-])c1ccc2c3c(cccc13)-c1ccccc1-2	0.000930935	3.03108	4.91309	0	11.1364	0	0.0909091	8	train
O=[N+]([O-])c1ccc([N+](=O)[O-])cc1	0.000892766	3.04926	1.78289	0	10.1178	0	0.333333	7	train
O=[N+]([O-])c1ccc(Cl)c([N+](=O)[O-])c1	0.000891186	3.05003	2.43629	0	0.32023	0	0.384615	6	train
CCCCCCCCCCCC#N	0.000827892	3.08203	4.49709	2.25188	0	0	0.833333	12	train
C=C(Cl)C#N	0.000793217	3.10061	1.25488	0	0.662466	0	0.25	3	train
CCNC(O)=S	0.000778719	3.10862	-0.7589	1.91843	2.64763	0	0.8	4	train
CCNc1nc(Cl)nc(NC(C)C)n1	0.000730286	3.13651	2.58748	2.06102	0.655159	0	0.571429	8	train
CO/C=C(/C(=O)OC)c1ccccc1COc1cccc(C(F)(F)F)n1	0.000708248	3.14981	4.17097	1.38354	4.72489	0	0.481481	12	train
CCCCCCCCc1ccc(O)cc1	0.000679061	3.16809	4.66579	2.24647	9.12537	0.614801	0.6	12	train
CC(=O)C1=C(C)[C@@H]2C[C@@]3(C1)[C@H](C)CC[C@H]3C2(C)C	0.000649882	3.18717	4.53428	2.45307	11.9732	0	0.3	6	train
NCCNCCNCCNCCN	0.000634265	3.19773	-2.3274	0	3.20922	0	1	12	train
O=C(NC(=O)c1c(F)cccc1F)Nc1ccc(Cl)cc1	0.000616595	3.21	3.77818	0	0.705995	0	0.363636	12	train
CCCCCCCCCCCC(C)=O	0.000605454	3.21792	4.73019	2.25175	10.6508	0	0.923077	12	train
C=CCCCCCCCCCC	0.000576736	3.23902	4.62939	2.26794	0	0	0.909091	11	train
c1ccc2sc(SNC3CCCCC3)nc2c1	0.000568019	3.24564	2.95968	0	-0.915751	0	0.157895	10	train
Oc1ccc(O)cc1	0.000481657	3.31726	1.46839	0	8.64556	0.722083	0.25	5	train
CC[C@H]1OC(=O)[C@H](C)[C@@H](O[C@H]2C[C@@](C)(OC)[C@@H](O)[C@H](C)O2)[C@H](C)[C@@H](O[C@@H]2O[C@H](C)C[C@H](N(C)C)[C@H]2O)[C@](C)(O)C[C@@H](C)C(=O)[C@H](C)[C@@H](O)[C@]1(C)O	0.000477189	3.32131	2.01949	1.86816	1.88335	-0.109487	0.471698	14	train
CN[C@H]1CC[C@@H](c2ccc(Cl)c(Cl)c2)c2ccccc21	0.000457088	3.34	4.8218	2.07921	0.985045	0	0.227273	10	train
Cc1ccc2nc3sc(=O)sc3nc2c1	0.000414544	3.38243	2.24699	2.05798	-1.36784	0	0.0588235	8	train
NNc1c(Cl)cc(Cl)cc1Cl	0.000400092	3.39784	3.53249	0	0.91245	0	0.454545	6	train
CC(C)(C)NSc1nc2ccccc2s1	0.000399059	3.39896	2.42548	2.25315	-0.961672	0	0.375	8	train
O=C1c2ccccc2C(=O)N1SC1CCCCC1	0.000383021	3.41678	3.23189	0	-1.52185	0	0.1	9	train
C1CCC2CCCCC2C1	0.000369188	3.43275	3.3668	0	0	0	0	5	train
CCN(CC)C(=O)SCc1ccc(Cl)cc1	0.000357887	3.44625	3.12859	2.06059	-1.32287	0	0.5625	10	train
CC(C)c1ccc(NC(=O)N(C)C)cc1	0.000353737	3.45132	3.10158	2.14624	1.51027	0	0.533333	9	train
O=C1C(Cl)=C(Cl)C(=O)c2ccccc21	0.000318642	3.4967	2.64938	0	0.485693	0	0.133333	6	train
CN(C)CCC=C1c2ccccc2CCc2ccccc21	0.000275423	3.56	3.93118	2.13243	2.24164	0	0.217391	9	train
CCNc1nc(NC(C)(C)C)nc(OC)n1	0.000262037	3.58164	2.33278	2.03788	3.02617	0	0.625	8	train
CC(Cc1ccc(C(C)(C)C)cc1)CN1CCCCC1	0.00025618	3.59146	4.6486	2.39511	2.65049	0	0.428571	12	train
C=C(CC(C)(C)c1ccccc1)c1ccccc1	0.000249834	3.60235	4.88499	2.27426	0	0	0.315789	10	train
O=[N+]([O-])c1ccc(CCl)cc1	0.000222211	3.65323	2.41499	0	0.93833	0	0.363636	7	train
CSc1nnc(C(C)(C)C)c(=O)n1N	0.000182167	3.73953	0.95498	2.09151	-1.17041	0	0.5	7	train
NC(=NN=Cc1ccc(Cl)cc1)NN=Cc1ccc(Cl)cc1	0.000181556	3.74099	2.95877	0	0.8717	0	0.347826	16	train
C=CCCCC=C(C)C	0.00017724	3.75144	3.16128	2.13285	0	0	0.75	7	train
CCC[C@@H]1C[C@@H](C(=O)N[C@H]([C@H]2O[C@H](SC)[C@H](O)[C@@H](O)[C@H]2O)[C@H](C)O)N(C)C1	0.00017378	3.76	-0.62311	2.13257	-1.50688	0.300876	0.571429	13	train
O=C1c2ccccc2C(=O)c2ccccc21	0.000168227	3.7741	2.43039	0	12.1013	0	0	7	train
CCNc1nc(Cl)nc(NC(C)(C)C)n1	0.000167315	3.77647	2.97758	2.08185	0.64412	0	0.6	8	train
O=C(Nc1ccc(Cl)cc1)Nc1ccc(Cl)c(Cl)c1	0.000152877	3.81566	6.08897	0	0.838983	0	0.35	12	train
COC(=O)N(C(=O)N1CO[C@@]2(C(=O)OC)Cc3cc(Cl)ccc3C2=N1)c1ccc(OC(F)(F)F)cc1	0.000150454	3.8226	4.61837	1.21143	0.563026	0	0.384615	16	train
CCNc1nc(NCC)nc(SC)n1	0.000120442	3.91922	2.67267	2.24152	-0.939118	0	0.571429	8	train
C=Cn1c2ccccc2c2ccccc21	0.000108758	3.96354	4.30019	0	2.12963	0	0.0588235	6	train
COC(=O)c1ccc2cc(C(=O)OC)ccc2c1	0.000102428	3.98958	2.38139	1.34016	4.65147	0	0.315789	11	train
CCCCCCCCS	9.58163e-05	4.01856	3.2767	2.27301	0	0	1	8	train
C=CCC(C)C	8.79969e-05	4.05553	2.14469	2.18222	0	0	0.8	4	train
c1ccc(SSc2ccccc2)cc1	8.7147e-05	4.05975	3.91909	0	-0.557798	0	0.2	9	train
CC(CNC(=S)S)NC(=S)S	7.64191e-05	4.1168	0.2177	2.26497	3.48691	0	0.8	7	train
CCCCCCCCCCCCCO	5.99359e-05	4.22231	4.2897	2.26504	8.58943	0.624004	1	13	train
CC[C@H]1OC(=O)[C@H](C)[C@@H](O[C@H]2C[C@@](C)(OC)[C@@H](O)[C@H](C)O2)[C@H](C)[C@@H](O[C@@H]2O[C@H](C)C[C@H](N(C)C)[C@H]2O)[C@](C)(O)C[C@@H](C)/C(=N\OCOCCOC)[C@H](C)[C@@H](O)[C@]1(C)O	5.62341e-05	4.25	2.44349	1.88509	1.90028	-0.163182	0.533333	20	train
O=C(Nc1ccccc1SSc1ccccc1NC(=O)c1ccccc1)c1ccccc1	5.48129e-05	4.26112	6.99217	0	-1.31718	0	0.257143	17	train
CCC(C)(C)c1cc(-n2nc3ccccc3n2)c(O)c(C(C)(C)CC)c1	4.55541e-05	4.34147	6.30128	2.23502	1.57389	0.260212	0.428571	10	train
CCCCCCCCCCS	4.47905e-05	4.34881	4.0569	2.28111	0	0	1	10	train
CCCCCCCCCCC	3.7775e-05	4.4228	4.5371	2.27488	0	0	1	10	train
CCCCCCCCOC(=O)CCCCCCCC(=O)OCCCCCCCC	3.15262e-05	4.50133	7.75839	2.21602	5.28163	0	0.928571	26	train
CCCCC(CC)C(=O)OCC(COC(=O)C(CC)CCCC)(COC(=O)C(CC)CCCC)COC(=O)C(CC)CCCC	3.1226e-05	4.50548	9.24509	2.0817	5.89682	0	0.909091	16	train
COC(=O)c1ccccc1CS(=O)(=O)NC(=O)Nc1nc(OC)cc(OC)n1	2.87742e-05	4.541	1.57278	1.3633	1.96893	0	0.448276	14	train
COCCN(C(=O)CCl)c1c(C)cccc1C	2.54799e-05	4.5938	2.77653	2.04617	0.718184	0	0.588235	8	train
CCc1cccc(CC)c1N(COC)C(=O)CCl	2.4153e-05	4.61703	3.74808	2.12102	0.703426	0	0.611111	7	train
CCCCCCCCCCCCCCCCN(C)(C)C	2.25089e-05	4.64765	6.1739	2.2939	0	0	1	17	train
O=[N+]([O-])c1ccc2ccc3cccc4ccc1c2c34	2.1452e-05	4.66853	4.91309	0	11.1528	0	0.0909091	8	train
C=CC/C=C/C/C=C/C/C=C/C	1.97359e-05	4.70474	3.73596	2.03951	0	0	0.636364	11	train
Cc1c(Br)c(Br)c(Br)c(Br)c1Br	1.51573e-05	4.81938	5.52712	2.4301	0	0	0.5	5	train
CCNc1nc(NC(C)(C)C)nc(SC)n1	1.36852e-05	4.86375	3.45127	2.24662	-0.987351	0	0.625	8	train
CCOCCN(C(=O)CCl)C(=C(C)C)c1ccccc1	1.35532e-05	4.86796	3.59258	2.05398	0.699617	0	0.6	10	train
CCCCOCN(C(=O)CCl)c1c(CC)cccc1CC	1.06053e-05	4.97448	4.91838	2.14533	0.70277	0	0.666667	10	train
CSc1nc(NC2CC2)nc(NC(C)(C)C)n1	9.08602e-06	5.04163	3.59377	2.26565	-0.989902	0	0.5	8	train
CCCCC(C)COC(=O)c1ccccc1C(=O)OCC(CC)CCCC	7.97318e-06	5.09837	6.01129	2.15645	5.43092	0	0.703704	17	train
CCCCCCCCOc1ccc(C(=O)c2ccccc2)c(O)c1	6.438e-06	5.19125	5.33089	2.2101	5.66252	0.463928	0.48	17	train
Brc1c(Br)c(Br)c(Oc2c(Br)c(Br)c(Br)c(Br)c2Br)c(Br)c1Br	5.47842e-06	5.26134	11.6047	0	6.9702	0	0.5	10	train
CCCCCCCCCCCCCCCCCCN(C)C	5.41666e-06	5.26627	6.8095	2.29545	2.29545	0	1	19	train
c1ccc2c(c1)ccc1cc3c(ccc4ccccc43)cc12	4.67442e-06	5.33027	6.2994	0	0	0	0	11	train
CC[C@H]1OC(=O)[C@H](C)[C@@H](O[C@H]2C[C@@](C)(OC)[C@@H](O)[C@H](C)O2)[C@H](C)[C@@H](O[C@@H]2O[C@H](C)C[C@H](N(C)C)[C@H]2O)[C@](C)(OC)C[C@@H](C)C(=O)[C@H](C)[C@@H](O)[C@]1(C)O	2.69153e-06	5.57	2.67359	1.90722	1.92241	0.035768	0.481481	14	train
CCOC(=O)c1cnn(C)c1S(=O)(=O)NC(=O)Nc1nc(OC)cc(OC)n1	2.3183e-06	5.63483	1.24526	1.57811	0.989395	0	0.482759	14	train
c1ccc2c3c(ccc2c1)-c1cccc2cccc-3c12	1.03136e-06	5.98659	5.7372	0	0	0	0	8	train
COc1cc(OC)nc(NC(=O)NS(=O)(=O)Nc2ccccc2C(=O)C2CC2)n1	6.41169e-07	6.19303	2.68206	1.3688	1.92548	0	0.387097	14	train
O=[N+]([O-])C(Cl)(Cl)Cl	4.78823e-07	6.31983	1.4498	0	0.590106	0	0.833333	3	train
Brc1c(Br)c(Br)c(Br)c(Br)c1Br	1.46652e-07	6.83371	6.2616	0	0	0	0.5	5	train
CCOC(C)=O	44.7575	-1.65087	0.80329	1.77917	4.40278	0	0.8	4	test
COC(=O)c1ccccc1C(=O)O	20.834	-1.31877	-0.19491	1.18888	4.39704	0	0.384615	6	test
CC(C)O	16.6507	-1.22143	0.3871	1.72222	8.05556	0.727778	1	2	test
CC(O)CO	13.1488	-1.11889	-0.6405	1.52778	7.89352	0.727778	1	3	test
C1COCCO1	11.3569	-1.05526	0.0332	0	4.94444	0	0	3	test
ClCCl	9.28825	-0.967934	1.4215	0	1.3071	0	1	2	test
CC(CCO)CCO	8.46744	-0.927752	0.3873	2.02028	8.38167	0.668611	1	6	test
O=S1(=O)CCCC1	8.33163	-0.92073	1.2758	0	10.5787	0	0	3	test
CCC(O)CC	7.41445	-0.870079	1.1673	1.98032	8.66667	0.602778	1	4	test
CCCCOCCOCCO	6.79091	-0.831928	0.812	2.13058	4.988	0.724876	1	10	test
C=C(C)C(=O)OCCO	5.45889	-0.737105	0.25808	1.55527	4.46412	0.759286	0.75	6	test
CCCCOCCOCCOCCO	4.46273	-0.649601	0.8286	2.13726	5.01209	0.716912	1	13	test
CC1(C)S[C@@H]2[C@H](NC(=O)[C@H](N)c3ccc(O)cc3)C(=O)N2[C@H]1C(=O)O	4.0738	-0.61	-0.08351	1.89867	-1.69721	0.547724	0.37037	13	test
CC(=O)Nc1ccc(O)cc1	3.04508	-0.483599	2.18458	1.43736	2.58194	0.68117	0.363636	7	test
ClCCOCCCl	2.39445	-0.379205	1.4806	0	1.14485	0	1	6	test
Oc1ccccc1	1.83252	-0.263048	1.76279	0	8.63222	0.722083	0.142857	4	test
c1ccccc1	1.58968	-0.201311	1.6866	0	0	0	0	3	test
Cc1cccc(O)c1	1.34188	-0.127713	1.79081	1.94417	8.81306	0.682083	0.25	4	test
CC(Cl)CCl	1.19653	-0.0779247	1.8525	2.33582	1.25892	0	1	3	test
CCCCCCO	1.13012	-0.0531234	1.559	2.16406	8.29288	0.688203	1	6	test
Cc1ccccc1S(N)(=O)=O	0.993946	0.00263708	0.93062	1.74512	5.07796	0	0.272727	5	test
CCC(C)(C)OC	0.979389	0.00904473	1.8214	2.11458	5.08681	0	1	4	test
N#CCCCCCCC#N	0.881704	0.054677	2.44037	0	0	0	0.555556	9	test
Cc1cccc(C)c1N	0.845107	0.0730881	2.48784	2.0162	5.68185	0	0.333333	4	test
Cl/C=C\Cl	0.771208	0.112828	1.86139	0	1.1094	0	0.666667	3	test
C1N2CN3CN1CN(C2)C3	0.713744	0.146457	-1.0198	0	2.46875	0	0	4	test
CCC(CC)C(=O)O	0.628856	0.201448	1.74109	1.89116	8.37324	0.724167	0.857143	4	test
CCOCCC(=O)OCC	0.588661	0.230135	1.20999	1.894	4.6695	0	0.888889	8	test
ClCC(Cl)CCl	0.548629	0.260721	2.0714	0	1.29883	0	1	4	test
Sc1nc(S)nc(S)n1	0.536878	0.270124	1.95327	0	0	0	0.333333	4	test
Cc1ccc(O)cc1	0.4985	0.302335	1.79081	1.98556	8.75667	0.694306	0.25	5	test
C=CC(Cl)CCl	0.4678	0.32994	1.94479	0	1.15552	0	0.8	4	test
O=C1OC(=O)c2ccccc21	0.45941	0.3378	0.96559	0	4.3538	0	0	5	test
CCC(C)(N)C(O)O	0.428231	0.368322	-0.5755	1.805	5.3588	0.642639	1	4	test
CCc1ccccc1N	0.406312	0.39114	2.93949	2.10287	5.63106	0	0.333333	5	test
Cc1cccc(O)c1C	0.394026	0.404475	1.87354	1.9812	9.10009	0.619583	0.333333	4	test
CCCOC(=O)NCCCN(C)C	0.379246	0.421079	-0.74481	2.09266	2.69833	0	0.916667	10	test
COc1ccccc1[N+](=O)[O-]	0.372445	0.428937	2.02429	1.40509	4.76495	0	0.363636	5	test
Cc1ccc(C)c(N)c1	0.359515	0.444283	2.48784	2.0375	5.62065	0	0.333333	5	test
COC(=O)C(C)N(C(=O)CC(=O)O)c1c(C)cccc1C	0.34115	0.467055	1.92753	1.79899	1.19903	0.684968	0.571429	8	test
CCc1cccc(O)c1	0.33013	0.481315	2.32519	2.06426	8.94417	0.654306	0.333333	5	test
Nc1ccccc1[N+](=O)[O-]	0.318741	0.496561	1.59789	0	5.27981	0	0.3	5	test
Cc1cccc(N)c1C	0.310515	0.507917	2.48784	2.0612	5.62065	0	0.333333	4	test
Nc1ccccc1F	0.306173	0.514033	1.06899	0	5.14481	0	0.25	4	test
CN(C)CCN(C)CCN(C)C	0.30025	0.522517	0.0414	2.17361	2.21444	0	1	8	test
COC[C@H](C)N(C(=O)CS(=O)CC(=O)O)c1c(C)csc1C	0.288113	0.540437	2.19903	2.06549	-1.13652	0.676728	0.636364	10	test
O=C(O)CC(F)(F)C(F)(F)C(F)(F)C(F)(F)C(F)(F)C(F)(F)F	0.277783	0.556294	4.43379	0	7.79621	0.881667	0.954545	9	test
ClCC(Br)CBr	0.265133	0.576536	2.3836	0	1.32761	0	1	4	test
Cc1ccc(O)cc1C	0.262138	0.58147	1.81883	2.02259	8.9375	0.654306	0.333333	5	test
CCCCC(CC)COC(=O)c1ccccc1C(=O)OCC(CC)CCCC	0.256228	0.591373	6.40139	2.15867	5.52217	0	0.714286	17	test
O=C(O)C(=O)O	0.244457	0.611797	-0.61051	0	7.3912	0.972569	0.6	3	test
O=C(O)C=C(F)C(F)(F)C(F)(F)C(F)(F)C(F)(F)C(F)(F)F	0.236043	0.62701	4.18798	0	7.79462	0.905069	0.904762	9	test
Cc1ncc(N(O)O)n1CCO	0.229087	0.64	1.0976	1.65542	1.36111	0.688399	0.5	6	test
Cc1cc(C)cc(O)c1	0.222817	0.652051	1.81883	1.965	8.99389	0.642083	0.333333	4	test
NNC(N)=S	0.208744	0.680385	-1.3067	0	2.30041	0	0.75	3	test
C=CC#N	0.188585	0.724493	0.68838	0	0	0	0	3	test
CO/N=C(\C(=O)N[C@@H]1C(=O)N2C(C(=O)O)=C(CSc3nc(=O)c(O)nn3C)CS[C@H]12)c1csc(N)n1	0.18197	0.74	-0.11343	1.56941	-2.03023	0.518039	0.358974	18	test
Cc1nn(-c2cc(CC(C(=O)O)S(=O)(=O)O)c(Cl)cc2F)c(=O)n1C(F)F	0.174825	0.757397	4.00238	1.12101	-0.0118375	0.533997	0.464286	11	test
ClC(Cl)c1ccccc1	0.168766	0.772715	2.8217	0	1.16079	0	0.333333	5	test
CCC(C)c1ccccc1OC(=O)NC	0.159323	0.797721	3.01708	2.11711	2.43645	0	0.533333	8	test
O=C(O)CCC(F)(F)C(F)(F)C(F)(F)C(F)(F)C(F)(F)F	0.155843	0.807313	4.18859	0	7.94059	0.841667	0.95	9	test
Nc1c(Cl)cccc1Cl	0.144117	0.841284	3.68389	0	0.90404	0	0.333333	4	test
COc1cc(Cc2cnc(N)nc2N)cc(OC)c1OC	0.138038	0.86	1.93509	1.57119	5.287	0	0.454545	11	test
CCCCCCCCCCCCCCCCCC(=O)OCC(O)[C@H]1OC[C@@H](O)[C@@H]1O	0.130133	0.885613	4.50649	2.25991	5.05724	0.425336	0.8	24	test
CCCCN(CCO)CCCC	0.121263	0.916273	1.8809	2.2053	2.35417	0.600017	1	8	test
O=C(O)c1ccc(C(=O)O)cc1	0.108416	0.964905	1.05139	0	8.46688	0.770961	0.333333	7	test
COc1ccc(N)cc1	0.105632	0.976203	1.77819	1.63048	4.91361	0	0.333333	6	test
CNCC[C@@H](Oc1ccc(C(F)(F)F)cc1)c1ccccc1	0.104083	0.982618	3.7528	1.8474	3.05397	0	0.478261	11	test
Cc1cc(C)c(C)c(O)c1	0.0991999	1.00349	1.90156	2.00204	9.28093	0.579583	0.4	5	test
CCC(CC)C(=O)OCCOCCOCCOC(=O)C(CC)CC	0.0895344	1.04801	3.21229	1.97738	5.13877	0	0.913043	17	test
Cc1c([N+](=O)[O-])cccc1[N+](=O)[O-]	0.0824028	1.08406	1.86562	1.35741	10.3795	0	0.384615	6	test
Brc1ccccc1	0.0769441	1.11382	2.4491	0	0	0	0.142857	4	test
ClC(Cl)Br	0.0741364	1.12997	2.1425	0	1.37997	0	1	2	test
CCc1ccc(N)cc1	0.0728389	1.13764	2.93949	2.13048	5.48137	0	0.333333	6	test
CCCCCCCCCC(=O)O	0.0697081	1.15672	3.44559	2.19884	8.35423	0.732246	0.909091	10	test
O=S(=O)(O)C(F)(F)C(F)(F)C(F)(F)C(F)(F)C(F)(F)C(F)(F)C(F)(F)C(F)(F)F	0.064947	1.18744	5.9219	0	7.81644	0.814249	0.928571	10	test
Cc1ccccc1Cl	0.0618932	1.20836	2.36802	2.16127	1.00821	0	0.25	4	test
CCCC(C)C=O	0.0599468	1.22223	1.85539	2.08333	9.89477	0	0.833333	5	test
CN(C)N	0.0566018	1.24717	-0.5783	1.77778	1.5	0	1	2	test
CC(C)(c1ccc(OCCO)cc1)c1ccc(OCCO)cc1	0.053769	1.26947	3.02279	2.16684	5.39483	0.649444	0.5	16	test
Cc1cc(C)c(C=O)c(C)c1	0.0533464	1.2729	1.60626	2.03629	10.5594	0	0.363636	6	test
CCc1ccccc1	0.0509058	1.29323	2.249	2.16204	0	0	0.25	5	test
CCCCC(C#N)(Cn1cncn1)c1ccc(Cl)cc1	0.0491819	1.30819	3.64949	2.15212	0.852804	0	0.380952	9	test
Cc1cccc(C)c1C	0.0474629	1.32365	1.77066	2.15741	0	0	0.333333	4	test
C1=CCCCC1	0.0438606	1.35793	2.04279	0	0	0	0	3	test
CC(C)CCCCCCCO	0.0429925	1.36661	2.9753	2.27155	8.51101	0.640232	1	9	test
Cc1ccc(Cl)cc1	0.0412621	1.38445	2.36802	2.11484	1.00722	0	0.25	5	test
C/C=C1\CC2C=CC1C2	0.0408014	1.38932	2.38108	2.15662	0	0	0.1	5	test
Cc1cc(C)c(O)c(C(C)(C)C)c1	0.0398572	1.39949	3.17104	2.11204	9.85762	0.449306	0.538462	5	test
Clc1cccc(Cl)c1	0.0375879	1.42495	2.9934	0	1.0329	0	0.25	4	test
c1ccc(-c2ccccc2-c2ccccc2)cc1	0.0360698	1.44286	5.1174	0	0	0	0.1	9	test
Cc1ccccc1NC(=N)Nc1ccccc1C	0.0359619	1.44416	4.50843	2.01724	3.05807	0	0.315789	10	test
O=C(O)CCC(F)(F)C(F)(F)C(F)(F)C(F)(F)C(F)(F)C(F)(F)C(F)(F)F	0.0332575	1.47811	5.45919	0	7.97262	0.837083	0.961538	11	test
CCCCCCCCC(C)=O	0.0313798	1.50335	3.55989	2.21783	10.5326	0	0.9	9	test
CC(C1CC1)C(O)(Cn1cncn1)c1ccc(Cl)cc1	0.0303661	1.51761	2.5243	2.1575	0.854519	0.144921	0.363636	9	test
Nc1ccc(Cl)cc1	0.0292607	1.53371	3.03049	0	0.951667	0	0.25	5	test
Cc1cc([N+](=O)[O-])cc([N+](=O)[O-])c1O	0.0282789	1.54854	1.94181	1.35648	9.20992	0.644649	0.428571	6	test
COC(=O)c1ccc(C(=O)OC)cc1	0.0273114	1.56366	1.22819	1.30213	4.50782	0	0.428571	9	test
Clc1cc(Cl)cc(Cl)c1	0.026677	1.57386	3.6468	0	1.05373	0	0.333333	4	test
CC(C)(C)C(=O)C(Oc1ccc(Cl)cc1)n1cncn1	0.0256233	1.59137	3.97778	1.86544	0.810725	0	0.428571	9	test
CCOP(=S)(OCC)Oc1ncn(-c2ccccc2)n1	0.0242442	1.61539	3.44878	1.95845	1.68966	0	0.428571	11	test
FC(F)(Cl)C(F)(Cl)Cl	0.0220547	1.6565	2.9189	0	-0.514403	0	1	3	test
c1ccc(COCc2ccccc2)cc1	0.0206962	1.68411	2.7244	0	5.60574	0	0.25	10	test
CC(C)C(C)(C)C(C)(C)C(C)(C)S	0.0202794	1.69294	4.4032	2.4429	0	0	1	5	test
O=CCCCC=O	0.01899	1.72147	0.78839	0	9.56375	0	0.666667	6	test
CC(C)(c1ccc(O)cc1)c1c(Br)cc(OBr)c(Br)c1Br	0.0176005	1.75447	6.83219	2.33825	5.82974	0.545164	0.454545	11	test
Cc1ccc(Cl)cc1Cl	0.0160015	1.79584	3.02142	2.19277	1.02806	0	0.333333	5	test
NCc1cc(C(F)(F)F)cc(C(F)(F)F)c1	0.0148119	1.82939	2.1612	0	5.03946	0	0.625	6	test
Oc1ccc(-c2ccccc2)cc1	0.0141116	1.85042	3.47819	0	9.10357	0.637941	0.142857	8	test
Oc1ccc(Cl)c(Cl)c1	0.0135215	1.86897	3.06959	0	0.883762	0.652632	0.333333	5	test
C/C=C/C=O	0.0134205	1.87223	0.92148	1.8	9.31806	0	0.5	4	test
Nc1cccc2c(N)cccc12	0.013284	1.87667	3.11249	0	5.76954	0	0.153846	5	test
CCCC(Cn1cncn1)c1ccc(Cl)cc1Cl	0.0127886	1.89318	4.57399	2.25542	0.939357	0	0.421053	9	test
CCCCC(O)(Cn1cncn1)c1ccc(Cl)cc1Cl	0.0121696	1.91472	3.3218	2.15356	0.758373	0.178656	0.47619	9	test
C=CC(=C)CCC=C(C)C	0.0117539	1.92982	3.25357	2.10781	0	0	0.666667	7	test
Cc1ccc(Cl)c(Cl)c1	0.0111886	1.95123	3.02142	2.16185	1.04376	0	0.333333	5	test
Oc1cc(Cl)cc(Cl)c1	0.0106968	1.97075	3.06959	0	0.867558	0.640108	0.333333	4	test
C=CC(=O)O	0.0104136	1.9824	0.41708	0	7.60417	0.910069	0.5	3	test
CSCCC=O	0.00951652	2.02152	1.17229	2.28588	-0.335993	0	0.8	5	test
Oc1c(Cl)cc(Cl)c(Cl)c1Cl	0.00913496	2.03929	4.37639	0	0.813206	0.524546	0.454545	5	test
CC(C)(C)c1ccccc1O	0.00866063	2.06245	3.06029	2.08537	9.44613	0.539583	0.454545	5	test
Nc1ccc(Oc2cccc(Oc3ccc(N)cc3)c2)cc1	0.00753112	2.12314	5.43718	0	5.65625	0	0.25	14	test
CCC(C)(C)c1ccc(O)c(C(C)(C)CC)c1	0.0072588	2.13913	5.13799	2.25209	10.0401	0.407178	0.647059	8	test
ClC(Cl)=C(Cl)c1c(Cl)c(Cl)c(Cl)c(Cl)c1Cl	0.00691948	2.15993	7.11339	0	1.10824	0	0.5625	7	test
CCC1(C2OC(C3OC(O)(CO)C(C)CC3C)CC2C)CCC(C2(C)CCC3(CC(O)C(C)C(C(C)C(OC)C(C)C(=O)O)O3)O2)O1	0.00621018	2.2069	3.17209	2.1986	5.62398	0.117842	0.45098	20	test
CCC(C)c1cc([N+](=O)[O-])cc([N+](=O)[O-])c1O	0.00583152	2.23422	3.37258	1.82815	9.7027	0.536871	0.529412	7	test
CCC1CCCCC1	0.00561872	2.25036	2.9767	2.31546	0	0	0.25	5	test
CCC(C)c1cccc(C(C)CC)c1O	0.00533548	2.27283	4.78979	2.16215	10.1919	0.381528	0.6	8	test
c1ccc2c(c1)Cc1ccccc1-2	0.00457616	2.3395	3.1186	0	0	0	0	6	test
Oc1ccc(Br)cc1Br	0.00440241	2.35631	3.28779	0	9.12813	0.627626	0.333333	5	test
O=P(OCC(Br)CBr)(OCC(Br)CBr)OCC(Br)CBr	0.0039041	2.40848	4.6395	0	5.79265	0	0.947368	10	test
c1ccc2c(c1)Nc1ccccc1S2	0.00371774	2.42972	4.49489	0	-0.949712	0	0	7	test
Nc1ccc2ccccc2c1	0.00349471	2.45659	3.53029	0	5.62387	0	0.0833333	6	test
CCOc1ccc2c(c1)C(C)=CC(C)(C)N2	0.00322363	2.49166	4.79358	2.17648	3.50401	0	0.352941	9	test
CC1COCc2cc3c(cc21)C(C)(C)C(C)C3(C)C	0.00317585	2.49814	4.1857	2.4044	5.71496	0	0.285714	7	test
Nc1cccc2cccc(N)c12	0.00303635	2.51765	3.11249	0	5.77704	0	0.153846	5	test
COc1ccc(C(=O)c2ccccc2)c(O)c1	0.00293758	2.53201	2.60019	1.5074	4.96416	0.543433	0.277778	10	test
Nc1cccnc1	0.00265807	2.57543	0.6638	0	5.29528	0	0.142857	4	test
COc1cc(OC)nc(NC(=O)NS(=O)(=O)c2ncccc2C(=O)N(C)C)n1	0.00243843	2.61289	1.21816	1.47418	1.21068	0	0.448276	13	test
NNS(=O)(=O)c1ccc(Oc2ccc(S(=O)(=O)NN)cc2)cc1	0.00226231	2.64545	0.74958	0	1.86327	0	0.333333	14	test
Cc1cc(NS(=O)(=O)c2ccc(N)cc2)no1	0.00204174	2.69	2.1804	1.69108	2.44953	0	0.277778	10	test
CCCCCCOC(C)OCCCCCC	0.00186774	2.72868	4.5262	2.22509	5.57286	0	1	14	test
COC(=O)c1ccccc1S(=O)(=O)NC(=O)Nc1nc(C)nc(OC)n1	0.00177656	2.75042	1.59079	1.54759	1.91867	0	0.407407	13	test
CC(C)c1cccc2ccccc12	0.00146964	2.83279	3.9632	2.23787	0	0	0.214286	6	test
Nc1ccccc1O	0.00137548	2.86155	1.34499	0	5.26981	0.690833	0.25	4	test
c1ccncc1	0.00126515	2.89786	1.0816	0	0	0	0	3	test
CCNc1nc(Cl)nc(NCC)n1	0.00117367	2.93045	2.19898	2.01935	0.663883	0	0.538462	8	test
CCOc1nc(NC)nc(NC(=O)NS(=O)(=O)c2ccccc2C(=O)OC)n1	0.00102658	2.98861	1.93986	1.72217	1.93027	0	0.448276	14	test
Nc1ccc(O)cc1	0.000916987	3.03764	1.34499	0	5.31556	0.708194	0.25	5	test
CCc1ccc(-c2ccccc2)cc1	0.00082368	3.08424	3.9644	2.1781	0	0	0.2	9	test
Cc1ccc(Nc2ccc(C)cc2)cc1	0.000710226	3.1486	4.08633	2.09291	3.35833	0	0.25	10	test
CC(C)CCCCCCCOP(Oc1ccccc1)Oc1ccccc1	0.000641366	3.19289	7.40608	2.29276	6.07484	0	0.555556	15	test
CN(C)C(=S)SSC(=S)N(C)C	0.000587529	3.23097	2.0608	2.2432	-0.344002	0	0.818182	7	test
CCCCCCCCCCCC[N+](C)(C)[O-]	0.000479845	3.3189	4.4815	2.25994	0	0	1	13	test
C[n+]1ccc(-c2cc[n+](C)cc2)cc1	0.000400307	3.39761	3.45158	2.02259	0	0	0.2	9	test
CN(C)[C@@H]1C(O)=C(C(N)=O)C(=O)[C@@]2(O)C(O)=C3C(=O)c4c(O)cccc4[C@@](C)(O)[C@H]3[C@H](O)[C@@H]12	0.000371535	3.43	-1.49843	1.42681	1.29264	0.117693	0.333333	11	test
CC(C)c1ccc2ccccc2c1C(C)C	0.000334659	3.4754	5.0866	2.28537	0	0	0.352941	7	test
CCc1cccc(C)c1N(C(=O)CCl)[C@@H](C)COC	0.000261537	3.58247	3.69941	2.12914	0.706656	0	0.631579	8	test
c1ccc2sc(SSN3CCOCC3)nc2c1	0.000190133	3.72094	2.01778	0	-0.789587	0	0.157895	10	test
c1ccc2cc3ccccc3cc2c1	0.000174081	3.75925	3.993	0	0	0	0	7	test
c1ccc(Nc2cccc3ccccc23)cc1	0.000155177	3.80917	5.18349	0	3.4469	0	0.105263	9	test
Fc1ccc(Oc2ccnc3cc(Cl)cc(Cl)c23)cc1	0.00011075	3.95565	6.04007	0	0.747435	0	0.227273	11	test
CCCCCCCCCCCCCCCCCC(=O)NCCNC(=O)CCCCCCCCCCCCCCCCC	8.94378e-05	4.04848	11.9757	2.28161	2.95591	0	0.95122	39	test
CCCCCCCCCC(=O)CCCCCC	6.65986e-05	4.17653	5.90049	2.24723	11.5414	0	0.9375	15	test
O=C(O)CF	5.38381e-05	4.26891	0.27439	0	7.34722	0.960417	0.75	3	test
c1ccc2sc(SN(C3CCCCC3)C3CCCCC3)nc2c1	3.46667e-05	4.46009	5.00478	0	-1.06517	0	0.153846	10	test
CC[C@H]1OC(=O)[C@H](C)[C@@H](O[C@@H]2C[C@@](C)(OC)[C@@H](O)[C@H](C)O2)[C@H](C)[C@@H](O[C@@H]2O[C@H](C)C[C@H](C(C)C)[C@H]2O)[C@](C)(O)C[C@@H](C)C(=O)[C@H](C)[C@@H](O)[C@]1(C)O	2.75423e-05	4.56	3.36149	2.01403	5.69675	-0.117299	0.471698	14	test
CCCCCCCCCCCCCCCCCCNC(=O)[C@H](O)[C@@H](O)[C@H](O)[C@H](O)CO	2.23536e-05	4.65065	3.03389	2.25458	2.52055	0.429627	0.966667	25	test
Brc1cc(Oc2cc(Br)c(Br)c(Br)c2Br)c(Br)c(Br)c1Br	1.51256e-05	4.82029	10.0797	0	6.59172	0	0.454545	10	test
CCCOCCN(C(=O)CCl)c1c(CC)cccc1CC	1.02839e-05	4.98784	4.57078	2.14957	0.717509	0	0.666667	10	test
CCCCCCCCN(CCCCCCCC)CCCCCCCC	6.2252e-06	5.20585	8.3699	2.30829	2.79113	0	1	16	test
COc1cc(OC)nc(NC(=O)NS(=O)(=O)c2ncccc2C(F)(F)F)n1	3.16914e-06	5.49906	2.24877	1.28095	1.55469	0	0.464286	12	test
c1ccc2c(c1)-c1ccc3ccc4cccc5cc-2c1c3c45	7.24391e-07	6.14003	6.3282	0	0	0	0	8	test

## Sheet: Daphnia magna (1)
SMILES	EC50 (mmol/L)	pEC50 (mmol/L)	CrippenLogP	maxHBd	minHBa	minHsOH	minsCH3	nT6HRing	train / test
C=CC(=O)OCCO	426.787	-2.63021	-0.3915	0.95	7	0.95	1	0	train
OCCOCCOCCO	313.871	-2.49675	-0.9958	0.74314	4.87273	0.74314	0	0	train
CCC(C)n1c(=O)[nH]c(C)c(Br)c1=O	276.441	-2.4416	0.82919	0	9.44444	0	1.52778	0	train
C=Cc1ccncc1	168.099	-2.22556	0.3871	0.727778	8.05556	0.727778	1.72222	0	train
CCCO	83.8824	-1.92367	0.3887	0.776389	7.875	0.776389	1.93056	0	train
NC(N)=O	65.1315	-1.81379	-1.37821	0.720833	4.25	0	0	0	train
CC1(C)OC[C@@H]2O[C@@]3(C(=O)O)OC(C)(C)O[C@H]3[C@@H]2O1	33.7738	-1.52858	-0.63171	0	5.43984	0	1.62386	1	train
CCCCO	25.1345	-1.40027	0.7788	0.736389	8.06625	0.736389	2.05181	0	train
COc1cc(C(=O)O)cc(OC)c1OC	24.5204	-1.38953	1.37899	0.72592	5.0012	0.72592	1.43346	0	train
O=[N+]([O-])c1cccc(O)c1	14.4634	-1.16027	1.0428	0	4.83333	0	1.98958	0	train
O=c1c2cc(F)ccc2nc(-n2cncn2)n1-c1ccc(Cl)cc1Cl	11.2293	-1.05035	1.05879	0.782361	8.39815	0.699028	0	0	train
CC(C)(C)NC(=O)[C@H]1CC[C@H]2[C@@H]3CC[C@H]4NC(=O)C=C[C@]4(C)[C@H]3CC[C@]12C	9.99682	-0.999862	1.37039	0.746328	4.9387	0.746328	1.46179	0	train
Cc1nn(-c2cc(NS(C)(=O)=O)c(Cl)cc2Cl)c(=O)n1C(F)F	9.22825	-0.96512	0.44049	0.790719	2.14074	0.626031	0	0	train
CCCCCCCCCCCC(=O)O	8.46744	-0.927752	0.7954	0.735078	4.97319	0.735078	2.1134	0	train
CCCCCCCCCCN(C)(C)CCCCCCCC	8.3277	-0.920525	-0.31431	0.866667	7.74074	0.771181	1.19676	0	train
CCC1COC(=O)O1	7.82181	-0.893307	0.52979	0	4.49519	0	1.95102	0	train
O=c1[nH]c(=O)[nH]c(=O)[nH]1	7.75175	-0.8894	-1.27321	0.756042	1.78875	0	0	1	train
CC(Cl)Cl	7.74492	-0.889017	-0.3583	0.755486	4.68176	0.755486	1.6134	0	train
O=S(=O)(O)C(F)(F)C(F)(F)C(F)(F)C(F)(F)F	7.54757	-0.877807	2.2711	0	9.73519	0	0	0	train
O=Cc1ccco1	7.08109	-0.8501	1.2758	0	10.5787	0	0	0	train
CC[C@H]1OC(=O)[C@H](C)[C@@H](O[C@@H]2C[C@@](C)(OC)[C@@H](O)[C@H](C)O2)[C@H](C)[C@@H](O[C@@H]2O[C@H](C)C[C@H](C(C)C)[C@H]2O)[C@](C)(O)C[C@@H](C)C(=O)[C@H](C)[C@@H](O)[C@]1(C)O	6.7245	-0.82766	1.06739	0.766736	4.73676	0.659028	1.39831	0	train
CCOC(=O)C1=NOC(c2ccccc2)(c2ccccc2)C1	6.23591	-0.7949	0.2344	0.712083	8.49759	0.712083	0	1	train
COc1ccc(C(=O)O)cc1	6.20202	-0.792533	1.36179	0.766736	4.85598	0.766736	1.53747	0	train
O=C(O)C(F)(F)C(F)(F)F	6.10157	-0.785441	1.50249	0.989167	7.30687	0.989167	0	0	train
Cc1ncc([N+](=O)[O-])n1CCO	5.84575	-0.76684	1.0976	0.688399	1.36111	0.688399	1.65542	0	train
CC(C)Nc1nc(N)nc(Cl)n1	5.70427	-0.7562	0.8249	0.599691	1.00793	0.599691	0	0	train
COP(=S)(OC)Oc1c(Cl)cc(C)cc1Cl	5.47898	-0.7387	2.52129	0.675981	8.59987	0.675981	1.92505	0	train
COc1ccc(OC)c(Cl)c1	5.32108	-0.726	0.9792	0	-0.0277778	0	2.33796	0	train
CCOC(=O)C(C)O	5.26414	-0.721327	0.16419	0.703403	4.41435	0.703403	1.37301	0	train
CC(=O)CC(=O)Nc1ccccc1C	4.86631	-0.6872	2.52091	0.469097	2.68176	0	1.40023	0	train
CCCCCO	4.78937	-0.680278	1.1689	0.708611	8.19736	0.708611	2.12069	0	train
O=C(O)c1c(O)cc(O)cc1O	4.63089	-0.665664	0.0166	0	4.5	0	0	0	train
N#Cc1c(-c2ccc(Cl)cc2)[nH]c(C(F)(F)F)c1Br	4.36516	-0.64	-0.54293	0.646689	5.33214	0.646689	1.57685	1	train
CC1=C(C)S(=O)(=O)CCS1(=O)=O	3.98362	-0.600278	1.0248	0.696389	8.23667	0.696389	2.09347	0	train
CCC(O)CC	3.98362	-0.600278	1.1673	0.602778	8.66667	0.602778	1.98032	0	train
CC1=C(C(=O)Nc2ccccc2)SCCO1	3.72907	-0.5716	1.07848	0	0	0	1.66667	0	train
C1CO1	3.52888	-0.547637	-1.35552	0.539691	5.04915	0.532858	1.28516	0	train
C=CCO[C@H](Cn1ccnc1)c1ccc(Cl)cc1Cl	3.33779	-0.523459	3.40839	0.952604	7.51926	0.952604	0	0	train
O=CO	3.28481	-0.516511	-0.06531	1.04028	6.88889	1.04028	0	0	train
OC(O)C(Cl)(Cl)Cl	3.01995	-0.48	0.6673	0.646759	0.78918	0.646759	0	0	train
CCCCCCCCC(=O)Oc1ccccc1S(=O)(=O)O	2.9753	-0.473531	4.29518	0	5.01868	0	2.14128	0	train
O=C(O)CCCCC(=O)O	2.92146	-0.4656	0.25808	0.759286	4.46412	0.759286	1.55527	0	train
ClCCOCCCl	2.88735	-0.4605	1.4806	0	1.14485	0	0	0	train
S=P(N1CC1)(N1CC1)N1CC1	2.88403	-0.46	-0.5335	0	2.87526	0	0	0	train
CC1(C)S[C@@H]2[C@H](NC(=O)[C@H](N)c3ccccc3)C(=O)N2[C@H]1C(=O)O	2.86443	-0.457038	0.21089	0.547724	-1.65632	0.547724	1.92002	0	train
O=C(O)C(F)(F)C(F)(F)C(F)(F)C(F)(F)C(F)(F)C(F)(F)F	2.80066	-0.447261	4.04369	0.947685	7.55066	0.947685	0	0	train
O=C(O)/C=C/C(=O)O	2.75423	-0.44	-0.12812	0.887014	7.81222	0.887014	0	0	train
CCCCCC=O	2.75423	-0.44	0.52978	0.608287	0.40885	0.608287	0	1	train
CC(=O)C=Cc1ccccc1	2.71832	-0.4343	2.44037	0	0	0	0	0	train
Cn1c(=O)c2[nH]cnc2n(C)c1=O	2.69153	-0.43	-0.34871	0.564931	2.69255	0	1.43546	1	train
COC(=O)c1ccccc1C(=O)O	2.64195	-0.421925	-0.19491	0	4.39704	0	1.18888	0	train
CC(=O)N(CCN(CCN(C(C)=O)C(C)=O)C(C)=O)CCN(C(C)=O)C(C)=O	2.5112	-0.399881	-0.29271	0	1.03797	0	1.27062	0	train
CC(Cl)CCl	2.46614	-0.392018	2.02749	0	11.1563	0	1.02488	0	train
Cc1ncc[nH]1	2.43725	-0.3869	0.41572	0.519444	2.88889	0	1.91667	0	train
CCCCCOC(=O)Nc1nc(=O)n([C@@H]2O[C@H](C)[C@@H](O)[C@H]2O)cc1F	2.34423	-0.37	-0.12543	0.670282	2.06122	0.462848	1.50712	1	train
CCC(C)=NO	2.29721	-0.3612	1.61709	0.889167	7.92273	0.889167	1.77778	0	train
C=C(C)[C@H]1Cc2c(ccc3c2O[C@@H]2COc4cc(OC)c(OC)cc4[C@@H]2C3=O)O1	2.27719	-0.3574	1.0816	0	0	0	0	1	train
CCCOc1n[nH]c(=O)n1C	2.0893	-0.32	0.54599	0.449395	-0.935786	0	1.66764	0	train
CCc1ccc(N)cc1	1.99526	-0.3	2.62469	0.480113	-0.994852	0.480113	1.73877	0	train
CC(C)=CCO	1.97515	-0.2956	0.87109	0.739792	8.16028	0.739792	1.95458	0	train
C=C(C)C(=O)OCCN(CC)CC	1.94446	-0.2888	1.60758	0	2.2001	0	1.65252	0	train
COCC(=O)N(c1c(C)cccc1C)N1CCOC1=O	1.90561	-0.280033	1.26903	0	1.31616	0	1.44751	0	train
CCCCCCCCCCCCO	1.71692	-0.234751	3.8996	0.629106	8.56606	0.629106	2.25882	0	train
N#Cc1ccccc1C#N	1.64021	-0.2149	1.49617	0	0	0	0	0	train
c1ccoc1	1.61696	-0.2087	1.2796	0	4.58333	0	0	0	train
CCOC(=O)NCCOc1ccc(Oc2ccccc2)cc1	1.58892	-0.201101	2.48188	0	11.0127	0	2.0266	0	train
CC1(C)CCC(C)(C)O1	1.56099	-0.1934	2.354	0	5.73611	0	2.15451	0	train
C=C(C)C(=O)OCC(F)(F)F	1.55588	-0.191976	0.32479	0.929167	7.41667	0.929167	1.08333	0	train
CCOCCOC(C)=O	1.51426	-0.1802	0.81989	0	4.58	0	1.3809	0	train
CCOP(=O)(SC(C)CC)N1CCSC1=O	1.47931	-0.170058	3.22466	0.731611	1.92863	0	0.885279	2	train
CCOC(=O)c1ccccc1S(=O)(=O)NC(=O)Nc1nc(Cl)cc(OC)n1	1.44544	-0.16	-0.6772	0.7	2.5	0	0	0	train
CCCCOC(=O)c1ccccc1C(=O)O	1.44086	-0.158623	2.31009	0.700927	4.95704	0.700927	1.98515	0	train
O=P(OCCCl)(OCCCl)OCCCl	1.36819	-0.136147	0.7452	0.468194	5.13903	0	2.13181	0	train
CSC	1.35068	-0.130552	-0.6225	0.727778	4.58449	0.727778	0	0	train
CCOc1nc(NC)nc(NC(=O)NS(=O)(=O)c2ccccc2C(=O)OC)n1	1.34113	-0.127472	1.93986	0.650516	1.93027	0	1.12951	1	train
CC12CCC(CC1)C(C)(C)O2	1.29748	-0.1131	2.7441	0	6.06019	0	2.24428	2	train
OCCS	1.28825	-0.11	-0.43811	0.585844	1.30972	0.448013	1.39753	0	train
O=C(O)C1(C(=O)Nc2ccc(Cl)cc2Cl)CC1	1.27791	-0.1065	-0.8208	0.338889	3.22222	0	0	1	train
Cc1ccccc1S(N)(=O)=O	1.22772	-0.0891	0.93062	0.543102	5.07796	0	1.74512	0	train
O=[PH]1Oc2ccccc2-c2ccccc21	1.22647	-0.0886582	2.74008	0	5.53622	0	0	1	train
c1ccncc1	1.22232	-0.0871834	2.1497	0.859297	7.66654	0.859297	0	0	train
N#Cc1c(Cl)c(Cl)c(Cl)c(C#N)c1Cl	1.20542	-0.081139	1.19039	0.651745	4.72532	0.651745	1.4005	0	train
c1ccc2c(c1)sc1ccccc12	1.18686	-0.0744	0.73659	0	4.51908	0	1.68359	0	train
C1=CCCCCC1	1.17577	-0.0703225	2.43289	0	0	0	0	0	train
NC(N)=Nc1nc(CSCC/C(N)=N\S(N)(=O)=O)cs1	1.1749	-0.07	-0.90022	0.596046	-1.22212	0	0	0	train
CCOC(=O)CC	1.1749	-0.07	1.19339	0	4.55208	0	1.77579	0	train
Nc1cc(Cl)nc(C(=O)O)c1Cl	1.13763	-0.056	0.41708	0.910069	7.60417	0.910069	0	0	train
CC(C)NC[C@@H](O)c1ccc(NS(C)(=O)=O)cc1	1.09648	-0.04	1.26229	0.416378	2.52061	0.416378	1.24767	0	train
CN(C)CCO	1.09648	-0.04	-0.4597	0.727639	1.93056	0.727639	1.92681	0	train
Nc1ccc(N=Nc2ccccc2)cc1	1.04805	-0.0203821	2.4615	0.538198	2.45217	0	1.76913	1	train
CCCSc1ccc2[nH]c(NC(=O)OC)nc2c1	0.979389	0.00904473	1.8214	0	5.08681	0	1.73958	0	train
Oc1cccc(O)c1	0.977867	0.00972041	1.46839	0.722083	8.65306	0.722083	0	0	train
CNC(=O)c1cc(Cl)cc(C)c1NC(=O)c1cc(Br)nn1-c1ncccc1Cl	0.967388	0.0143994	2.70079	0.702155	8.72638	0.702155	0	0	train
CS(=O)(=O)/N=C(\O)c1cc(Oc2ccc(C(F)(F)F)cc2Cl)ccc1[N+](=O)[O-]	0.960749	0.0173899	-1.13632	0.696528	2.10648	0	0	1	train
O=C(N[C@H](CO)[C@@H](O)c1ccc(N(O)O)cc1)C(Cl)Cl	0.954993	0.02	0.66079	0.537311	0.563834	0.392173	0	0	train
CS(=O)(=O)c1ccc([C@@H](O)[C@@H](CF)NC(=O)C(Cl)Cl)cc1	0.933254	0.03	2.35509	0.40146	0.532324	0.378786	1.2323	0	train
O=C(O)C(Cl)(Cl)Cl	0.901768	0.0449053	1.67509	0.737037	0.689643	0.737037	0	0	train
NNC(=O)c1ccncc1	0.898795	0.0463396	0.88119	0.630972	2.75843	0	0	0	train
O=C(O)C(O)C(O)C(=O)O	0.891674	0.0497939	-1.88871	0.843611	7.92796	0.734306	0	0	train
CC(C)(C)NSc1nc2ccccc2s1	0.852315	0.0694	1.35099	0.741667	8.25	0.741667	1.66204	0	train
CC(Cc1ccc(C(C)(C)C)cc1)CN1C[C@@H](C)O[C@@H](C)C1	0.850138	0.0705105	-0.40341	0.830139	1.23843	0.830139	0	0	train
CCOC(=O)C(Cl)(Cl)Cl	0.842364	0.0745	2.15359	0	0.821545	0	1.86369	0	train
C1COCCN1	0.832873	0.0794214	-0.3938	0.370139	3.15972	0	0	1	train
COc1cc(NS(=O)(=O)c2ccc(N)cc2)nc(OC)n1	0.832545	0.0795925	2.80116	0.54161	2.47189	0	1.38017	1	train
C=C(C)CC	0.813376	0.0897084	1.89869	0	0	0	2.02778	0	train
COc1cc(Cc2cnc(N)nc2N)cc(OC)c1OC	0.812831	0.09	1.03464	0.611806	5.33722	0	1.89389	1	train
O=C(O)Cn1ccnn1	0.794328	0.1	-0.40341	0.830139	1.23843	0.830139	0	0	train
O=C(O)c1ccc(O)cc1O	0.779086	0.108415	0.76439	0.782361	8.41491	0.685208	0	0	train
CCOc1ccccc1OS(=O)(=O)NC(=O)Nc1nc(OC)cc(OC)n1	0.770505	0.113225	2.45496	0.679055	1.82844	0	1.36817	1	train
Cc1ccc(C(C)C)cc1	0.7676	0.114865	1.78939	0	0.943501	0	0	0	train
O=[N+]([O-])C1=C2N(Cc3ccc(Cl)nc3)CCN2[C@@H]2CC[C@H]1O2	0.754324	0.122442	4.85528	0	0.716873	0	1.72242	0	train
CC(C)(C)N(NC(=O)c1ccc(Cl)cc1)C(=O)c1ccccc1	0.745057	0.127811	3.27039	0.646552	5.14409	0.646552	1.62702	0	train
CC[C@H]1OC(=O)C[C@@H](O)[C@@H](C)[C@@H](O[C@@H]2O[C@H](C)[C@@H](O[C@H]3C[C@@](C)(O)[C@@H](O)[C@H](C)O3)[C@H](N(C)C)[C@H]2O)[C@@H](CC=O)C[C@@H](C)C(=O)/C=C/C(C)=C\[C@@H]1CO[C@@H]1O[C@H](C)[C@@H](O)[C@@H](OC)[C@H]1OC	0.74131	0.13	1.91977	0.299369	1.75544	0.0362925	1.46218	3	train
CCS(=O)(=O)c1cccnc1S(N)(=O)=O	0.74131	0.13	1.11729	0.577111	5.02609	0	1.49426	1	train
COC(=O)c1c(Cl)c(Cl)c(C(=O)OC)c(Cl)c1Cl	0.702027	0.153646	2.96289	0.438604	2.63318	0	1.69195	0	train
Cc1cc(C)c(C=O)c(C)c1	0.689128	0.1617	-0.49621	0.972569	7.35417	0.972569	0	0	train
O=C(O)CC(F)(F)C(F)(F)C(F)(F)C(F)(F)C(F)(F)C(F)(F)C(F)(F)C(F)(F)C(F)(F)C(F)(F)F	0.681397	0.1666	0.43909	0	8.80556	0	1.44444	0	train
Cc1cc(C)cc(OC[C@@H]2CNC(=O)O2)c1	0.671577	0.172905	3.2758	0.640069	1.44723	0.640069	1.54493	1	train
Cc1cc(=O)[nH]c(C(C)C)n1	0.660693	0.18	1.13227	0.504653	2.68088	0	1.82056	1	train
N#CSCSC#N	0.660693	0.18	-1.35612	0.739792	8.48792	0.565347	0	0	train
O=[N+]([O-])c1ccc(F)c(Cl)c1	0.642904	0.191854	1.1353	0.454306	5.21458	0	2.17625	0	train
CCCCCCC(=O)Oc1c(Br)cc(C#N)cc1Br	0.639169	0.194384	4.78718	0	0.00541838	0	0.795073	0	train
ON=C1CCCCC1	0.636649	0.1961	2.15129	0.821389	8.27898	0.821389	0	0	train
CC1(C)CC(O)CC(C)(C)N1	0.636356	0.1963	1.2879	0.422778	3.50236	0.422778	2.13604	1	train
C=O	0.62448	0.204481	1.28957	0.838828	8.01941	0.838828	1.82559	0	train
Cc1ccc(Cl)cc1	0.623107	0.205437	-0.32211	0.788268	1.47637	0.788268	1.66534	0	train
CCOC(=O)C(C)Cl	0.620475	0.207276	2.76067	0.718814	0.773892	0.718814	1.71845	1	train
C=C(Cl)C#N	0.620297	0.2074	1.74109	0.724167	8.37324	0.724167	1.89116	0	train
COP(=S)(OC)Oc1nc(Cl)c(Cl)cc1Cl	0.608637	0.215642	1.8807	0	0.908795	0	0	0	train
ClCC(Cl)Cl	0.601455	0.220797	2.0289	0	1.30847	0	0	0	train
Nc1ccccc1O	0.601209	0.220975	0.9031	0	1.67461	0	1.65618	1	train
Cc1ccc([N+](=O)[O-])cc1S(=O)(=O)O	0.599101	0.2225	1.85901	0.611361	8.87381	0.611361	1.47437	0	train
CCCCCCCO	0.595348	0.225229	1.9491	0.672578	8.36559	0.672578	2.1934	0	train
Cc1cc(C)c(C)c(O)c1	0.588844	0.23	1.32228	0.652649	1.93141	0.652649	1.85059	2	train
O=C(O)CO	0.578626	0.237602	-0.70281	0.929167	7.47222	0.882292	0	0	train
Cc1cc(NS(=O)(=O)c2ccc(N)cc2)no1	0.568531	0.245246	2.1804	0.541591	2.44953	0	1.69108	0	train
CC(C)c1ccccc1	0.565252	0.247758	1.47988	0.477782	4.81159	0.477782	1.67522	0	train
CCCCCCC(=O)O	0.553478	0.2569	2.27529	0.762856	8.21281	0.762856	2.11187	0	train
Cc1ccc(C)c(OCCCC(C)(C)C(=O)O)c1	0.53523	0.271459	1.9864	0	1.34877	0	0	0	train
N#CC=CC(F)(F)F	0.535116	0.271552	2.28879	0	0	0	2.18403	0	train
O=C(O)CNC(=O)c1ccccc1O	0.529633	0.276025	-2.1622	0.702639	8.38528	0.702639	0	0	train
COP(=S)(OC)SCN1C(=O)c2ccccc2C1=O	0.524807	0.28	1.4806	0.804028	8.38898	0.804028	0	1	train
CCCCCCCCCCCCCCCCCCN	0.521328	0.282889	3.23988	0.779485	0.660654	0.779485	0	1	train
Nc1nc(N)nc(Cl)n1	0.513049	0.289842	0.49978	0.650818	0.579163	0	0	1	train
CN(C)Cc1ccccc1	0.51074	0.2918	1.4087	0	2.16204	0	2.07639	0	train
O=C(NC(=O)c1ccccc1Cl)Nc1ccc(OC(F)(F)F)cc1	0.502528	0.29884	0.30658	0.624282	1.92083	0.624282	0	0	train
CN(C)C(=N)NC(=N)N	0.495734	0.304751	-1.03674	0.686528	1.51528	0	1.69273	0	train
CN=C=S	0.479623	0.3191	0.96559	0	4.3538	0	0	0	train
CC(C)CNCC(C)C	0.47863	0.32	1.63719	0.730271	0.438669	0.730271	0	1	train
CC1OC(C)OC(C)OC(C)O1	0.476023	0.322372	1.4504	0	5.3075	0	1.81519	0	train
COP(=S)(Oc1cc(Cl)c(Br)cc1Cl)c1ccccc1	0.465356	0.332215	1.48728	0.470093	1.33854	0	1.79365	1	train
C[C@H](CS)C(=O)N1CCC[C@H]1C(=O)O	0.460665	0.336614	0.86179	0.64737	1.54054	0.64737	1.89386	0	train
CCCCOCCO	0.451113	0.345715	3.0356	0.137418	2.16813	0.137418	1.68153	0	train
Nc1cc(Cl)c(Cl)cc1Cl	0.448332	0.3484	2.00278	0	0	0	0	0	train
CCOC(=O)C(C)Oc1ccc(Oc2cnc3cc(Cl)ccc3n2)cc1	0.446684	0.35	1.9929	0.367274	3.2777	0	2.10769	0	train
Oc1cc(Cl)cc(Cl)c1Cl	0.436946	0.359573	2.66539	0.75051	8.27	0.75051	2.15	0	train
Cc1ccccc1[N+](=O)[O-]	0.436516	0.36	-1.0962	0.519444	4.90278	0	0	0	train
N#CCNC(=O)c1cnccc1C(F)(F)F	0.433498	0.363013	1.07889	0.624444	2.02106	0	0	1	train
CS(=O)(=O)c1cc(C(F)(F)F)ccc1C(=O)c1cnoc1C1CC1	0.426797	0.369779	1.62628	0.695899	9.12992	0.695899	0	0	train
CN(C)[C@@H]1C(O)=C(C(N)=O)C(=O)[C@@]2(O)C(O)=C3C(=O)c4c(O)cccc4[C@@](C)(O)[C@H]3[C@H](O)[C@@H]12	0.425574	0.371025	1.8809	0.600017	2.35417	0.600017	2.2053	0	train
c1ccc2sc(SNC3CCCCC3)nc2c1	0.414381	0.3826	0.36488	0.574167	5.04153	0	1.66986	0	train
CCCCC	0.414	0.383	0.9527	0	5.25926	0	0	0	train
C=C1C(CCl)(CCl)C2(Cl)C(Cl)C(Cl)C1(Cl)C2(Cl)Cl	0.410015	0.3872	0.90289	0.763922	-1.03069	0.763922	0	0	train
Oc1ccc(C2(c3ccc(O)cc3)CCCCC2)cc1	0.406254	0.391203	1.81	0	1.27606	0	2.31207	0	train
O=c1[nH]sc2ccccc12	0.405695	0.3918	0.4997	0	2.21181	0	2.10681	0	train
O=S(=O)(c1ccc(O)cc1)c1ccc(O)cc1	0.399945	0.398	2.44449	0.629459	9.11794	0.629459	0	0	train
CCN(CC)c1nc(C)cc(OP(=S)(OC)OC)n1	0.399425	0.398564	0.71227	0.678446	1.31481	0	1.82543	2	train
COc1nc(C)nc(N)n1	0.398599	0.399464	0.61689	0	-1.05725	0	1.73307	1	train
CCOC(=O)c1ccccc1C(=O)OCC	0.396237	0.402045	2.00839	0	4.85018	0	1.71317	0	train
CBr	0.394094	0.4044	1.01949	0	0	0	0	1	train
Nc1c(Cl)c(F)nc(OCC(=O)O)c1Cl	0.391399	0.40738	2.30778	0.795495	0.280741	0.795495	0	1	train
CCN(CC)C(=O)c1cccc(C)c1	0.389996	0.40894	2.16501	0	1.82815	0	1.99722	0	train
Nc1ccc(-c2ccc(N)c(Cl)c2)cc1Cl	0.389743	0.409222	1.5573	0.222431	5.15733	0.222431	1.63207	1	train
COC(=O)c1ccccc1S(=O)(=O)NC(=O)Nc1nc(C)nc(OC)n1	0.389045	0.41	1.59079	0.654609	1.91867	0	1.12992	1	train
O=[N+]([O-])c1cccc(Cl)c1Cl	0.387608	0.411607	2.91738	0.913507	7.73989	0.913507	0	0	train
CCC(CC)C(=O)OCCOCCOCCOC(=O)C(CC)CC	0.382573	0.417286	1.56319	0.645208	9.06009	0.645208	1.42565	0	train
Cc1ccc(S(=O)(=O)Cl)cc1	0.378966	0.4214	2.15601	0	0.152494	0	1.95249	0	train
c1ccccc1	0.377715	0.422835	1.6866	0	0	0	0	0	train
CNc1cnn(-c2cccc(C(F)(F)F)c2)c(=O)c1Cl	0.375216	0.425719	0.84619	0.620376	2.64281	0.620376	1.51756	1	train
c1ccc(C2CCCCC2)cc1	0.372883	0.428428	1.93509	0.618725	5.287	0	1.56136	1	train
C1=CCCCC1	0.371792	0.4297	1.60939	0	9.56375	0	2.07292	0	train
CCn1cc(C(=O)O)c(=O)c2cc(F)c(N3CCN[C@H](C)C3)c(F)c21	0.371535	0.43	-0.02563	0.653517	1.61196	0.653517	1.69931	2	train
Cc1cc(=O)[nH]o1	0.368954	0.433028	2.01259	0.527904	5.77807	0	0	0	train
CC(C)c1cccc2ccccc12	0.359714	0.444043	3.16319	0.890104	7.74149	0.890104	0	0	train
C[n+]1ccc(-c2cc[n+](C)cc2)cc1	0.338844	0.47	1.32862	0.54419	2.58747	0	2.02481	0	train
CCN(CC)CC	0.336202	0.4734	1.3481	0	2.375	0	2.1875	0	train
CCCCN(CCCC)CCCC	0.333192	0.477306	2.45728	0.659153	4.78627	0.659153	1.61592	0	train
C=C(C)C#N	0.331131	0.48	0.18309	0.673333	5.25843	0.673333	0	0	train
COc1ccc(C=O)cc1	0.33075	0.4805	1.47609	0	4.89774	0	1.59317	0	train
CC(C)(C)NC[C@@H](O)COc1cccc2c1C[C@H](O)[C@H](O)C2	0.323594	0.49	1.13559	0.434631	3.23003	0.395193	2.04251	0	train
CSc1nnc(C(C)(C)C)c(=O)n1N	0.319966	0.494896	0.95498	0.579144	-1.17041	0	1.92416	1	train
COc1nc(C)nc(NC(=O)NS(=O)(=O)c2ccccc2Cl)n1	0.316228	0.5	2.64908	0.635645	0.372855	0	1.37422	1	train
C=Cc1ccccn1	0.31101	0.507225	-0.30052	0.759028	2.13773	0	1.70625	0	train
O=C1CN(/N=C/c2ccc(N(O)O)o2)C(=O)N1	0.30903	0.51	-0.14343	0.697081	0.885602	0	0	0	train
CCCCCCCCC=CCCCCCCCC(=O)N(CCO)CCO	0.308674	0.5105	1.38121	0.761953	8.47571	0.761953	1.92225	0	train
CC(C)(C)C(=O)O	0.307079	0.51275	2.11399	0.457684	3.16991	0.457684	1.69848	0	train
O=C1NS(=O)(=O)c2cccc(O)c21	0.306604	0.513422	0.71489	0.866667	7.72222	0.866667	1.59954	0	train
O=S1CCON=C1c1cc2ccccc2s1	0.30312	0.518385	3.84179	0	0.547456	0	1.41038	0	train
Oc1ccc(Br)cc1	0.300766	0.521772	3.38017	0.443727	-1.10804	0	1.89954	1	train
Clc1ccc2ccccc2c1	0.300538	0.5221	2.02429	0	4.76495	0	1.40509	0	train
c1ccc2ncccc2c1	0.295614	0.529275	2.63999	0	0	0	0	1	train
CCC12COCN1COC2	0.293453	0.532462	0.4126	0	2.27083	0	2.19083	0	train
COc1cc(C=O)cc(OC)c1O	0.291015	0.536084	-1.83731	0.719435	1.0708	0.719435	0	0	train
COc1cc(OC)nc(NC(=O)NS(=O)(=O)c2c(Cl)nc3ccccn23)n1	0.288443	0.53994	2.74237	0.443778	0.561192	0	1.77629	1	train
O=c1[n-]c(=O)n(Cl)c(=O)n1Cl	0.287733	0.54101	2.52218	0.44342	9.48877	0.44342	1.77662	0	train
COc1nc(C)nc(NC(=O)NS(=O)(=O)c2ccccc2CCC(F)(F)F)n1	0.286336	0.543123	3.49058	0.652163	1.86339	0	1.29994	1	train
O=[N+]([O-])c1ccccc1	0.282853	0.548439	2.01569	0	10.0065	0	0	0	train
CC(C)C1CCC(Cc2ccc(Cl)cc2)C1(O)Cn1cncn1	0.281674	0.550253	3.68878	0.475807	5.4019	0.475807	1.46791	1	train
CCCOc1nn(C(=O)[N-]S(=O)(=O)c2ccccc2C(=O)OC)c(=O)n1C	0.280657	0.551824	2.73238	0.717953	3.17886	0.717953	0	0	train
Cc1cnc(-c2ccccc2)[nH]1	0.278356	0.5554	2.53631	0.433472	3.1812	0	1.99944	0	train
Cc1cc(C2CC2)nc(Nc2ccccc2)n1	0.277971	0.556	1.96697	0.633806	5.45455	0	0	1	train
C[C@@H]1COc2c(N3CCN(C)CC3)c(F)cc3c(=O)c(C(=O)O)cn1c23	0.277738	0.556364	3.88537	0.706095	0.702201	0.706095	1.44041	1	train
O=[N+]([O-])c1cc(Cl)ccc1O	0.27673	0.557943	-1.4819	0.791944	2.50347	0.767639	0	0	train
COP(=O)(NC(C)=O)SC	0.273206	0.563509	0.49389	0.448971	-1.2904	0	1.37181	0	train
O=C(NC(=O)c1c(F)cccc1F)Nc1ccc(OC(F)(F)C(F)OC(F)(F)F)c(Cl)c1	0.270999	0.567032	1.888	0.213889	3.38426	0	2.22949	0	train
C=CCC(O)C=C	0.265094	0.5766	0.96178	0.631806	8.66861	0.631806	0	0	train
CCCCCCCCCCCCCO	0.263802	0.578722	4.04458	0.672362	0.00819378	0.672362	1.31561	1	train
Clc1cccc2ccccc12	0.261751	0.582111	2.23247	0	0.304199	0	1.09911	0	train
O=S(=O)(O)CCC(F)(F)C(F)(F)C(F)(F)C(F)(F)C(F)(F)C(F)(F)F	0.261697	0.582201	5.0839	0.711749	8.18304	0.711749	0	0	train
COc1nn(C(=O)NS(=O)(=O)c2ccccc2OC(F)(F)F)c(=O)n1C	0.260755	0.583768	2.56427	0	0.123954	0	1.15727	0	train
CC(C)(C)c1cc(C(C)(C)C)c(O)c(C(C)(C)C)c1	0.26035	0.584442	-0.5359	0.397274	3.20319	0	0	0	train
CC1(C)CN=C(NN=C(C=Cc2ccc(C(F)(F)F)cc2)C=Cc2ccc(C(F)(F)F)cc2)NC1	0.258917	0.586839	1.72129	0.710833	8.83926	0.710833	0	0	train
CC(C)NCc1ccccc1	0.258181	0.588076	1.8451	0.252917	3.36176	0	2.15569	0	train
COc1ccc2nc([S@@](=O)Cc3ncc(C)c(OC)c3C)[nH]c2c1	0.25704	0.59	3.23692	0.404499	3.18725	0	1.61931	1	train
S=C1NCCN1	0.254899	0.593632	5.94959	0.939583	7.60602	0.939583	0	0	train
COC(=O)c1csc(C)c1S(=O)(=O)NC(=O)n1nc(OC)n(C)c1=O	0.25346	0.596091	0.0785	0.579268	-1.75138	0	1.15061	0	train
NC1=C(Cl)C(=O)c2ccccc2C1=O	0.251429	0.599585	0.46924	0.704167	1.55093	0.704167	1.90194	0	train
CNCCCc1nc2ccccc2[nH]1	0.251189	0.6	2.04338	0.388963	3.13004	0	1.97087	0	train
Cc1c(Cl)cccc1Cl	0.251189	0.6	3.33959	0.639983	8.99703	0.639983	1.6056	0	train
c1ccsc1	0.249977	0.6021	1.7481	0	-0.328189	0	0	0	train
CN(C)C(=S)SSC(=S)N(C)C	0.249741	0.602509	0.59199	0	2.145	0	2.06944	0	train
Nc1cc(Cl)c(N)cc1Cl	0.242545	0.615208	3.12389	0	1.64352	0	1.79287	0	train
COc1cc(OC)n2nc(S(=O)(=O)Nc3c(Cl)ccc(C)c3Cl)nc2n1	0.239883	0.62	4.20148	0.391481	0.544565	0	1.45523	1	train
Nc1cccnc1	0.238702	0.622145	4.66198	0.357998	-0.67847	0.357998	1.86221	0	train
CO/N=C(/C(=O)O)c1ccccc1CO/N=C(/C(=O)O)c1cccc(C(F)(F)F)c1	0.2358	0.627456	2.69929	0.670301	4.51448	0.663823	1.16721	0	train
CCNc1nc(NCC)nc(SC)n1	0.234423	0.63	2.67267	0.427342	-0.939118	0	2.03359	1	train
C=C(Cl)Cl	0.233776	0.6312	1.77139	0.682083	4.79495	0.682083	1.52287	0	train
CC(=O)O[C@@H]1O[C@H](COC=O)[C@@H](OC(C)=O)[C@H]1OC(C)=O	0.230675	0.637	1.19029	0.626352	4.84106	0.626352	1.40583	0	train
COc1cc(OC)nc(NC(=O)NS(=O)(=O)Nc2ccccc2C(=O)N(C)C)n1	0.229418	0.639372	1.79116	0.657769	1.30891	0	1.36096	1	train
NNC(N)=S	0.229087	0.64	0.624	0	1.16418	0	0	0	train
CCON=C(CC)C1=C(O)CC(c2c(C)cc(C)cc2C)CC1=O	0.223872	0.65	2.22748	0.66279	9.08088	0.66279	1.96016	2	train
CC(=O)c1ccccc1O	0.220546	0.6565	1.41069	0	0.728009	0	1.82401	0	train
CCOc1cc(C(C)(C)C)ccc1C1COC(c2c(F)cccc2F)=N1	0.219563	0.65844	1.11337	0.384637	5.87333	0.171467	1.62083	0	train
Oc1ccc(Cc2ccc(O)cc2)cc1	0.218776	0.66	2.06556	0.651148	1.188	0	1.34038	1	train
O=[N+]([O-])c1ccccc1O	0.218776	0.66	2.03892	0.60263	1.99439	0	1.72108	1	train
CC(=O)OCC(C)C	0.215377	0.6668	1.43939	0	4.66435	0	1.41903	0	train
NCC1CCCCC1	0.213931	0.669726	1.5254	0.403056	5.50324	0	0	0	train
C=CCCCCCCCCCC	0.213796	0.67	0.58429	0.706352	8.79413	0.685208	0	0	train
C=CCc1ccc(OC)c(OC)c1	0.213354	0.6709	2.85928	0	5.11852	0	1.62999	0	train
NC(N)=S	0.210523	0.6767	-0.8113	0.577829	4.88374	0	0	0	train
C=C(C)C(=O)OCCN(C)C	0.210039	0.6777	0.82738	0	1.9501	0	1.6369	0	train
Cc1ccc(C(=O)c2cc(O)c(O)c(N(O)O)c2)cc1	0.209078	0.679692	1.90156	0.569306	9.33074	0.569306	1.91204	0	train
NN=CNS(=O)(=O)c1ccc(N)cc1	0.2043	0.689732	1.58349	0	4.64333	0	1.42625	0	train
Cn1sc2ccccc2c1=O	0.204226	0.689889	3.04865	0.649207	1.91797	0	1.34131	2	train
COc1cnc(OC)n2nc(NS(=O)(=O)c3c(OCC(F)F)cccc3C(F)(F)F)nc12	0.203833	0.690725	4.24297	0.618392	1.93808	0	1.2513	1	train
Nc1nnn[nH]1	0.199894	0.6992	-1.29481	0.755556	2.30556	0	0	0	train
CCCCC(CC)CO	0.19966	0.699709	2.1951	0.585703	8.75265	0.585703	2.13546	0	train
Cc1ccc(O)cc1	0.199368	0.700345	1.34938	0.626725	0.621523	0	1.98093	1	train
CCNc1ccccc1	0.195123	0.709692	1.90156	0.579583	9.28093	0.579583	1.92074	0	train
CC(=NC#N)N(C)Cc1ccc(Cl)nc1	0.191015	0.718932	1.69068	0	0.802897	0	1.81843	1	train
O=c1[nH]cc(F)c(=O)[nH]1	0.190546	0.72	-0.26881	0	10.0536	0	0	1	train
COCC(=O)Nc1c(I)c(C(=O)NC[C@@H](O)CO)c(I)c(C(=O)N(C)C[C@H](O)CO)c1I	0.190311	0.720537	1.73788	0.616521	0.612799	0	2.02259	1	train
c1ccc2c(c1)Cc1ccccc1-2	0.189411	0.722594	1.50697	0.652468	1.88645	0	1.06952	1	train
CCCCCCCCCCCCCCCCCCN(C)C	0.188582	0.7245	1.7897	0	0	0	2.27058	0	train
Cc1cc(C)cc(O)c1	0.182099	0.739693	1.81883	0.642083	8.99389	0.642083	1.965	0	train
CCc1nn(C)c(C(=O)NCc2ccc(Oc3ccc(C)cc3)cc2)c1Cl	0.18208	0.739738	1.17399	0.722083	8.69009	0.722083	0	0	train
CCCCCC(C=O)=Cc1ccccc1	0.18197	0.74	1.09429	0.626113	-0.938113	0	0	0	train
Cc1cccc(O)c1	0.177953	0.749695	1.79081	0.682083	8.81306	0.682083	1.94417	0	train
N#CC(Cl)(Cl)Cl	0.177828	0.75	2.7824	0	-1.02379	0	2.15306	0	train
ClC(Cl)C(Cl)Cl	0.177784	0.750108	4.69406	0.415609	0.518695	0	1.70834	1	train
C=C(C)C(=O)OCCCC	0.175914	0.7547	2.06588	0	4.80537	0	1.6471	0	train
COC(=O)NS(=O)(=O)c1ccc(N)cc1	0.175759	0.755082	0.42538	0.608241	1.86008	0	1.10092	0	train
O=C(O)c1cc2ccccc2cc1O	0.175469	0.7558	2.21199	0.719197	8.76512	0.598236	0	0	train
CCNC(=S)Nc1ccccc1	0.169505	0.770816	1.07328	0.612886	0.750579	0	1.81819	0	train
CC(Oc1ccc(Oc2cnc3cc(Cl)ccc3n2)cc1)C(=O)O	0.167705	0.775454	5.56806	0.706095	0.788336	0.706095	1.47426	1	train
O=C1OC(=O)c2ccccc21	0.166763	0.7779	1.86139	0	1.08162	0	0	0	train
Cc1ccc(N=CN(C)C=Nc2ccc(C)cc2C)c(C)c1	0.166075	0.779695	1.84552	0.659583	8.91926	0.659583	1.87037	0	train
c1ccc2sc(SSN3CCOCC3)nc2c1	0.165959	0.78	-0.34651	0.674685	2.01454	0	0	1	train
Cc1cccc(C)c1N	0.165158	0.7821	2.48784	0.478194	5.68185	0	2.0162	0	train
O=C(O)CCSCCC(=O)O	0.160024	0.795814	4.08891	0	0.826289	0	1.73283	0	train
BrC(Br)c1ccccc1OCC1CO1	0.158584	0.799742	1.72129	0.715972	8.7575	0.715972	0	0	train
CC[C@H]1OC(=O)[C@H](C)[C@@H](O[C@@H]2C[C@@](C)(OC)[C@@H](O)[C@H](C)O2)[C@H](C)[C@@H](O[C@@H]2O[C@H](C)C[C@H](N(C)C)[C@H]2O)[C@](C)(O)C[C@@H](C)CN(C)[C@H](C)[C@@H](O)[C@]1(C)O	0.158489	0.8	2.13459	0.214382	1.91872	-0.138167	1.47869	2	train
Cc1ccc(N(SC(F)(Cl)Cl)S(=O)(=O)N(C)C)cc1	0.158298	0.800523	1.06049	0	4.61458	0	0	0	train
Cc1ccc(S(=O)(=O)n2ccnc2)cc1	0.157616	0.8024	1.66201	0	1.24306	0	1.92679	0	train
CCCCCCCCCCCCCCN(C)(C)CCCCCCCCCCCCCC	0.155453	0.8084	1.2745	0.901389	3.9375	0.901389	1.77083	0	train
CCCCCCCCCCCCCCCCCN	0.154985	0.809709	2.3392	0.660232	8.42278	0.660232	2.21433	0	train
CCOc1ccc2c(c1)C(C)=CC(C)(C)N2	0.15489	0.809978	3.07777	0.391999	-1.01391	0	1.70573	1	train
Cc1ccccc1NC(=N)Nc1ccccc1C	0.154882	0.81	4.26647	0.406115	0.304487	0	1.17041	0	train
Cc1cn([C@H]2C=C[C@@H](CO)O2)c(=O)[nH]c1=O	0.151356	0.82	1.85207	0.499805	9.3407	0.125127	1.84749	0	train
CCO[C@@H]1[C@@H](OC)[C@H](C)O[C@@H](O[C@@H]2C[C@H]3CC[C@@H]4[C@@H](C=C5C(=O)[C@H](C)[C@@H](O[C@H]6CC[C@H](N(C)C)[C@@H](C)O6)CCC[C@H](CC)OC(=O)C[C@H]54)[C@@H]3C2)[C@@H]1OC	0.151356	0.82	3.70027	0.436462	2.75686	0.427217	1.44106	0	train
Cc1ccc(Nc2ccc(C)cc2)cc1	0.15012	0.823561	1.9505	0	0	0	0	0	train
CCNc1nc(NC(C)C)nc(SC)n1	0.1497	0.824777	3.06117	0.417138	-0.962077	0	2.03619	1	train
Cc1ccccc1N	0.149417	0.8256	2.45982	0.509444	5.51981	0	1.99537	0	train
Oc1cc(Cl)nnc1-c1ccccc1	0.149011	0.826781	2.92159	0.568498	0.622298	0.568498	0	1	train
CCCCOC(C)=O	0.147068	0.832481	1.9139	0.254583	6.32083	0	0	0	train
O=C1NC(=O)c2cc([N+](=O)[O-])ccc21	0.145814	0.8362	0.30579	0.665473	2.0479	0	0	0	train
Cc1ccnc(NS(=O)(=O)c2ccc(N)cc2)n1	0.144874	0.839009	2.5938	0	1.35014	0	0	0	train
Clc1cc(Cl)cc(Cl)c1	0.142824	0.8452	0.53859	0.634861	2.20435	0	0	0	train
O=C(NC(=O)c1c(F)cccc1F)Nc1ccc(Cl)cc1	0.141354	0.849692	1.90156	0.557083	9.38713	0.557083	1.90454	0	train
CCCCCCCCN	0.140734	0.8516	2.15908	0	-0.692191	0	0	0	train
OCc1cccnc1	0.138747	0.857776	2.34	0	1.01206	0	0	0	train
NS(=O)(=O)C(F)(F)C(F)(F)C(F)(F)C(F)(F)F	0.137808	0.860725	1.6526	0.85016	3.62901	0	0	0	train
COCCOCCO	0.137531	0.8616	5.08038	0.652046	4.85574	0.570591	2.25372	0	train
COc1ccccc1OCCNC[C@@H](O)COc1cccc2[nH]c3ccccc3c12	0.135106	0.869327	2.1965	0	0	0	2.21181	0	train
C[C@H]1O[C@@H](O[C@H]2[C@@H](O)C[C@H](O[C@H]3[C@@H](O)C[C@H](O[C@H]4CC[C@@]5(C)[C@H](CC[C@@H]6[C@@H]5CC[C@]5(C)[C@H](C7=CC(=O)OC7)CC[C@]65O)C4)O[C@@H]3C)O[C@@H]2C)C[C@H](O)[C@@H]1O	0.131826	0.88	3.40738	0.39567	5.2928	-0.186231	1.66155	3	train
C=CC(O)CCC	0.131826	0.88	-1.3067	0.638657	2.30041	0	0	0	train
CC(=O)CC(c1ccccc1)c1c(O)oc2ccccc2c1=O	0.130918	0.883	1.82808	0	3.8044	0	1.2765	0	train
CNC(=O)c1cc(C#N)cc(C)c1NC(=O)c1cc(Br)nn1-c1ncccc1Cl	0.130647	0.8839	2.6032	0	5.31444	0	2.18371	0	train
ClC(Br)Br	0.130007	0.886032	2.2986	0	1.41118	0	0	0	train
CN(C)[C@@H]1C(O)=C(C(N)=O)C(=O)[C@@]2(O)C(O)=C3C(=O)c4c(O)ccc(Cl)c4[C@@](C)(O)[C@H]3C[C@@H]12	0.12903	0.889311	7.22019	0.93682	7.62672	0.93682	0	0	train
Nc1nc(N)[nH]c(=O)n1	0.124361	0.905316	-2.26763	0.698264	2.13097	0	0	1	train
COc1cccc([N+](=O)[O-])c1	0.124137	0.9061	2.02429	0	4.80056	0	1.47129	0	train
Cc1ccc(Cl)c(N)c1	0.123552	0.908149	2.41619	0.681096	0.846725	0.681096	0	0	train
Oc1ccc2ccccc2c1	0.123027	0.91	1.57969	0.254232	1.39861	0.254232	0	0	train
COC(=O)Nc1nc2ccc(Sc3ccccc3)cc2[nH]1	0.122006	0.91362	2.67107	0.472694	-0.948377	0	1.82319	1	train
CC(C)NC[C@@H](O)COc1cccc2[nH]c3ccccc3c12	0.120226	0.92	2.77855	0.421618	3.16211	0.421618	1.38562	0	train
O=Cc1ccccc1	0.118999	0.924458	-2.2446	0.607387	2.09208	0.607387	0	1	train
Nc1ccc([N+](=O)[O-])cc1	0.117785	0.928909	1.59789	0.571307	5.30422	0	0	0	train
CC(C)Nc1nc(N)nc(=O)[nH]1	0.115319	0.9381	-1.22833	0.657509	2.41056	0	1.9272	1	train
CCc1ccccc1N	0.114899	0.939684	2.93949	0.489444	5.63106	0	2.10287	0	train
O=C(O)C=C(F)C(F)(F)C(F)(F)C(F)(F)F	0.114419	0.941501	2.55443	0.309598	3.10536	0	1.69771	0	train
ClC1(Cl)C2(Cl)C3(Cl)C4(Cl)C(Cl)(Cl)C5(Cl)C3(Cl)C1(Cl)C5(Cl)C24Cl	0.112279	0.9497	3.40618	0	11.6527	0	0	0	train
CC(C)(C)[C@H](O)[C@H](Cc1ccc(Cl)cc1)n1cncn1	0.112202	0.95	3.1223	0.252102	0.883835	0.252102	2.04497	0	train
CCSC(=O)NCCC1CCCCC1	0.111558	0.952499	2.85259	0.307779	-1.05943	0	2.13703	0	train
NCc1cccc(CN)c1	0.110205	0.9578	-0.075	0.475139	5.43259	0	0	0	train
Cc1c([N+](=O)[O-])cccc1[N+](=O)[O-]	0.109762	0.95955	1.86562	0	10.3795	0	1.35741	0	train
Cc1ccccc1O	0.109725	0.959693	1.87354	0.619583	9.10009	0.619583	1.90741	0	train
BrC1(Br)CCCCCCCCCC(Br)(Br)C1(Br)Br	0.108843	0.9632	0.5974	0	5.02331	0	0	0	train
Cn1cc(C(=O)Nc2ccccc2C2CC2C2CC2)c(C(F)F)n1	0.106341	0.973301	0.9314	0	1.20179	0	2.23798	0	train
CCNC(=O)NC(=O)C(C#N)=NOC	0.105487	0.9768	-2.36901	0.720833	1.73958	0	0	0	train
Cc1cc(N)ccc1N	0.103844	0.983618	1.87354	0.597083	9.2063	0.597083	1.8912	0	train
CC(N)=CC#N	0.103686	0.984279	2.16859	0	-1.04757	0	2.15985	0	train
CCCC/C=C/CC/C=C\CCCCCCOC(C)=O	0.102683	0.9885	2.33998	0	10.5303	0	1.54111	0	train
CC1(C)CC(N)CC(C)(CN)C1	0.102246	0.990355	1.4888	0.344028	5.76528	0	2.25771	0	train
O=C(O)CCCOc1ccc(Cl)cc1Cl	0.100806	0.996513	3.97168	0.740785	0.789398	0.740785	0	0	train
COc1ccc(C(=CC(=O)N2CCOCC2)c2ccc(Cl)cc2)cc1OC	0.0988098	1.0052	2.85799	0	0.804769	0	1.67219	0	train
CC(=O)C=Cc1ccco1	0.0955432	1.0198	1.93298	0	4.94486	0	1.49944	0	train
OC1COC1	0.0954993	1.02	3.73068	0.487877	0.620227	0	0	0	train
NCCN	0.0952372	1.02119	2.16879	0	11.3293	0	1.43758	1	train
CNC(=O)C(=NOC)c1ccccc1COc1cc(C)ccc1C	0.0910911	1.04052	4.21018	0	1.7875	0	1.80796	0	train
OCCNCO	0.0910701	1.04062	1.95398	0.505751	3.04304	0	0	1	train
O=[N+]([O-])c1ccc(CCl)cc1	0.0904274	1.0437	1.94708	0	0	0	0	1	train
C#CCOc1ccc(CCNC(=O)C(OCC#C)c2ccc(Cl)cc2)cc1OC	0.0888178	1.0515	2.51586	0.464306	5.75074	0	2.03704	0	train
O=CC=Cc1ccccc1	0.0887769	1.0517	3.19769	0	10.616	0	0	1	train
O=CCCCC=O	0.0869216	1.06087	0.78839	0	9.56375	0	0	0	train
COc1ccc(C(O)(c2cncnc2)C2CC2)cc1	0.0851138	1.07	1.46749	0	10.0065	0	0	0	train
CC1=CC(=C(C=C1)N=CN(C)C=NC2=C(C=C(C=C2)C)C	0.0850471	1.07034	1.5254	0.444101	5.26929	0	2.20488	0	train
CC(C)c1cccc(C(C)C)c1N	0.0846732	1.07225	4.62389	0.398194	6.08519	0	2.17639	0	train
CCC1CCCCC1	0.0831764	1.08	4.28918	0.634729	0.795599	0.634729	1.50638	0	train
C=C1CC[C@H]2C[C@@H]1C2(C)C	0.0828705	1.0816	3.6144	0	5.42247	0	2.10421	0	train
c1cnc2c(c1)CCCC2	0.0826609	1.0827	2.36559	0	0	0	0	1	train
Nc1ccc(O)cc1	0.0822391	1.08492	2.09842	0	10.2273	0	1.72037	0	train
CCCCCCCN	0.0816425	1.08808	1.9155	0.436289	5.31074	0	2.22465	0	train
COc1ccc(C(=O)O)cc1OC	0.0813423	1.08968	2.48784	0.495556	5.5887	0	2.0162	0	train
CCCCCCCCCCN(C)(C)CCCCCCCCCC	0.0808723	1.0922	3.21229	0	5.13877	0	1.97738	0	train
C=CC(Cl)CCl	0.0806492	1.0934	1.94479	0	1.15552	0	0	0	train
CC=CCO	0.0777141	1.1095	0.48099	0.779792	7.97944	0.779792	1.87125	0	train
C=C[C@]1(C)C[C@@H](OC(=O)CSC2C[C@H]3CC[C@H](C2)N3C)[C@]2(C)[C@H](C)CC[C@]3(CCC(=O)[C@H]32)[C@@H](C)[C@@H]1O	0.0776247	1.11	5.41138	0	-1.33462	-0.0161155	2.0766	1	train
N#CN	0.0761254	1.11847	-0.50761	0.755556	4.15278	0	0	0	train
Nc1ccc(S(N)(=O)=O)cc1	0.0755614	1.1217	0.43009	0.563102	4.98639	0	0	0	train
Cc1cccc(N)c1C	0.0735021	1.1337	2.48784	0.489444	5.62065	0	2.03241	0	train
O=C1CN=C(c2ccccc2Cl)c2cc(N(O)O)ccc2N1	0.0734673	1.13391	2.41748	0.60875	9.19384	0.60875	0	0	train
Cc1ccc(C)cc1	0.0725551	1.13933	1.74264	0	0	0	2.09667	0	train
CCCc1cc(=O)[nH]c(=S)[nH]1	0.0724436	1.14	3.79518	0	0.838691	0	1.70948	0	train
CC(C)CCCCCOC(=O)c1ccccc1C(=O)OCCCCCC(C)C	0.0716801	1.1446	2.18359	0	4.92486	0	1.91026	1	train
CSSCc1ccco1	0.0701176	1.15417	3.69553	0	1.55903	0	1.3367	0	train
CC(=O)O[C@H]1CC[C@H]2[C@@H]3CCC4=CC(=O)CCC4=C3C=C[C@]12C	0.069215	1.1598	1.17229	0	-0.335993	0	2.28588	0	train
O=C(O)c1c(O)cccc1O	0.0688193	1.16229	0.76439	0.782361	8.42648	0.685208	0	0	train
N#CCCCCCCC#N	0.0688148	1.16232	0.46999	0.782361	8.42824	0.685208	0	0	train
CCCC(=O)Oc1c(Br)cc(C#N)cc1Br	0.0685319	1.16411	-8.8953	0.477232	5.57248	0.216626	0	2	train
C=CC#N	0.0679952	1.16752	1.87354	0.619583	9.10009	0.619583	1.8837	0	train
COCCCNc1nc(NC(C)C)nc(SC)n1	0.0676239	1.1699	2.40359	0.504102	2.24648	0	1.94871	1	train
CN1[C@@H]2CCC[C@H]1C[C@@H](NC(=O)c1nn(C)c3ccccc13)C2	0.0660693	1.18	2.69198	0.273787	1.78535	0	1.88797	2	train
Cc1ccccc1[C@@H](OCCN(C)C)c1ccccc1	0.065013	1.187	2.19297	0	4.8876	0	0	0	train
O=[N+]([O-])c1cccc(Cl)c1	0.0645654	1.19	1.37129	0	10.863	0	2.07182	1	train
COc1ccc(CCN(C)CCC[C@](C#N)(c2ccc(OC)c(OC)c2)C(C)C)cc1OC	0.0624885	1.2042	3.07229	0	-1.0924	0	1.67597	0	train
CC1(C(=O)Nc2ccc(O)c(Cl)c2Cl)CCCCC1	0.0624453	1.2045	5.44188	0.510837	0.627146	0.510837	2.0832	0	train
Oc1cccc(O)c1O	0.0606457	1.2172	1.6274	0	0.159979	0	2.48817	0	train
CCCCCCNCCCCCC	0.0599791	1.222	2.87159	0.629543	9.12609	0.629543	0	0	train
O=C(O)C1=C[C@@H](O)[C@@H](O)[C@H](O)C1	0.0590116	1.22906	3.58488	0.438407	2.85971	0	2.2149	0	train
CSc1nc(NC(C)C)nc(NC(C)C)n1	0.0587347	1.23111	3.44967	0.361583	-0.985036	0	2.07786	1	train
CCOP(=S)(NC(C)C)Oc1ccccc1C(=O)OC(C)C	0.0579092	1.23725	3.06959	0.593997	0.77904	0.593997	0	0	train
CC=C1CC2C=CC1C2	0.0567937	1.2457	2.1184	0.360139	3.2075	0	2.09028	0	train
CCCCCCCCCCCCC(=O)O	0.0562717	1.24971	4.61589	0.714282	8.43665	0.714282	2.23854	0	train
Clc1cccc(C(Cl)(Cl)Cl)n1	0.0562341	1.25	3.97458	0.225811	3.22394	0	2.07181	1	train
Nc1ccc2ccccc2c1	0.0562341	1.25	1.99949	0	9.67968	0	2.12976	0	train
ClC(Cl)C(Cl)(Cl)Cl	0.0548008	1.26121	2.90659	0	-1.13712	0	2.15103	0	train
Clc1cc(Cl)c(Cl)c(Cl)c1	0.0539958	1.26764	2.04371	0	10.1587	0	1.82639	0	train
C[C@H]1CCc2cc(F)cc3c(=O)c(C(=O)O)cn1c23	0.0539337	1.26814	1.59789	0.600694	5.27981	0	0	0	train
Cc1cccc(O)c1C	0.0537032	1.27	3.73148	0.556329	2.0798	0.0305572	1.95743	2	train
O=C1OC(c2ccc(O)cc2)(c2ccc(O)cc2)c2ccccc21	0.0533745	1.27267	1.94988	0	9.89137	0	0	0	train
O=c1[nH]c(Cl)c(Cl)cc1Cl	0.0524807	1.28	1.97187	0.463267	0.698623	0	0	1	train
CNc1ccccc1	0.0522998	1.2815	1.7283	0.415694	3.02694	0	1.91204	0	train
Cc1ccc([N+](=O)[O-])cc1	0.0507378	1.29467	2.04371	0	10.1178	0	1.89259	0	train
O=NN(c1ccccc1)c1ccccc1	0.0504894	1.2968	3.51909	0	1.36111	0	0	0	train
c1ccc2scnc2c1	0.050157	1.29967	3.45158	0	0	0	2.02259	2	train
Cc1cc(C)cc(C)c1	0.0500418	1.30067	1.77066	0	0	0	2.125	0	train
Oc1nc2ccc(Cl)cc2nc1O	0.049999	1.30104	2.47018	0.705905	0.750928	0.701004	0	1	train
O=c1[nH]c2ccc(Cl)cc2o1	0.0497062	1.30359	2.36308	0.602509	0.803683	0	0	0	train
CCc1cccc(C)c1N(C(=O)CCl)[C@@H](C)COC	0.0488427	1.3112	4.32318	0	4.48704	0	2.23614	0	train
CC(C)CC(C)(c1ccc(O)cc1)c1ccc(O)cc1	0.0481172	1.3177	4.58779	0.548411	9.47819	0.548411	2.20742	0	train
N#CC1=CCCCC1	0.047863	1.32	1.92627	0.626324	1.93057	0.626324	1.87239	3	train
C=CC(=C)C	0.0470111	1.3278	1.60088	0	0	0	1.90972	0	train
Nc1ccccc1[N+](=O)[O-]	0.0468598	1.3292	2.80819	0	0.313738	0	0	0	train
CCC[C@H]1O[C@@H]2C[C@H]3[C@@H]4CCC5=CC(=O)C=C[C@]5(C)[C@H]4[C@@H](O)C[C@]3(C)[C@]2(C(=O)CO)O1	0.0467735	1.33	2.80307	0.414641	6.26423	0.0493596	2.05267	0	train
O=[N+]([O-])c1ccc([N+](=O)[O-])c(O)c1	0.0457336	1.33976	1.48849	0.704722	8.96454	0.704722	0	0	train
CN1COCN(Cc2cnc(Cl)s2)C1=N[N+](=O)[O-]	0.0456667	1.3404	2.37469	0.68237	0.576643	0.68237	0	0	train
CCCCCCCCCCCCCCCC[n+]1ccccc1	0.0456404	1.34065	1.26279	0	0.755163	0	0	2	train
CSC(C)=NOC(=O)N(C)SN(C)C(=O)ON=C(C)SC	0.0450361	1.34644	2.3406	0	0	0	0	0	train
CCCCCC	0.0450354	1.34645	2.5866	0	0	0	2.23181	0	train
CCCCCN(CCCCC)CCCCC	0.0448126	1.3486	-0.13202	0.779694	4.33333	0.779694	0	0	train
C=CC(=O)OCC	0.0439744	1.3568	0.89558	0	4.43403	0	1.75139	0	train
N#Cc1c(Cl)cccc1Cl	0.0436738	1.35978	2.93129	0	0.811617	0	0	0	train
Oc1ccccc1Cc1ccccc1O	0.0434818	1.36169	2.9263	0.545586	9.58109	0.545586	0	0	train
CCCCCCCCC=CCCCCCCCC(=O)OCC(O)CO	0.0428011	1.36854	2.65588	0.562361	1.23637	0	1.50292	0	train
COC(=O)N(OC)c1ccccc1COc1ccn(-c2ccc(Cl)cc2)n1	0.0419711	1.37705	3.64949	0	0.852804	0	2.15212	0	train
CCNc1nc(Cl)nc(N(CC)CC)n1	0.0416869	1.38	3.80183	0.604189	5.69982	0.604189	1.7433	0	train
CC(C)CCOC(=O)C(C)O	0.0405976	1.3915	1.67578	0	4.67458	0	2.0434	0	train
CN(C)CCCN(C)C	0.040346	1.3942	1.58879	0.74756	0.677243	0.74756	0	0	train
Nc1nc(N)c2nc(-c3ccccc3)c(N)nc2n1	0.0398107	1.4	2.09737	0.639558	5.51314	0	0	2	train
CSC(=O)c1c(C(F)F)nc(C(F)(F)F)c(C(=O)SC)c1CC(C)C	0.038531	1.41419	5.0437	0	-2.22158	0	1.59133	1	train
O=[N+]([O-])c1cc([N+](=O)[O-])c(O)c([N+](=O)[O-])c1	0.0383707	1.416	4.34297	0.550981	2.96257	0	0	0	train
CC(C)=CC=C(C)C	0.0381417	1.4186	2.77118	0	0	0	2.09667	0	train
O=[N+]([O-])c1ccc(Nc2ccccc2)cc1	0.0373702	1.42747	4.35938	0.412001	3.14744	0	0	0	train
O=C(NC(=O)c1c(F)cccc1F)Nc1cc(Cl)c(F)c(Cl)c1F	0.0371212	1.43038	2.6609	0	2.61028	0	2.2759	0	train
CC1(C)C(=O)N(Cl)C(=O)N1Cl	0.0371193	1.4304	6.28869	0.345123	9.88826	0.345123	1.8507	0	train
CC(C)C(O)(c1ccc(OC(F)(F)F)cc1)c1cncnc1	0.0362759	1.44038	3.19409	0.240949	3.82921	0.240949	1.79874	1	train
C=CCO	0.0361826	1.4415	0.09089	0.819792	7.75694	0.819792	0	0	train
O=CC(Cl)(Cl)Cl	0.035675	1.44764	2.98027	0.535173	-1.34594	0	0	0	train
CCCC(=O)Nc1ccc(OC[C@H](O)CNC(C)C)c(C(C)=O)c1	0.0340689	1.46764	5.29237	0.716499	0.135056	0.716499	1.39651	1	train
CC(C)(C)[C@H](O)/C(=C\c1ccc(Cl)cc1)n1cncn1	0.0338844	1.47	3.04499	0.295505	0.863143	0.295505	2.00414	0	train
CC(=O)c1cc2ccccc2s1	0.0336231	1.47336	2.80469	0	-1.10043	0	2.08914	0	train
COCc1cccc(C(=O)NN(C(=O)c2cc(C)cc(C)c2)C(C)(C)C)c1	0.0329675	1.48191	3.63068	0.636892	0.656621	0.636892	0	0	train
Fc1ccc(Br)cc1F	0.0328246	1.4838	2.38839	0	12.1497	0	0	0	train
COC(=O)C(C)Oc1ccc(Oc2ncc(C(F)(F)F)cc2Cl)cc1	0.0327958	1.48418	5.38077	0	0.148545	0	1.2663	1	train
C[C@@H](Oc1ccc(Oc2ncc(Cl)cc2F)cc1)C(=O)O	0.0323594	1.49	4.75377	0.720294	0.535267	0.720294	1.43278	1	train
CCSC(=O)N(CC(C)C)CC(C)C	0.0322924	1.4909	3.14302	0.477083	9.73317	0.477083	1.9212	0	train
Oc1cccc(Cl)c1Cl	0.0318235	1.49725	3.06959	0.617052	0.795243	0.617052	0	0	train
N[C@H](C(=O)N[C@@H]1C(=O)N2C(C(=O)O)=C(Cl)CC[C@H]12)c1ccccc1	0.0305774	1.5146	2.61318	0.665536	8.90878	0.665536	1.93689	0	train
Cc1nc2n(c(=O)c1CCN1CCC(c3noc4cc(F)ccc34)CC1)CCCC2	0.0303912	1.51725	3.06959	0.617052	0.77154	0.617052	0	0	train
Clc1ccc(C2(Cn3cncn3)CC(Br)CO2)c(Cl)c1	0.0303879	1.5173	1.60626	0	10.5594	0	1.96204	0	train
CC(C)c1nn(C(=O)NC(C)(C)C)c(=O)n1N	0.0301093	1.5213	4.50843	0.509314	3.05807	0	2.01724	0	train
O=C(O)[C@@H]1[C@H](C(=O)O)[C@H]2CC[C@@H]1O2	0.0300251	1.52252	1.77066	0	0	0	2.1175	0	train
Cc1ccc(C(C)C)c(O)c1	0.0299778	1.5232	2.91421	0.539583	9.46176	0.539583	1.97602	0	train
O=C(O)C(F)(F)C(F)(F)C(F)(F)C(F)(F)C(F)(F)C(F)(F)C(F)(F)C(F)(F)C(F)(F)C(F)(F)F	0.029104	1.53605	7.9692	0	0	0	0	0	train
CC(CCO)CC(C)(C)C	0.0289839	1.53784	3.1603	0	1.3594	0	0	0	train
ClC(Cl)=C(Cl)c1c(Cl)c(Cl)c(Cl)c(Cl)c1Cl	0.028699	1.54213	3.04638	0	5.02322	0	1.6713	0	train
CCCCOP(=O)(OCCCC)OCCCC	0.0285562	1.5443	3.5646	0	5.39774	0	2.07341	0	train
Cc1nnc(-c2ccccc2)c(=O)n1N	0.0282059	1.54966	0.65658	0.63207	0.99537	0	1.62815	1	train
Cc1c(Cl)cccc1Nc1ccccc1C(=O)O	0.0281838	1.55	4.43301	0.649943	0.793238	0.649943	2.05582	0	train
O=[N+]([O-])C(CO)(CO)CO	0.0274789	1.561	2.38108	0	0	0	2.15662	0	train
Cc1ccc2ccccc2c1C	0.0273814	1.56254	3.69888	0	0.808082	0	1.61189	1	train
CCCCCCCCc1ccc(O)cc1	0.0272333	1.5649	3.32249	0	0.729633	0	0	0	train
CC(Oc1ccc(Oc2nc3ccc(Cl)cc3[nH]c2=O)cc1)C(=O)O	0.0269062	1.57015	4.17717	0.506408	0.68808	0	0	1	train
CC(COc1ccc(Oc2ccccc2)cc1)Oc1ccccn1	0.0266502	1.5743	3.27629	0.551806	9.41204	0.551806	2.12009	0	train
CC(C)OC(=O)N[C@H](C(=O)N[C@H](C)c1nc2ccc(F)cc2s1)C(C)C	0.0262362	1.5811	2.94618	0.421501	-1.64743	0	1.74796	0	train
COC(=O)NC(=S)Nc1ccccc1NC(=S)NC(=O)OC	0.0261818	1.582	1.60649	0.604379	4.8	0	1.43973	0	train
CN1CCN2c3ccccc3Cc3ccccc3C2C1	0.0260212	1.58467	3.137	0	2.45028	0	2.23289	1	train
c1coc(-c2nc3ccccc3[nH]2)c1	0.0255346	1.59287	3.19978	0.473819	3.1931	0	0	0	train
CCOC(=O)C(C)Oc1ccc(Oc2nc3ccc(Cl)cc3o2)cc1	0.025379	1.59552	3.38349	0.121893	0.884924	0.121893	2.13145	0	train
COC(C)CCO	0.0253685	1.59571	3.45909	0	0	0	2.24355	0	train
CC1=CCC(C(C)C)=CC1	0.0253443	1.59612	3.16128	0	0	0	2.20199	0	train
CCCC1COC(Cn2cncn2)(c2ccc(Cl)cc2Cl)O1	0.0248393	1.60486	3.71749	0	0.778451	0	2.17808	0	train
CC(C)(C)c1ccccc1O	0.024649	1.6082	3.06029	0.539583	9.44613	0.539583	2.08537	0	train
C[C@H]1CCCC(=O)CCC/C=C/c2cc(O)cc(O)c2C(=O)O1	0.024517	1.61053	3.36528	0.543125	5.35182	0.483997	1.76509	0	train
CC(=O)C=Cc1cccc(Cl)c1	0.0244399	1.6119	2.99338	0	0.883426	0	1.55814	0	train
N#Cc1cccnc1	0.0244231	1.6122	2.52529	0.69302	8.78264	0.69302	0	0	train
CCNc1nc(NC(C)(C)C)nc(SC)n1	0.0241936	1.6163	1.8843	0.311975	5.64393	0	2.07601	0	train
CC(C)COC(=O)c1ccccc1C(=O)OCC(C)C	0.024088	1.6182	3.28059	0	5.15921	0	1.95445	0	train
CS(=O)(=O)c1ccc(C(=O)C2C(=O)CCCC2=O)c([N+](=O)[O-])c1	0.0240381	1.6191	3.11249	0.498125	5.76954	0	0	0	train
CCOC(=O)C(Cl)Cc1cc(-n2nc(C)n(C(F)F)c2=O)c(F)cc1Cl	0.0239883	1.62	4.75108	0	0.199065	0	1.25063	0	train
CC1=CC(=O)CC(C)(C)C1	0.0235893	1.62729	3.72829	0	0.877821	0	0	0	train
C=C(C)C(=O)OCC(CC)CCCC	0.0232113	1.6343	3.48218	0	5.11506	0	1.67592	0	train
FC(F)(Cl)C(F)(Cl)Cl	0.0231313	1.6358	2.9189	0	-0.514403	0	0	0	train
Oc1ccc(-c2ccccc2)cc1	0.0229298	1.6396	3.47819	0.637941	9.10357	0.637941	0	0	train
Fc1ccc([C@@]2(Cn3cncn3)O[C@@H]2c2ccccc2Cl)cc1	0.0229145	1.63989	2.71649	0	0.758736	0	0	0	train
CC(C)(C)C(O)/C(=C\c1ccc(Cl)cc1Cl)n1cncn1	0.0229087	1.64	3.69839	0.274593	0.791475	0.274593	2.02117	0	train
CCCOCCN(C(=O)CCl)c1c(CC)cccc1CC	0.0224957	1.6479	4.57078	0	0.717509	0	2.10033	0	train
Cc1cccc(C)c1C	0.0224802	1.6482	1.77066	0	0	0	2.1412	0	train
CCCCCCCCC(C)=O	0.022413	1.6495	3.55989	0	10.5326	0	1.67266	0	train
NNS(=O)(=O)c1ccc(Oc2ccc(S(=O)(=O)NN)cc2)cc1	0.0220597	1.6564	4.33729	0.460533	0.924873	0	0	0	train
C=C(C)c1ccccc1	0.0220191	1.6572	2.53699	0	0	0	2.00926	0	train
c1ccc(-c2nc3ccccc3[nH]2)cc1	0.0216421	1.6647	3.60678	0.42	3.30074	0	0	0	train
C#C[C@]1(O)CC[C@H]2[C@@H]3CCC4=CC(=O)CC[C@@H]4[C@H]3CC[C@@]21C	0.0213796	1.67	3.73217	0.455766	10.9197	0.160218	2.23264	0	train
O=Cc1ccccc1O	0.0213059	1.6715	1.17309	0.685208	8.87926	0.685208	0	0	train
FC(F)(F)c1ccccc1	0.0212276	1.6731	2.3643	0	11.7879	0	0	0	train
CC(C)c1ccc(NC(=O)N(C)C)cc1	0.0210452	1.67685	5.02699	0.524592	2.46541	0	1.85202	0	train
Oc1cccc2ccccc12	0.0210096	1.67758	2.7767	0.556149	5.86907	0.556149	0	0	train
CNN	0.0209374	1.67908	3.59377	0.351378	-0.989902	0	2.11104	1	train
CCC(C)c1ccc(O)cc1	0.0206538	1.685	3.27629	0.637864	9.01115	0.637864	2.16421	0	train
ClC(Cl)Cl	0.02063	1.6855	-0.9205	0.644444	2.25	0	1.65278	0	train
N#Cc1ccccc1Cl	0.0205107	1.68802	3.2611	0.15435	0.661058	0.15435	0	1	train
CCc1ccccc1	0.019582	1.70814	2.249	0	0	0	2.16204	0	train
CCc1nc(N)nc(N)c1-c1ccc(Cl)cc1	0.0194984	1.71	3.38258	0.584622	0.869213	0	2.03477	1	train
CC(C)(Oc1ccc(CCNC(=O)c2ccc(Cl)cc2)cc1)C(=O)O	0.0193063	1.7143	2.9035	0.288075	6.09735	0	2.3296	0	train
O=c1ccc(=O)[nH][nH]1	0.0190546	1.72	3.69219	0.492166	9.72083	0.170246	2.21536	0	train
CN(C)C(CSC(N)=O)CSC(N)=O	0.0186075	1.73031	3.45127	0.406934	-0.987351	0	2.03749	1	train
CCCC(Cn1cncn1)c1ccc(Cl)cc1Cl	0.01852	1.73236	4.57399	0	0.939357	0	2.25542	0	train
COc1nc(C)nc(NC(=O)NS(=O)(=O)c2ccccc2OCCCl)n1	0.018281	1.738	3.08831	0.499583	9.62697	0.499583	1.97833	0	train
Oc1ccc(Cl)cc1Cl	0.0182298	1.73922	2.83802	0	0	0	2.11519	0	train
FC(F)(F)c1cccc(C(F)(F)F)c1	0.0182222	1.7394	3.042	0	11.9887	0	0	0	train
Cc1cc(C)cc(N)c1	0.0181677	1.7407	2.43313	0.500694	5.55944	0	2.045	0	train
O=C(Nc1ccc(F)cc1F)c1cccnc1Oc1cccc(C(F)(F)F)c1	0.0180426	1.7437	3.70999	0	4.8176	0	1.85444	0	train
C[C@H](C(=O)O)c1cccc(C(=O)c2ccccc2)c1	0.018033	1.74393	-0.03701	0.713527	2.2073	0	0	0	train
CC1(C)CC/C(=C\c2ccc(Cl)cc2)C1(O)Cn1cncn1	0.0179761	1.7453	4.22579	0.719384	8.41329	0.719384	2.22808	0	train
C=C(C)c1ccc(O)cc1	0.0178567	1.7482	1.78289	0	10.2273	0	0	0	train
C=CC1CC=CCC1	0.0175792	1.755	2.38108	0	0	0	0	0	train
Nc1cccc(O)c1	0.0173664	1.76029	3.49498	0.524846	0.802485	0	1.82338	0	train
C=CCCCCCC	0.0173239	1.76135	3.46237	0.621051	0.766772	0	1.57098	0	train
Cc1ccc(N)c(C)c1	0.0171982	1.76452	2.66909	0	0.776434	0	0	0	train
Fc1ccc([C@@H]2CCNC[C@H]2COc2ccc3c(c2)OCO3)cc1	0.0170364	1.76862	3.98917	0.248861	3.42513	0	0	1	train
CC(C)(C)C(O)C(Oc1ccc(-c2ccccc2)cc1)n1cncn1	0.0169715	1.77028	4.59769	0.285388	1.54268	0.285388	1.96176	0	train
CCCCC=O	0.0168042	1.77458	3.06959	0.629576	0.77904	0.629576	0	0	train
Nc1cccc(C(F)(F)F)c1	0.0166044	1.77978	1.9465	0.604028	5.15528	0	0	0	train
Cc1cccc(C(C)(C)C)c1O	0.0165959	1.78	6.40139	0	5.52217	0	2.11326	0	train
CC=O	0.0164513	1.7838	3.08831	0.511806	9.57058	0.511806	2.03639	0	train
Nc1cccc2c(N)cccc12	0.0162249	1.78982	2.33989	0	-1.11444	0	2.0207	0	train
Cc1ccc(N)cc1C	0.0161517	1.79178	3.56879	0	5.13824	0	2.02071	0	train
O=c1oc2ccccc2c(O)c1C(CC(O)c1ccc(-c2ccc(Br)cc2)cc1)c1ccccc1	0.016151	1.7918	0.28617	0	0	0	0	1	train
Cn1cc(-c2ccccc2)c(=O)c(-c2cccc(C(F)(F)F)c2)c1	0.0161044	1.79306	4.12927	0	1.67989	0	1.73908	1	train
Cc1ccc2cc(C)ccc2c1	0.0160177	1.7954	2.89584	0	0	0	2.1243	0	train
CNC(=O)CCCCCC(C)(C)C	0.0158708	1.7994	2.36802	0	1.00722	0	2.11484	0	train
c1ccc(C2CO2)cc1	0.0158271	1.8006	1.4168	0	5.09454	0	0	0	train
CNC(=O)O/N=C/C(C)(C)SC	0.0157874	1.80169	1.99028	0.56014	2.60918	0	1.31199	0	train
O=[N+]([O-])c1c(Cl)c(Cl)c(Cl)c(Cl)c1Cl	0.015746	1.80283	3.74589	0	0	0	0	0	train
CCCCC(CC)COC(=O)c1ccccc1C(=O)OCC(CC)CCCC	0.0157066	1.80392	2.90469	0.50572	0.584571	0	0	0	train
CN1CCC[C@H]1c1cccnc1	0.0155584	1.80803	1.5072	0	2.39981	0	2.18519	1	train
CC(C)(Oc1ccc(C(=O)c2ccc(Cl)cc2)cc1)C(=O)O	0.0154882	1.81	4.54768	0.64343	0.775345	0.64343	1.47679	0	train
COC(=O)c1c(C(F)F)nc(C(F)(F)F)c(C2=NCCS2)c1CC(C)C	0.0154443	1.81123	4.3173	0	-1.80499	0	1.00058	1	train
CN(C)c1ccc(C(=N)c2ccc(N(C)C)cc2)cc1	0.015174	1.8189	3.23219	0.424032	2.05484	0	2.01419	0	train
CN1C(=O)CN=C(c2ccccc2)c2cc(Cl)ccc21	0.0151356	1.82	3.91478	0	0.793711	0	1.81886	0	train
CC(C)(C)c1ccc(CCOc2ncnc3ccccc23)cc1	0.0148335	1.82876	0.83858	0.451991	-1.06603	0	0	0	train
CCS(=O)(=O)c1nc2ccccn2c1S(=O)(=O)NC(=O)Nc1nc(OC)cc(OC)n1	0.0147911	1.83	4.76676	0	2.41809	0	1.96918	3	train
CCOP(=S)(OCC)SCn1c(=O)oc2cc(Cl)ccc21	0.0147114	1.83235	2.3056	0.430116	5.34325	0	2.23902	0	train
CC(C)CCOCCC(C)C	0.0145412	1.8374	3.0952	0	5.45528	0	2.22798	0	train
Nc1ccc(O)c([N+](=O)[O-])c1	0.0142824	1.8452	1.30349	0.696944	5.24972	0.696944	0	0	train
C/C=C/C=O	0.0142006	1.84769	0.92148	0	9.31806	0	1.8	0	train
CCCCCCCCCCC[C@@H](C[C@@H]1OC(=O)[C@H]1CCCCCC)OC(=O)[C@H](CCC(C)C)NC=O	0.0138038	1.86	7.50589	0.387263	2.64452	0	2.09872	0	train
O=c1cc(-c2ccccc2)oc2ccc3ccccc3c12	0.0135446	1.86823	6.04656	0	0.795549	0	1.65051	1	train
O=C1c2ccccc2C(=O)N1CCCCBr	0.0135238	1.8689	2.42609	0	1.38741	0	0	0	train
CC1(C)CCC(Cc2ccc(Cl)cc2)C1(O)Cn1cncn1	0.0131826	1.88	3.3415	0.0784907	0.905615	0.0784907	2.17229	0	train
Cc1ccc(O)c(C(C)(C)C)c1	0.0131826	1.88	4.31337	0	0.56469	0	0	1	train
CCCCC(CC)CN1C(=O)C2C3C=CC(C3)C2C1=O	0.0130828	1.8833	3.16998	0	1.6025	0	2.16412	0	train
Oc1cc(Cl)cc(Cl)c1	0.0129643	1.88725	3.06959	0.640108	0.867558	0.640108	0	0	train
Nc1ccccc1N	0.0129539	1.8876	1.95929	0.540694	5.39481	0	0	0	train
C=CC1(C)OC(=O)N(c2cc(Cl)cc(Cl)c2)C1=O	0.0128072	1.89255	3.47257	0	0.696053	0	1.55109	0	train
c1ccc(-c2ccccc2)cc1	0.0127413	1.89479	3.402	0	0	0	0	0	train
Nc1ccc(Cc2ccc(N)cc2)cc1	0.0126183	1.899	3.36249	0.505218	5.62339	0	0	0	train
O=C(O)C(F)(F)C(F)(F)C(F)(F)C(F)(F)C(F)(F)C(F)(F)C(F)(F)C(F)(F)C(F)(F)F	0.0125591	1.90104	3.6468	0	1.04623	0	0	0	train
O=[N+]([O-])c1ccc(Cc2ccccn2)c([N+](=O)[O-])c1	0.0123027	1.91	6.41269	0	-1.08511	0	2.32173	2	train
C=CC(=O)OCCCCCCOC(=O)C=C	0.0119813	1.9215	2.09147	0	4.79772	0	0	0	train
c1ccc(Oc2ccccc2)cc1	0.0117598	1.9296	3.97969	0	5.57833	0	0	0	train
CCCCCCCCCCC=CC1CC(=O)OC1=O	0.01157	1.93667	3.72299	0.576065	0.808577	0.576065	0	0	train
C=CCc1ccccc1O	0.0114324	1.94186	2.86782	0	0	0	2.1175	0	train
Cc1cc(Cl)ccc1Cl	0.0114235	1.9422	1.54189	0	0	0	0	1	train
COc1ccc([C@@H]2Sc3ccccc3N(CCN(C)C)C(=O)[C@@H]2OC(C)=O)cc1	0.0113066	1.94667	3.72299	0.588589	0.816077	0.588589	0	0	train
C=CC(F)(Cl)C(F)(F)Br	0.0112668	1.9482	2.99089	0	-0.349473	0	0	0	train
CCO	0.0112408	1.9492	4.17588	0.43916	0.886078	0	1.86193	0	train
CCCCCCCCCN	0.0111757	1.95172	2.6957	0.425116	5.36942	0	2.24988	0	train
CC(C)c1ccc(N)cc1	0.011102	1.9546	3.50049	0.506397	5.52682	0	2.17215	0	train
COC(=O)Nc1nc2ccc(C(=O)c3ccc(F)cc3)cc2[nH]1	0.0109648	1.96	3.89409	0.439329	0.761367	0	1.88478	0	train
CCCN(CCOc1c(Cl)cc(Cl)cc1Cl)C(=O)n1ccnc1	0.0105387	1.97721	4.70118	0	0.806384	0	2.07648	0	train
C[C@]12CC[C@@H]3c4ccc(O)cc4CC[C@H]3[C@@H]1CC[C@@H]2O	0.0104713	1.98	3.97979	0.49977	9.67719	0.257052	2.31735	0	train
CCCCc1ccccc1	0.010386	1.98355	1.36928	0.555785	0.319798	0	0	0	train
CCOC(=O)OC1=C(c2cc(C)ccc2C)C(=O)NC12CCC(OC)CC2	0.0102967	1.9873	4.30219	0.641556	8.79483	0.641556	2.00184	0	train
Cn1sc2c(c1=O)CCC2	0.0102687	1.98848	4.12408	0	0.853917	0	0	0	train
O=C(O)c1cccc(Cl)n1	0.0101915	1.99176	1.40159	0.785147	0.622596	0.785147	0	1	train
CC1=CCC(=C(C)C)CC1	0.0101377	1.99406	3.30538	0	0	0	2.21213	0	train
CCCCCCCCCCCCC1=C(OC(C)=O)C(=O)c2ccccc2C1=O	0.0101274	1.9945	3.01212	0	0	0	2.1175	0	train
CC(C)=CCCC(C)=CCO	0.0100486	1.99789	3.10363	0.418131	1.39538	0	1.60772	0	train
CCCCOCCOP(=O)(OCCOCCCC)OCCOCCCC	0.00992659	2.0032	5.43718	0.528224	5.65625	0	0	0	train
CC(C)OC(=O)COc1ccc(Cl)cc1Cl	0.00992305	2.00336	4.05848	0	0.744877	0	1.828	0	train
O=Cc1ccc(O)c(O)c1O	0.00990106	2.00432	4.17647	0.627057	8.71504	0.627057	2.072	0	train
c1ccc(SSc2ccccc2)cc1	0.00979784	2.00887	4.33729	0.472339	0.917373	0	0	0	train
CC(C)C(=O)Nc1ccc(N(O)O)c(C(F)(F)F)c1	0.00977237	2.01	4.17658	0.537418	2.25846	0	1.57479	0	train
Oc1ccc(-c2ccc(O)cc2)cc1	0.00967386	2.0144	3.18379	0.637941	9.10769	0.637941	0	0	train
CCCCCCCCCCCC[N+](C)(C)[O-]	0.00959622	2.0179	4.4815	0	0	0	1.72989	0	train
N=C(Nc1ccccc1)Nc1ccccc1	0.00955588	2.01973	4.74247	0	5.93677	0	0	1	train
O=c1c2ccccc2ccc2ccccc12	0.00921934	2.0353	3.07818	0	12.288	0	0	0	train
CCCCCN	0.00908448	2.0417	2.43313	0.506806	5.5275	0	2.0612	0	train
O=P(OCC(Br)CBr)(OCC(Br)CBr)OCC(Br)CBr	0.00880712	2.05517	6.24456	0	0.766877	0	1.64492	0	train
CC(C)O	0.00877203	2.0569	2.41499	0	0.93833	0	0	0	train
FC(F)C(F)(F)OCC(Cn1cncn1)c1ccc(Cl)cc1Cl	0.00874321	2.05833	4.2432	0	0.527049	0	0	0	train
Cc1ccccc1OP(=O)(Oc1ccccc1C)Oc1ccccc1C	0.00869287	2.06084	5.80136	0	5.88519	0	1.89595	0	train
Cc1cc([N+](=O)[O-])cc([N+](=O)[O-])c1O	0.0085842	2.0663	1.94181	0.644649	9.20992	0.644649	1.35648	0	train
O=C(O)C(F)(F)C(F)(F)C(F)(F)C(F)(F)C(F)(F)C(F)(F)C(F)(F)C(F)(F)C(F)(F)C(F)(F)C(F)(F)F	0.00840788	2.07531	2.9384	0	0	0	0	0	train
Oc1ccc(Br)cc1Br	0.00840427	2.0755	3.28779	0.627626	9.12813	0.627626	0	0	train
CNC(=O)CSP(=O)(OC)OC	0.00838491	2.0765	0.57588	0	-0.91911	0	1.9703	0	train
ClC(Cl)(Cl)C(Cl)(Cl)Cl	0.00834712	2.07846	3.7268	0	1.38023	0	0	0	train
COc1ccc(C(=O)c2ccccc2)c(O)c1	0.00833106	2.0793	2.60019	0.543433	4.96416	0.543433	1.5074	0	train
CCCCCCCCCC	0.00832071	2.07984	2.40857	0	0	0	0	0	train
Cc1[nH]c(=O)n(C(C)(C)C)c(=O)c1Cl	0.00810028	2.0915	0.74958	0.638787	1.86327	0	0	0	train
CC(NC(=O)c1cc(Cl)cc(Br)c1NC(=O)c1cc(Br)nn1-c1ncccc1Cl)C1CC1	0.00807491	2.09286	4.3002	0	1.06706	0	0	0	train
C1=CCCC=CCC1	0.00804822	2.0943	2.52518	0	0	0	0	0	train
O=[N+]([O-])C(Br)(CO)CO	0.00803171	2.09519	-0.8021	0.699745	8.41248	0.699745	0	0	train
CCCCCCCC(=O)Oc1c(I)cc(C#N)cc1I	0.00801494	2.0961	3.85599	0.588727	9.29297	0.588727	2.1892	0	train
O=C(O)C=C(F)C(F)(F)C(F)(F)C(F)(F)C(F)(F)C(F)(F)C(F)(F)C(F)(F)F	0.00787152	2.10394	5.45858	0.900486	7.82665	0.900486	0	0	train
N#Cc1cccc([N+](=O)[O-])c1	0.00765144	2.11626	4.37639	0.547601	0.82941	0.547601	0	0	train
c1cc[n+]2c(c1)-c1cccc[n+]1CC2	0.00758578	2.12	3.39118	0	0	0	0	3	train
CCC(C)(C)OC	0.00753876	2.1227	4.98149	0.473376	0.79716	0	0	0	train
O=Cc1cc(Cl)cc(Cl)c1O	0.00737055	2.1325	2.47989	0.592701	0.616636	0.592701	0	0	train
C=CCN=C=S	0.00736689	2.13272	0.27489	0	0	0	0	0	train
CCOP(=S)(OCC)SCCSCC	0.00735204	2.13359	4.82016	0	0.159369	0	0.987837	1	train
CCOc1nc(F)cc2nc(S(=O)(=O)Nc3c(Cl)cccc3Cl)nn12	0.00704693	2.152	2.89584	0	0	0	2.15454	0	train
Cc1cc(C)c(O)c(C(C)(C)C)c1	0.00704035	2.15241	4.859	0	2.69542	0	2.29018	0	train
Oc1c(Cl)c(Cl)cc(Cl)c1Cl	0.00687543	2.1627	3.02142	0	1.02006	0	2.20827	0	train
CCCCCc1ccc(O)cc1	0.00679393	2.16788	3.49549	0.635927	9.02826	0.635927	2.20518	0	train
N#CC(CCc1ccc(Cl)cc1)(Cn1cncn1)c1ccccc1	0.00678819	2.16825	4.09209	0	0.882694	0	0	0	train
Cc1cc(C)nc(N)n1	0.00677416	2.16914	4.20269	0.592918	2.48953	0	1.26883	0	train
C=C1C[C@]23C[C@H]1CC[C@H]2[C@@]12C=C[C@H](O)[C@@](C)(C(=O)O1)[C@H]2[C@@H]3C(=O)O	0.00671274	2.1731	4.48589	0.545131	9.51289	0.545131	0	0	train
CN1CCN(CCCN2c3ccccc3Sc3ccc(C(F)(F)F)cc32)CC1	0.00645654	2.19	5.13159	0	-1.52683	0	2.142	2	train
CCSC(=O)N1CCCCCC1	0.00635531	2.19686	4.79358	0.237053	3.50401	0	2.00348	1	train
CC1=NNC(=O)N(/N=C/c2cccnc2)C1	0.00627769	2.2022	2.89584	0	0	0	2.13833	0	train
NNc1c(Cl)cc(Cl)cc1Cl	0.00619156	2.2082	3.53249	0.561344	0.91245	0	0	0	train
O=C(OC1CCCCC1)c1ccccc1C(=O)OC1CCCCC1	0.00611782	2.2134	4.63399	0	5.61147	0	0	0	train
Oc1c(Cl)cc(Cl)c(Cl)c1Cl	0.00608976	2.2154	4.37639	0.524546	0.813206	0.524546	0	0	train
C1=CCC2CC=CC2C1	0.00607855	2.2162	2.38108	0	0	0	0	0	train
CC(C)N1C(=O)N(c2ccccc2)CSC1=NC(C)(C)C	0.00607295	2.2166	4.6395	0	5.79265	0	0	0	train
c1ccc(NNc2ccccc2)cc1	0.00597448	2.2237	3.72569	0.454722	3.11093	0	0	0	train
O=C1CCCCCN1	0.00587084	2.2313	3.53029	0.511704	5.62387	0	0	0	train
CCCSP(=O)(OCC)Oc1ccc(Br)cc1Cl	0.0057544	2.24	3.27447	0	1.85972	0	1.9306	0	train
O=C(O)CC(F)(F)C(F)(F)C(F)(F)C(F)(F)C(F)(F)C(F)(F)C(F)(F)C(F)(F)F	0.00557547	2.25372	5.70439	0.877083	7.82825	0.877083	0	0	train
O=C(O)COc1nc(Cl)c(Cl)cc1Cl	0.00557319	2.2539	0.61889	0	-1.09124	0	1.91641	0	train
CC(C)(C)c1ccc(O)c(C(C)(C)C)c1	0.00555393	2.2554	2.36802	0	1.00821	0	2.16127	0	train
CC1CCCCC1NC(=O)Nc1ccccc1	0.00529241	2.27635	4.03469	0	12.774	0	0	0	train
NC(N)=S(=O)=O	0.00526435	2.27866	2.78427	0.511483	0.678882	0	0	1	train
O=C(O)C(F)(F)C(F)(F)C(F)(F)C(F)(F)C(F)(F)F	0.00523718	2.2809	3.7366	0.188203	3.50319	0	2.26208	0	train
Cn1sccc1=O	0.00512861	2.29	-0.34842	0	-0.838349	0	1.87474	0	train
C=CCOC(=O)c1ccccc1C(=O)OCC=C	0.00511563	2.2911	3.5875	0.0609907	0.906981	0.0609907	2.21893	0	train
CC(C)OC(=O)C(C)O	0.00506742	2.29521	2.91599	0.594375	9.3712	0.594375	0	0	train
COc1ccccc1[N+](=O)[O-]	0.00505017	2.29669	4.9536	0	1.1041	0	0	0	train
OC(Cc1ccccc1Cl)(Cn1[nH]cnc1=S)C1(Cl)CC1	0.0050376	2.29778	2.5184	0.418531	0.841772	0.0974777	0	0	train
Cc1ccn2nc(S(=O)(=O)Nc3c(F)cccc3F)nc2n1	0.00500418	2.30067	2.81	0	0	0	2.2037	0	train
N#CC=CC#N	0.00492146	2.30791	3.94999	0	10.5789	0	1.67766	0	train
CC(C)(c1ccccc1)c1ccc(O)cc1	0.00482948	2.3161	3.26609	0.486914	0.8112	0	0	0	train
CCCCOCCOCCOCc1cc2c(cc1CCC)OCO2	0.0047863	2.32	3.87899	0	5.44362	0	2.15602	0	train
CCC(C)c1cccc(C(C)CC)c1O	0.00465693	2.3319	4.78979	0.381528	10.1919	0.381528	2.15281	0	train
S=c1[nH]c(=S)[nH]c(=S)[nH]1	0.00456878	2.3402	0.00408	0.655455	2.66585	0	0	0	train
O=C(NCc1ncc(C(F)(F)F)cc1Cl)c1c(Cl)cccc1Cl	0.00456401	2.34065	4.73829	0.428847	0.237326	0	0	1	train
Clc1cc(Cl)c(Cl)c(Cl)c1Cl	0.00433388	2.36312	6.25498	0	0.73236	0	1.77307	0	train
CCCCC(CC)COP(=O)(O)OCC(CC)CCCC	0.00428961	2.36758	1.99847	0.384637	5.92203	0.282066	1.68163	0	train
CCCN(CCC)c1c([N+](=O)[O-])cc(C(F)(F)F)c(N)c1[N+](=O)[O-]	0.00426358	2.37023	2.29628	0.372591	6.00884	0.238663	1.73288	0	train
CCOP(=O)(SC(C)CC)SC(C)CC	0.00422961	2.3737	0.58216	0	0	0	0	0	train
BrC=C(Br)Br	0.00417776	2.37906	3.91339	0	5.04648	0	0.906767	0	train
CC(C)=CC1C(C(=O)OCN2C(=O)C3=C(CCCC3)C2=O)C1(C)C	0.00412667	2.3844	1.34499	0.702083	5.29861	0.702083	0	0	train
O=C(NC(=O)c1c(F)cccc1F)Nc1cc(Cl)c(OC(F)(F)C(F)F)c(Cl)c1	0.0040738	2.39	4.90758	0.570504	9.41068	0.570504	2.13717	0	train
Oc1cc(Cl)c(Cl)c(Cl)c1Cl	0.0040635	2.3911	3.467	0	5.13479	0	0	0	train
CCn1cc(C(=O)O)c(=O)c2cc(F)c(N3CCNCC3)cc21	0.00403615	2.39403	4.05199	0.671871	1.21506	0	1.56033	0	train
c1ccc(COCc2ccccc2)cc1	0.00388687	2.4104	2.7244	0	5.60574	0	0	0	train
COc1ccc(C(CN(C)C)C2(O)CCCCC2)cc1	0.00385745	2.4137	3.03049	0.519707	0.926725	0	0	0	train
C1CCC2CCCCC2C1	0.00380847	2.41925	4.38581	0.329306	10.3845	0.329306	2.08722	0	train
CCC(C)c1cc([N+](=O)[O-])cc([N+](=O)[O-])c1O	0.00379928	2.4203	7.47097	0.29137	5.54342	0.199739	0	1	train
CCCCC(CC)C(=O)O	0.00376791	2.4239	3.15031	0.520694	5.47194	0	1.9362	0	train
COCCOc1cccc2c1c(=O)c(C(=O)O)nn2-c1ccc(C)cc1	0.00373962	2.42717	4.58068	0.437731	0.68799	0	0	1	train
O=[N+]([O-])c1ccccc1Cl	0.00370841	2.43081	3.32806	0.624356	2.47384	0	1.28479	0	train
CCCCCCCCCCN	0.00368996	2.43298	3.0858	0.420984	5.39095	0	2.25835	0	train
N#CC(Br)(Br)C(N)=O	0.00365261	2.4374	0.54759	0.616991	4.9362	0	0	0	train
Cc1ccc(C)c2ccccc12	0.00345946	2.46099	2.89584	0	0	0	2.15454	0	train
Cc1ccccc1Cl	0.0034578	2.4612	4.66929	0.467178	0.816498	0	0	0	train
Oc1cc(Cl)c(Cl)c(Cl)c1	0.00345006	2.46217	3.72299	0.611644	0.904595	0.611644	0	0	train
CCC(C)Nc1c([N+](=O)[O-])cc(C(C)(C)C)cc1[N+](=O)[O-]	0.00338807	2.47005	4.29079	0.348832	2.88677	0	1.82452	0	train
CC1CC(CC2CCC(N)C(C)C2)CCC1N	0.00334943	2.47503	8.92049	0	0	0	2.28908	0	train
CCNc1nc(Cl)nc(NC(C)(C)C#N)n1	0.00332193	2.47861	2.05607	0.632241	1.82473	0.632241	0	2	train
O=[N+]([O-])c1ccc(Cl)c([N+](=O)[O-])c1	0.00325166	2.48789	2.43629	0	0.32023	0	0	0	train
CC1CCC(C(C)C)CC1	0.00319595	2.4954	2.4076	0	0.105838	0	2.3797	0	train
CN[C@H]1CC[C@@H](c2ccc(Cl)c(Cl)c2)c2ccccc21	0.00315778	2.50062	4.8218	0.21745	0.985045	0	2.07921	0	train
O=c1n(Cl)c(=O)n(Cl)c(=O)n1Cl	0.00311823	2.50609	1.32539	0	0.152284	0	0	1	train
COc1ncc(F)c2nc(S(=O)(=O)Nc3c(F)cccc3F)nn12	0.00306196	2.514	1.06899	0.580694	5.21861	0	0	0	train
COc1ccccc1O	0.00305774	2.5146	1.62088	0	11.0047	0	0	0	train
CCOP(=S)(OCC)OC(Cl)C(Cl)(Cl)Cl	0.00304649	2.5162	4.2897	0.624004	8.58943	0.624004	2.26504	0	train
Clc1ccc(-c2ccccc2)cc1	0.00300985	2.52146	4.0554	0	0.961249	0	0	0	train
OC(CCl)CCl	0.00299158	2.5241	2.95968	0.122597	-0.915751	0	0	0	train
CC(C)OP(=O)(OC(C)C)SCc1ccccc1	0.00298538	2.525	3.5584	0	-1.55001	0	1.9388	0	train
CC(C)OP(=S)(OC(C)C)SCCNS(=O)(=O)c1ccccc1	0.00295121	2.53	3.95709	0.26793	-1.18113	0	2.08656	0	train
CC(C)CCCCCCCO	0.00294274	2.53125	1.34499	0.708194	5.31556	0.708194	0	0	train
CCc1ccc(C(c2ccc(CC)cc2)C(Cl)Cl)cc1	0.00292058	2.53453	3.4759	0.417512	5.40897	0	2.26513	0	train
COc1ccc2cc([C@H](C)C(=O)O)ccc2c1	0.00288403	2.54	3.91256	0	5.62181	0	1.50729	0	train
c1ccc(-c2cccc(-c3ccccc3)c2)cc1	0.00282488	2.549	5.1174	0	0	0	0	0	train
CCCN(CC)CC1COC2(CCC(C(C)(C)C)CC2)O1	0.00281238	2.55093	3.10158	0.464731	1.51027	0	1.72006	0	train
N#Cc1c[nH]cc1-c1cccc2c1OC(F)(F)O2	0.00273425	2.56316	2.50759	0.529967	2.75329	0	0	0	train
CC=CC(=O)Oc1c(C(C)CCCCCC)cc([N+](=O)[O-])cc1[N+](=O)[O-]	0.0027096	2.56709	3.1186	0	0	0	0	0	train
ClNc1nc(NCl)nc(NCl)n1	0.00267992	2.57188	0.93479	0	0.316717	0	1.79994	0	train
ClC1=C(Cl)C(Cl)(C2(Cl)C(Cl)=C(Cl)C(Cl)=C2Cl)C(Cl)=C1Cl	0.00255488	2.59263	7.43036	0	1.15291	0	0	0	train
CCC(C)Nc1ccc(NC(C)CC)cc1	0.00245245	2.6104	4.1074	0.241331	3.45828	0	2.19099	0	train
O=[N+]([O-])c1ccccc1[N+](=O)[O-]	0.00239497	2.6207	4.0545	0	-0.833971	0	0	0	train
Nc1cc(C(=O)O)ccc1Cl	0.0023752	2.6243	3.02142	0	1.02904	0	2.2392	0	train
CCNc1nc(NC(C)C)[nH]c(=O)n1	0.00237275	2.62475	5.14827	0	5.0828	0	1.76942	0	train
Nc1ccccc1F	0.00234153	2.6305	1.06899	0.603194	5.14481	0	0	0	train
Cc1cccc2ccccc12	0.002334	2.6319	3.47958	0.535596	5.56167	0	0	0	train
CCCCCCCCCc1ccc(O)cc1	0.00231047	2.6363	3.7343	0	0	0	0	0	train
CCCC(=NOCC)C1=C(O)CC(CC(C)SCC)CC1=O	0.00225944	2.646	4.62939	0	0	0	2.26794	0	train
CCC[C@@H]1C[C@@H](C(=O)N[C@@H]([C@H]2O[C@H](SC)[C@H](O)[C@@H](O)[C@H]2O)[C@@H](C)O)N(C)C1	0.00224934	2.64795	5.1174	0	0	0	0	0	train
O=S1(=O)OCC2C(CO1)C1(Cl)C(Cl)=C(Cl)C2(Cl)C1(Cl)Cl	0.00219146	2.65927	3.59589	0	0.968382	0	0	0	train
CCCCCCCC	0.00215479	2.66659	3.3668	0	0	0	2.2559	0	train
CN(C(=O)c1ccccc1)c1cccc(C(=O)Nc2c(Br)cc(C(F)(C(F)(F)F)C(F)(F)F)cc2C(F)(F)F)c1F	0.00204221	2.6899	2.01778	0	-0.789587	0	0	1	train
Cc1cc(-c2ccc(N)c(C)c2)ccc1N	0.00203939	2.6905	4.66579	0.614801	9.12537	0.614801	2.24647	0	train
Clc1ccc(-c2ccc(Cl)cc2)cc1	0.00200992	2.69682	4.7088	0	0.965364	0	0	0	train
Nc1ccc(Nc2ccccc2)cc1	0.00200978	2.69685	4.72078	0.519107	3.27556	0	0	0	train
CC(Cc1ccc(C(C)(C)C)cc1)CN1CCCCC1	0.00197624	2.70416	4.6486	0	2.65049	0	2.27876	1	train
CSCCC=O	0.00193731	2.7128	2.4321	0	-0.199069	0	2.49109	0	train
N[C@]12C[C@H]3C[C@H](C[C@H](C3)C1)C2	0.00186387	2.72958	3.72869	0.517789	5.552	0	2.20916	0	train
Cc1ccc(C)c(C)c1	0.00185313	2.73209	6.223	0	1.42509	0	0	0	train
C=C(Br)c1ccccc1	0.00181343	2.7415	2.86949	0	0	0	0	0	train
ClC[C@@H]1CO1	0.00180372	2.74383	5.23038	0	0.632529	0	2.02393	0	train
ClC(Cl)c1ccccc1	0.0017485	2.75733	5.66907	0	4.88958	0	1.4621	0	train
O=C(O)c1cn(C2CC2)c2cc(N3CCNCC3)c(F)cc2c1=O	0.00172811	2.76243	2.92969	0	5.04115	0	1.77372	0	train
O=C1C(=O)c2ccccc2-c2ccccc21	0.00172135	2.76413	2.69468	0	11.8297	0	0	0	train
c1nc[nH]n1	0.00168122	2.77437	3.2075	0	-1.17029	0	0	1	train
CCC(CC)C(=O)O	0.0016661	2.7783	3.37258	0.536871	9.7027	0.536871	1.7386	0	train
COP(N)(=O)SC	0.00166494	2.7786	3.3668	0	0	0	0	0	train
CCCCOCCCC	0.00162181	2.79	2.28459	0	-1.45359	0	1.90555	0	train
CCCN(CCCl)c1c([N+](=O)[O-])cc(C(F)(F)F)cc1[N+](=O)[O-]	0.00157722	2.80211	3.91579	0	0.584299	0	1.78162	0	train
CSc1ccc2c(c1)N(CC[C@H]1CCCCN1C)c1ccccc1S2	0.00155382	2.8086	3.4014	0.364444	3.41185	0	0	0	train
NCc1cc(C(F)(F)F)cc(C(F)(F)F)c1	0.00153816	2.813	-0.0915	0.773302	7.92207	0.773302	0	0	train
CCc1ccc(-c2ccccc2)cc1	0.00148252	2.829	3.9644	0	0	0	2.1781	0	train
CCCCCC(C)OC(=O)COc1ccc(Cl)c2cccnc12	0.00141531	2.84915	3.5857	0	1.25621	0	2.27179	0	train
Oc1c(Cl)cccc1Cl	0.00138516	2.8585	3.90038	0	10.8353	0	2.16815	0	train
NNc1ccccc1	0.00137923	2.86036	4.20337	0.532423	2.58703	0	1.75908	0	train
CO/N=C(/C1=NOCCO1)c1ccccc1Oc1ncnc(Oc2ccccc2Cl)c1F	0.00133165	2.87561	5.63236	0	0.534998	0	1.38527	2	train
O=C1c2ccccc2C(=O)C1C(=O)C(c1ccccc1)c1ccc(Cl)cc1	0.00132952	2.87631	4.68809	0	0.734002	0	0	0	train
CC1=CC(=O)c2ccccc2C1=O	0.00127879	2.8932	1.90648	0	11.4129	0	1.66287	0	train
CNC(=O)ON=CC(C)(C)S(C)(=O)=O	0.00126088	2.89933	0.97988	0.620579	2.1777	0	1.2304	0	train
OC(c1ccc(Cl)cc1)(c1cncnc1)c1ccccc1Cl	0.00124872	2.90353	6.12697	0	5.67798	0	1.946	1	train
CCOC(=O)COc1cc(-n2ncc(C(F)(F)F)c(C)c2=O)c(F)cc1Cl	0.00124165	2.906	0.9361	0.16845	0	0	2.20868	0	train
CCCCCCOC(C)OCCCCCC	0.00121619	2.915	4.5262	0	5.57286	0	1.99964	0	train
c1cc2c3c(cccc3c1)CC2	0.00120226	2.92	6.41746	0.546678	2.5331	0	0	1	train
Cc1ccc(C)c(C(C)c2ccccc2)c1	0.00119593	2.92229	3.87774	0	0	0	2.15343	0	train
c1ccc(Nc2cccc3ccccc23)cc1	0.00118659	2.9257	5.18349	0.338819	3.4469	0	0	0	train
O=c1oc2ccccc2c(O)c1C1CC(c2ccc(-c3ccccc3)cc2)Cc2ccccc21	0.00117072	2.93155	7.65587	0.275612	5.63199	0.275612	0	1	train
CCCCCCCCc1ccc(N)cc1	0.00113684	2.9443	4.10977	0	0.707361	0	0	0	train
COC(=O)C(C)Oc1ccc(Oc2ccc(Cl)cc2Cl)cc1	0.00113226	2.94605	5.96147	0	0.761745	0	1.34313	0	train
Nc1cccc2cccc(N)c12	0.00107547	2.9684	3.11249	0.498125	5.77704	0	0	0	train
COC(=O)c1cc(Oc2ccc(Cl)cc2Cl)ccc1[N+](=O)[O-]	0.00102644	2.98867	4.80868	0	0.632053	0	1.18143	0	train
CC(O)(c1ccc(Cl)cc1)c1ccc(Cl)cc1	0.00101494	2.99356	3.6754	0.281231	0.873352	0.281231	1.86236	0	train
CCCCCCCCn1sccc1=O	0.00100308	2.99866	2.38228	0	-0.948501	0	2.23924	0	train
CCSSCC	0.000944005	3.02503	1.24329	0	0.089784	0	0	1	train
CCCCN(CCO)CCCC	0.000912326	3.03985	5.03249	0.400941	0.873437	0	0	0	train
CCCCOP(=O)(OCCCC)Oc1ccccc1	0.000908667	3.0416	4.32769	0	5.4551	0	2.05963	0	train
Oc1ccc(Cl)cc1Cc1ccccc1	0.000893812	3.04875	1.77819	0.546806	4.915	0	1.61981	0	train
Nc1cccc(Cl)c1	0.000881861	3.0546	3.9632	0	0	0	2.23787	0	train
COC(=O)Nc1nc2ccc(S(=O)c3ccccc3)cc2[nH]1	0.000871917	3.05952	6.23369	0	5.82115	0	2.2456	0	train
O=C1C2CC=CCC2C(=O)N1SC(Cl)(Cl)Cl	0.000859447	3.06578	1.4498	0	0.590106	0	0	0	train
CC#Cc1cc(C)nc(Nc2ccccc2)n1	0.000856249	3.0674	3.4687	0	0	0	2.36176	0	train
CCOc1nc(C(Cl)(Cl)Cl)ns1	0.000777628	3.10923	2.0608	0	-0.344002	0	2.2432	0	train
CCCOc1nc2ccc(I)cc2c(=O)n1CCC	0.000771436	3.1127	3.43718	0	1.66343	0	2.04246	1	train
O=CC(=O)O	0.0007318	3.13561	0.53138	0	9.05556	0	0	0	train
Cc1cc(O)cc(C)c1N	0.000729479	3.13699	2.56403	0.628194	5.63963	0.628194	1.87704	0	train
O=Cc1ccccc1C=O	0.000671457	3.17298	1.27999	0	10.2273	0	0	0	train
N#Cc1ccc(CC(=NNC(=O)Nc2ccc(OC(F)(F)F)cc2)c2cccc(C(F)(F)F)c2)cc1	0.000653998	3.18442	6.56938	0.650385	2.17666	0	0	0	train
CCN(CC)C(=O)C(C)Oc1cccc2ccccc12	0.00060256	3.22	6.15137	0.601613	2.23493	0	0	1	train
CC(C)CCO	0.00057544	3.24	3.85499	0	5.3844	0	1.95954	0	train
CCOP(=S)(OCC)Oc1ccc2c(C)c(Cl)c(=O)oc2c1	0.000565718	3.2474	3.49979	0	-1.40998	0	2.08893	0	train
NCCO	0.000548476	3.26084	3.51311	0	-2.20895	0	1.55892	0	train
CCC(C)(C)c1ccc(O)c(C(C)(C)CC)c1	0.000512389	3.2904	5.13799	0.407178	10.0401	0.407178	2.16377	0	train
c1ccc(-c2ccccc2-c2ccccc2)cc1	0.000501816	3.29946	6.72918	0.897723	7.84735	0.897723	0	0	train
NS(=O)(=O)c1cc(-c2nnn[nH]2)c(NCc2cccs2)cc1Cl	0.000485289	3.314	2.05097	0.652182	-1.56006	0	1.17358	0	train
CCCCCCCCN(C)CCCCCCCC	0.000470049	3.32786	5.6392	0	2.52742	0	2.286	0	train
CCCCn1sc2ccccc2c1=O	0.000467876	3.32987	1.78919	0	-1.16055	0	2.17018	0	train
OC(Cn1cncn1)(c1ccc(F)cc1)c1ccccc1F	0.000444979	3.35166	1.43867	0	-0.952243	0	0	0	train
C=CCCCC	0.000439002	3.35753	-0.67762	0.353759	5.64449	0.263472	1.6338	1	train
CC(C)CC(C)c1sccc1NC(=O)c1cn(C)nc1C(F)(F)F	0.000419469	3.3773	5.65529	0.268081	10.6502	0.268081	2.1537	0	train
Nc1c(Cl)c(Cl)cc(Cl)c1Cl	0.000415025	3.38193	4.99069	0.433133	0.95441	0	0	0	train
Nc1c(Cl)cc([N+](=O)[O-])cc1Cl	0.000392832	3.40579	5.60899	0	1.24814	0	0	0	train
CC(C)C(C)(C)C(C)(C)C(C)(C)S	0.000370937	3.4307	4.4032	0.197353	0	0	2.34779	0	train
CCCCCCCCCCCC#N	0.000325612	3.4873	4.49709	0	0	0	2.25188	0	train
CCCCc1c(C)nc(NCC)nc1OS(=O)(=O)N(C)C	0.000307893	3.5116	1.94639	0	0.950446	0	0	0	train
CSSC	0.000283721	3.54711	6.04007	0	0.747435	0	0	1	train
CCCSP(=O)(OCC)SCCC	0.000280955	3.55136	3.4374	0	-0.914666	0	2.02018	0	train
CCOP(=S)(S)OCC	0.000263056	3.57995	5.33418	0.521964	2.81686	0	2.06406	1	train
CCCCCS	0.000259478	3.5859	2.1064	0.174883	0	0	2.25272	0	train
CCCCC(CC)COC(=O)COc1ccc(Cl)cc1Cl	0.000259125	3.58649	4.04655	0	5.85301	0	1.81636	0	train
O=S1(=O)CCCC1	0.000256141	3.59152	3.36467	0.613065	-0.842544	0	1.3288	0	train
O=Cc1cccc(Oc2ccccc2)c1	0.000252438	3.59785	3.76058	0	5.56194	0	0	0	train
COc1nc(NC(C)C)nc(NC(C)C)n1	0.000245471	3.61	4.47659	0.580419	9.25497	0.580419	2.25459	0	train
CNCCC(Oc1ccc(C(F)(F)F)cc1)c1ccccc1	0.000237061	3.62514	4.83219	0.656246	1.32617	0	1.74382	0	train
Cc1cccc(C)c1O	0.000233576	3.63157	3.64628	0.717599	5.50583	0.717599	0	0	train
CC(C)=O	0.000224331	3.64911	4.10977	0	0.624503	0	0	0	train
CCCCOC(=O)c1ccccc1C(=O)OCC(CC)CCCC	0.000209446	3.67893	4.98509	0	5.21248	0	2.0296	0	train
ClC(CC(Cl)(Cl)Cl)OC(Cl)CC(Cl)(Cl)Cl	0.000208689	3.6805	5.6534	0	1.09549	0	0	0	train
CCCCCCCCCS	0.000206084	3.68596	3.6668	0.177766	0	0	2.27741	0	train
CN(C)NC(=O)CCC(=O)O	0.000191488	3.71786	-0.2792	0.483693	-1.08526	0	1.45958	0	train
CNC(=O)Oc1cc(C)c(N(C)C)c(C)c1	0.000184571	3.73384	2.20742	0.564019	2.04994	0	1.53793	0	train
CC(=O)O	0.000181101	3.74208	8.36629	0.629291	0.814862	0	1.15278	0	train
CCCCCCCCCC(C)=O	0.000164248	3.7845	3.2767	0.177272	0	0	2.27301	0	train
Cc1cc(C(C)(C)C)c(O)c(C(C)(C)C)c1	0.000162932	3.78799	5.94849	0	0.809446	0	1.69132	0	train
C#CCN1CC(=O)N(COC(=O)C2C(C=C(C)C)C2(C)C)C1=O	0.000160234	3.79525	1.86257	0.617135	0.917199	0	1.98455	0	train
CNC(=O)N(C)c1nnc(C(C)(C)C)s1	0.000143435	3.84334	7.18159	0	5.38905	0	2.23434	0	train
CC(C)CCCCCCOC(=O)c1ccccc1C(=O)OCCCCCCC(C)C	0.000142142	3.84728	4.5908	0.424722	3.24556	0	2.01759	1	train
COCCOC(=O)C(C#N)(C(=O)c1ccccc1C(F)(F)F)c1ccc(C(C)(C)C)cc1	0.000140887	3.85113	4.56189	0	4.81254	0	1.36243	0	train
CCOP(=S)(OCC)Oc1ccc(=O)n(-c2ccccc2)n1	0.000135823	3.86703	3.05117	0	1.08252	0	2.00848	0	train
Nc1ccc([N+](=O)[O-])cc1Cl	0.000135394	3.8684	4.99718	0.582675	1.5502	0.582675	2.25815	0	train
Oc1cc(Cl)ccc1Cl	0.000134717	3.87058	6.87757	0.383866	0.606827	0	2.06993	1	train
CCc1nn(C)c(C(=O)NCc2ccc(C(C)(C)C)cc2)c1Cl	0.000129214	3.88869	4.30267	0.367736	0.631921	0	1.84482	0	train
N#CSCSc1nc2ccccc2s1	0.000127467	3.8946	3.46467	0	-0.934167	0	0	0	train
Cc1cc(C)c(O)c(C)c1	0.00012537	3.90181	3.57235	0	1.84638	0	1.92134	0	train
Cc1cc(O)cc(C)c1Cl	0.000121846	3.91419	5.28009	0.487053	5.63636	0	2.25831	0	train
CCCCCCCC(=O)O	0.0001207	3.91829	2.86803	0.505213	2.57541	0	1.41484	0	train
Cc1ccc(C)c(O)c1	0.000117712	3.92918	5.58178	0.713686	-0.259548	0	0	0	train
O=[N+]([O-])C(Br)=Cc1ccccc1	0.00010523	3.97786	2.33289	0	10.2994	0	0	0	train
CN(C)C(=O)C(c1ccccc1)c1ccccc1	9.85812e-05	4.00621	0.12039	0.492663	-1.66917	0	1.40784	0	train
CCCCCCCCCCCCCOC(=O)c1ccccc1C(=O)OCCCCCCCCCCCCC	9.42625e-05	4.02566	10.5906	0	5.47186	0	2.25499	0	train
O=C(O)c1cccc(O)c1O	8.55044e-05	4.06801	6.564	0	0	0	2.29545	0	train
ClC1=C(Cl)C2(Cl)C3C(Cl)C(Cl)CC3C1(Cl)C2(Cl)Cl	7.9671e-05	4.0987	5.02529	0	5.52421	0	2.15612	0	train
O=C(O)c1ccc(O)c(O)c1O	7.93396e-05	4.10051	1.925	0	0.666412	0	1.36436	0	train
CCCCCCCCCCCCCN	7.52899e-05	4.12326	4.2561	0.412002	5.43744	0	2.27524	0	train
O=C1C(Cl)=C(Cl)C(=O)c2ccccc21	7.52315e-05	4.1236	2.64938	0	0.485693	0	0	0	train
CP(=O)(O)CCC(N)C(=O)O	7.42025e-05	4.12958	5.00937	0	0.839551	0	1.29936	0	train
COC(=O)N(C(=O)N1CO[C@@]2(C(=O)OC)Cc3cc(Cl)ccc3C2=N1)c1ccc(OC(F)(F)F)cc1	7.04649e-05	4.15203	4.61837	0	0.563026	0	1.03182	1	train
CCCCCCCCCCC	7.04206e-05	4.1523	4.5371	0	0	0	2.27488	0	train
CCC(C)(CC)c1cc(NC(=O)c2c(OC)cccc2OC)on1	7.03414e-05	4.15279	4.6462	0.40978	5.44888	0	2.27911	0	train
CCCCC(CC)COC(=O)c1ccccc1C(=O)O	6.75927e-05	4.1701	3.01708	0.554663	2.43645	0	1.5498	0	train
CCCCOC(=O)c1ccccc1C(=O)OCCCC	5.99885e-05	4.22193	3.4408	0	-0.567377	0	2.15135	0	train
CNC(=O)Oc1cc(C)c(SC)c(C)c1	5.99577e-05	4.22216	1.76932	0.560065	-0.794362	0	1.55462	0	train
COc1ccc(N)c([N+](=O)[O-])c1	5.85785e-05	4.23226	5.7303	0	1.09854	0	2.22291	0	train
CCCCCCCCCCS	5.74249e-05	4.2409	4.0569	0.178174	0	0	2.28111	0	train
C=C/C=C\CC1=C(C)[C@@H](OC(=O)[C@@H]2[C@@H](/C=C(\C)C(=O)OC)C2(C)C)CC1=O	5.62341e-05	4.25	3.64995	0	4.71147	0	1.33086	0	train
NCCCCCCN	5.38146e-05	4.2691	6.8095	0	2.29545	0	2.17183	0	train
Cc1cccnc1	5.26051e-05	4.27897	2.29078	0.584833	2.37728	0	1.50818	0	train
CCOC(=O)C(C)Oc1ccc(O)cc1	5.19049e-05	4.28479	6.97499	0.87432	7.84895	0.87432	0	0	train
Cc1cc(C)n(CO)n1	4.98135e-05	4.30265	7.3442	0	0	0	2.29808	0	train
CNC(=O)C(OC)c1ccccc1COc1cc(C)ccc1C	4.85625e-05	4.3137	4.85767	0.515479	0.892573	0	1.57636	0	train
Cc1ccc(C(=O)O)cc1	4.66645e-05	4.33101	6.1739	0	0	0	2.2939	0	train
Clc1ccccc1	4.44511e-05	4.35212	10.465	0	0	0	2.30492	0	train
CCOP(=S)(OCC)Oc1ncn(-c2ccccc2)n1	4.12694e-05	4.38437	3.44878	0	1.68966	0	1.95845	0	train
O=[N+]([O-])c1ccc(Cl)cc1	4.08696e-05	4.3886	4.73019	0	10.6508	0	1.68527	0	train
c1ccc2c(c1)-c1cccc3cccc-2c13	3.89852e-05	4.4091	3.91909	0	-0.557798	0	0	0	train
CCCCCCCCCCc1ccc(N)cc1	3.60184e-05	4.44348	6.06029	0.48228	5.66096	0	2.27045	0	train
COC(=O)Nc1cccc(OC(=O)Nc2cccc(C)c2)c1	3.48738e-05	4.4575	6.08897	0.473431	0.838983	0	0	0	train
ClC1=C(Cl)C(Cl)(Cl)C(Cl)=C1Cl	3.37287e-05	4.472	4.40468	0	1.18002	0	0	0	train
CCCCCCc1ccc(-c2ccc(C#N)cc2)cc1	2.88802e-05	4.5394	5.46269	0	0	0	2.24244	0	train
Clc1ccc(C(c2ccc(Cl)cc2)C(Cl)Cl)cc1	2.8306e-05	4.54812	5.9123	0	0.979628	0	0	0	train
CC(C)Oc1cccc(NC(=O)c2ccccc2C(F)(F)F)c1	2.4886e-05	4.60404	4.97439	0.461997	0.598219	0	1.589	1	train
CCN(CC)c1c([N+](=O)[O-])cc(C(F)(F)F)c(N)c1[N+](=O)[O-]	2.4521e-05	4.61046	5.30389	0	1.23632	0	0	0	train
CCOC(=O)CCN(SN(C)C(=O)Oc1cccc2c1OC(C)(C)C2)C(C)C	2.43552e-05	4.61341	3.02748	0	-1.88467	0	1.77128	0	train
Oc1cc(O)cc(O)c1	2.2127e-05	4.65508	5.09959	0	5.55553	0	2.18489	0	train
COP(=O)(OC)C(O)C(Cl)(Cl)Cl	2.16937e-05	4.66367	7.65569	0	0	0	2.29217	1	train
C#CCC1=C(C)C(OC(=O)C2C(C=C(C)C)C2(C)C)CC1=O	2.0643e-05	4.68523	3.61506	0.569387	5.62646	0	1.83446	0	train
Cc1c(C(=O)c2cnn(C)c2O)ccc(S(C)(=O)=O)c1C1=NOCC1	1.97601e-05	4.70421	5.05459	0	5.5128	0	1.91876	0	train
C=C1C[C@]23C[C@H]1CC[C@H]2[C@@]12CC[C@H](O)[C@@](C)(C(=O)O1)[C@H]2[C@@H]3C(=O)O	1.9483e-05	4.71034	5.8444	0	0	0	2.28948	0	train
O=C(Nc1ccc(F)cc1)c1cccc(Oc2cccc(C(F)(F)F)c2)n1	1.9135e-05	4.71817	5.34939	0	0.68011	0	1.72872	0	train
CCc1c(OP(=O)(O)NC(C)C)ccc(SC)c1C	1.64959e-05	4.78262	2.12291	0.421316	-0.872478	0.421316	1.84334	0	train
CCOC(=O)C1CC(=O)C(=C(O)C2CC2)C(=O)C1	1.54348e-05	4.8115	7.11339	0	1.10824	0	0	0	train
CCS	1.50203e-05	4.82332	5.35918	0	5.86961	0	2.22752	1	train
CN(C)(C)CCCl	1.28004e-05	4.89278	4.59946	0	5.35897	0	1.57065	2	train
CC(C)(C)Nc1nc(N)nc(Cl)n1	1.19841e-05	4.92139	2.12959	0	-1.35288	0	1.73508	0	train
c1ccc2[nH]nnc2c1	1.19342e-05	4.92321	3.77818	0.67288	0.705995	0	0	0	train
CCCCCCCCCCCCCCCN	1.14406e-05	4.94155	5.0363	0.407827	5.45891	0	2.28241	0	train
Oc1cccc(Cl)c1	1.09617e-05	4.96012	3.16679	0.187192	3.52874	0	1.83486	0	train
CCOP(=O)(OCC)Oc1cc(C)nc(C(C)C)n1	1.01056e-05	4.99544	3.5738	0	5.18819	0	1.75289	1	train
O=c1sc2ccccc2c(O)c1C1CC(c2ccc(-c3ccc(Br)cc3)cc2)Cc2ccccc21	8.17752e-06	5.08738	8.63088	0.225036	-1.89724	0.225036	0	1	train
O=c1c(C2CC(c3ccc(-c4ccc(Br)cc4)cc3)Cc3ccccc32)c(O)sc2ccccc12	8.15555e-06	5.08855	8.63088	0.237459	-1.82613	0.237459	0	1	train
CN(C)CC=CCN(C)C	8.12908e-06	5.08996	3.86668	0	-0.721188	0	2.17533	0	train
COC(=O)[C@@H](C)N(C(=O)Cc1ccccc1)c1c(C)cccc1C	7.36892e-06	5.1326	4.70978	0.703065	-0.108578	0	0	0	train
CCCCCCCCCCCN	7.3632e-06	5.13293	6.35388	0	5.15598	0	1.25337	0	train
CN(c1c(Br)cc(Br)cc1Br)c1c([N+](=O)[O-])cc([N+](=O)[O-])cc1C(F)(F)F	6.15873e-06	5.21051	7.09779	0	1.20715	0	1.3658	0	train
COP(=O)(SC)SCn1nnc2ccccc2c1=O	4.94208e-06	5.30609	2.93769	0	-1.56421	0	1.59104	1	train
CCOCn1c(-c2ccc(Cl)cc2)c(C#N)c(Br)c1C(F)(F)F	4.85354e-06	5.31394	5.78758	0	0.865243	0	1.85338	0	train
CCCCCCCCSCCO	4.75591e-06	5.32277	4.2144	0	-1.06686	0	2.02944	0	train
O=C(NC(=O)c1c(F)cccc1F)Nc1ccc(Oc2ccc(C(F)(F)F)cc2Cl)cc1F	4.44619e-06	5.35201	3.7326	0	5.49785	0	1.97105	0	train
CC(C)(OOC(C)(C)c1ccccc1)c1ccccc1	4.31124e-06	5.3654	4.73959	0.540565	0.705864	0	0	0	train
CCCCN(CCCC)SN(C)C(=O)Oc1cccc2c1OC(C)(C)C2	3.94104e-06	5.40439	4.26608	0	-1.59579	0	1.88749	0	train
COc1ccc(C(=O)O)cc1O	3.58329e-06	5.44572	3.36259	0	5.68594	0	1.91662	0	train
Cc1cc(C)c(C2=C(OC(=O)C(C)(C)C)C3(CCCC3)OC2=O)c(C)c1	3.54813e-06	5.45	5.28989	0	-1.38692	0	1.92177	0	train
CCOP(=S)(OCC)Oc1ccc(Cl)cc1Cl	3.50352e-06	5.4555	4.84109	0	0.831589	0	2.02283	0	train
CCCCCCCCCCCCN(C)(C)Cc1ccccc1	2.70537e-06	5.56777	3.57477	0	1.32855	0	1.93297	1	train
C=C(C)C(=O)OCCO	2.61001e-06	5.58336	5.32628	0.390964	0.606326	0	1.83002	0	train
CCOC(=O)[C@H](CCc1ccccc1)N[C@@H](C)C(=O)N1CC2(C[C@H]1C(=O)O)SCCS2	2.59372e-06	5.58608	4.01369	0	0.782461	0	1.70755	1	train
Cc1cc(C)nc(NC(=O)NS(=O)(=O)c2ccccc2C(=O)OC2COC2)n1	2.01174e-06	5.69643	4.41638	0	-1.24837	0	2.05543	0	train
CC(C)=CC1C(C(=O)OC(C#N)c2cccc(Oc3ccccc3)c2)C1(C)C	1.79896e-06	5.74498	5.97727	0	5.57744	0	2.02094	0	train
CC1(C)C(C(=O)OC(C#N)c2cccc(Oc3ccccc3)c2)C1(C)C	1.51663e-06	5.81912	5.49488	0	5.53049	0	2.05023	0	train
CCN(CC)C(=O)SCc1ccc(Cl)cc1	9.39381e-07	6.02716	2.78261	0	2.09281	0	1.66495	1	train
CCOP(=S)(Oc1ccc([N+](=O)[O-])cc1)c1ccccc1	9.28683e-07	6.03213	3.93668	0	6.05381	0	1.97606	0	train
COC(C)(C)CCCC(C)C/C=C/C(C)=C/C(=O)OC(C)C	8.85685e-07	6.05272	1.5145	0.428749	0.709828	0.428749	1.37253	0	train
O=C1c2ccccc2C(=O)C1C(=O)C(c1ccccc1)c1ccccc1	7.0457e-07	6.15208	3.78708	0	5.78641	0	1.96844	1	train
O=C(NC(=O)c1c(F)cccc1F)Nc1cc(Cl)c(OC(F)(F)C(F)C(F)(F)F)c(Cl)c1F	5.83368e-07	6.23406	6.44268	0.729046	-0.638614	0	0	0	train
CC[C@H](C)[C@@H]1O[C@]2(CC[C@@H]1C)C[C@H]1C[C@H](C/C=C(/C)[C@@H](O[C@@H]3C[C@H](OC)[C@H](O[C@@H]4C[C@H](OC)[C@H](O)[C@H](C)O4)[C@H](C)O3)[C@@H](C)/C=C\C=C3CO[C@@H]4[C@@H](O)C(C)=C[C@@H](C(=O)O1)[C@]34O)O2	5.7175e-07	6.24279	5.54005	0.320103	5.52613	-0.0593277	1.57387	4	train
CC1(C)[C@H](/C=C(\Cl)C(F)(F)F)[C@H]1C(=O)O[C@H](C#N)c1cccc(Oc2ccccc2)c1	3.67401e-07	6.43486	6.69607	0	-0.366023	0	1.72596	0	train
C1CCCC1	2.45427e-07	6.61008	5.66828	0.692831	-0.0855896	0	0	0	train
CCOP(=S)(Oc1cnc(C(C)(C)C)nc1)OC(C)C	2.15132e-07	6.66729	3.91469	0	5.8545	0	1.98014	1	train
CCCCCCCCCCCCCCCCN(C)(C)C	1.45407e-07	6.83741	4.3465	0	-0.736651	0	2.14947	0	train
COc1cc(OC)nc(Oc2cccc(Oc3nc(OC)cc(OC)n3)c2C(=O)On1	8.80176e-08	7.05543	6.88807	0.710725	0.0243926	0	0	0	train
CC1(C)C(C=CC(=O)OC(C(F)(F)F)C(F)(F)F)C1C(=O)OC(C#N)c1cccc(Oc2ccccc2)c1	4.06294e-08	7.39116	6.60367	0	3.56817	0	1.58651	0	train
O=[N+]([O-])C(Cl)(Cl)Cl	201.625	-2.30454	-0.0014	0.838889	7.56944	0.838889	1.68056	0	test
CN1CCCC1	58.7619	-1.7691	0.712	0	2.36111	0	2.17361	0	test
Cc1cc(=O)c(C(=O)O)nn1-c1ccc(Cl)cc1	21.4884	-1.3322	0.91049	0.422222	2.80556	0	0	0	test
O=C(O)CCCc1c[nH]c2ccccc12	9.60765	-0.982617	0.4037	0.708611	4.83056	0.708611	1.63921	0	test
CCOP(=O)(O)NC(N)=O	8.23532	-0.915681	-1.59041	0.711571	1.67123	0.667168	1.55025	0	test
CCC(=O)O	7.56916	-0.879048	1.4495	0	4.79703	0	1.68371	0	test
COc1cc(C(=O)O)cc(OC)c1O	6.71538	-0.827071	1.07599	0.741545	4.78495	0.626352	1.33346	0	test
Nc1cccc2c1C(=O)c1ccccc1C2=O	6.07214	-0.783342	0.55269	0.675625	4.62269	0.675625	1.37968	0	test
COc1cc(C(=O)O)ccc1O	5.4034	-0.732667	1.06739	0.761953	4.72245	0.666352	1.36179	0	test
CN=C(NCC1CCOC1)N[N+](=O)[O-]	4.79104	-0.680429	-0.7614	0.721667	1.97375	0	1.49006	0	test
O=C(O)c1cc(O)cc(O)c1	3.99931	-0.601985	0.76439	0.782361	8.41148	0.699028	0	0	test
CC(=O)OCC(COC(C)=O)OC(C)=O	3.53102	-0.5479	0.27819	0	4.62974	0	1.2168	0	test
CCNc1cccc2ccccc12	3.16228	-0.5	0.16969	0.843611	7.89903	0.843611	0	0	test
C1CNCCN1	2.9021	-0.462712	0.76439	0.782361	8.41898	0.685208	0	0	test
Oc1ccccc1-c1ccccc1	2.80156	-0.4474	0.81829	0	4.72667	0	1.38111	0	test
CC1(C)S[C@@H]2[C@H](NC(=O)[C@H](N)c3ccc(O)cc3)C(=O)N2[C@H]1C(=O)O	2.73894	-0.437583	-0.08351	0.594603	-1.69721	0.547724	1.89867	0	test
CCCCOC(=O)C(C)O	2.54288	-0.405326	0.94439	0.66737	4.65491	0.66737	1.3971	0	test
O=C(O)c1ccc(O)c(O)c1	2.40218	-0.380606	0.76439	0.782361	8.40741	0.699028	0	0	test
CCN(C(=O)SCc1ccccc1)C(C)C(C)C	2.09797	-0.3218	1.25959	0.606181	8.73986	0.606181	2.03444	0	test
CCCCCCO	1.95112	-0.290284	1.559	0.688203	8.29288	0.688203	2.16406	0	test
CCCN	1.69281	-0.228607	0.3551	0.488194	5.02778	0	2.05556	0	test
CCCCC(C#N)(Cn1cncn1)c1ccc(Cl)cc1	1.5869	-0.20055	-1.0626	0.807639	4.77778	0.807639	0	0	test
CN/C(=N\C#N)NCCSCc1nc[nH]c1C	1.51356	-0.18	0.3793	0.469413	-0.800723	0	1.74978	0	test
C=C1C[C@]23C[C@@]1(O)CC[C@H]2[C@@]12C=C[C@H](O)[C@@](C)(C(=O)O1)[C@H]2[C@@H]3C(=O)O	1.38428	-0.141224	-1.49843	0.628709	1.29264	0.117693	1.25308	0	test
CNc1nc(NC(C)C)nc(SC)n1	1.30203	-0.114623	2.14147	0.499391	-1.36814	0	1.62076	0	test
CO	1.23088	-0.0902154	-0.62311	0.360768	-1.50688	0.300876	1.52894	1	test
CCS(=O)(=O)c1cccnc1S(=O)(=O)NC(=O)Nc1nc(OC)cc(OC)n1	1.20549	-0.0811632	2.39076	0.658042	1.83804	0	1.33768	2	test
CC(C)NC[C@@H](O)COc1ccc(CC(N)=O)cc1	1.17543	-0.0701983	0.68599	0.599241	3.13085	0.465063	2.01889	0	test
CN[C@@H]1[C@H](O[C@H]2[C@H](O[C@H]3[C@H](O)[C@@H](O)[C@H](N=C(N)N)[C@@H](O)[C@@H]3N=C(N)N)O[C@@H](C)[C@]2(O)C=O)O[C@@H](CO)[C@H](O)[C@H]1O	1.11825	-0.0485387	-8.13183	0.58632	2.69554	0.218398	1.32321	1	test
Cc1ccc(C(C)(C)C)cc1	1.0006	-0.000261645	1.17399	0.722083	8.67389	0.722083	0	0	test
Fc1ccc(Oc2ccnc3cc(Cl)cc(Cl)c23)cc1	0.965701	0.0151573	0.04899	0	8	0	0	0	test
CN(C)C(=O)Nc1cccc(C(F)(F)F)c1	0.914063	0.0390238	0.43548	0	1.07343	0	1.45546	1	test
COc1cc(OC)nc(NC(=O)NS(=O)(=O)c2c(-c3nnn(C)n3)cnn2C)n1	0.890897	0.0501725	0.90414	0.664111	1.12773	0	1.36895	1	test
C=C(C)C(=O)OC	0.839653	0.0759	0.89558	0	4.27315	0	1.33037	0	test
Cc1cccc([N+](=O)[O-])c1	0.813145	0.0898319	3.27536	0.617152	1.83738	0	1.22291	1	test
O=C(O)Cn1cncn1	0.778839	0.108552	3.21039	0.590224	1.95095	0	1.71629	1	test
O=C(O)CCC(=O)O	0.750067	0.1249	-1.61581	0.646888	4.60477	0	0	0	test
O=C(O)c1cccc(Oc2ccccc2)c1	0.707946	0.15	0.35551	0.657917	4.73361	0	1.48037	1	test
C=CCN(CC=C)C(=O)C(Cl)Cl	0.681088	0.166797	2.07697	0	0.80259	0	0	0	test
COc1cc(OC)nc(N)n1	0.645654	0.19	0.88638	0.664028	4.82639	0	1.5012	1	test
Oc1ccc(Cl)c(Cl)c1Cl	0.636598	0.196135	-0.16532	0.711463	1.32903	0	1.60796	0	test
C/C=C/c1ccc(OC)cc1	0.621441	0.2066	1.39169	0	10.1652	0	0	0	test
CCCCCCCCC(=O)O	0.606959	0.216841	3.05549	0.74051	8.31618	0.74051	2.17783	0	test
CCCCC(CC)C(=O)OOC(C)(C)C	0.595507	0.225113	2.11527	0.551104	0.440727	0	0	1	test
O=C(O)CN(CC(=O)O)CC(=O)O	0.575838	0.2397	-1.22391	0.786454	0.798611	0.786454	0	0	test
O=C(Nc1ccccc1)Nc1ccnc(Cl)c1	0.551315	0.2586	1.38121	0.754583	8.50926	0.754583	1.8675	0	test
CCOC(=O)C(C)(C)Oc1ccc(Cl)cc1	0.525524	0.279408	1.8525	0	1.25892	0	2.33582	0	test
OCCN1CN(CCO)CN(CCO)C1	0.512861	0.29	2.05499	0.74416	0.567527	0.74416	0	1	test
CC(C)(Oc1ccc(Cl)cc1)C(=O)O	0.486506	0.312912	3.31668	0.677518	0.814778	0.677518	1.53323	0	test
CN(C)C	0.474024	0.3242	0.1778	0	2	0	2	0	test
O=[N+]([O-])N1CN([N+](=O)[O-])CN([N+](=O)[O-])C1	0.45038	0.346421	-2.0694	0	0.370139	0	0	1	test
COc1cc(Cl)c(Cl)c(Cl)c1O	0.436542	0.359974	3.53197	0.53414	2.55209	0	0	1	test
Clc1ccc(Cl)c(Cl)c1	0.426681	0.369897	1.2778	0.381389	5.63472	0	0	0	test
COC(=O)c1ccccc1S(=O)(=O)NC(=O)Nc1nc(C)cc(C)n1	0.411993	0.385111	2.26992	0.608498	1.96188	0	1.14471	1	test
CC/C(=C(/CC)c1ccc(O)cc1)c1ccc(O)cc1	0.403977	0.393644	1.17309	0.706352	8.73626	0.706352	0	0	test
CCCCCCCCO	0.398107	0.4	-0.45531	0	4.55804	0	1.14313	0	test
CC(C)OC(=O)Nc1cccc(Cl)c1	0.391291	0.4075	0.23469	0.86358	7.76929	0.86358	0	0	test
Cc1ccc2nn[nH]c2c1	0.387783	0.411411	0.90921	0.610972	2.79926	0	2.04194	0	test
CCCCCCCCCCCC(C)=O	0.378147	0.42234	0.18417	0.617252	0.234469	0.0792493	1.44967	0	test
O=C(Nc1ccc(Cl)cc1)Nc1ccc(Cl)c(Cl)c1	0.372135	0.4293	1.06899	0.59625	5.24667	0	0	1	test
COCCc1ccc(OC[C@H](O)CNC(C)C)cc1	0.365342	0.4373	1.10962	0	0	0	2.02083	1	test
Cc1cccc2sc3nncn3c12	0.334144	0.476066	3.99184	0.350835	5.08976	0.350835	1.83997	0	test
O=C1CCCCCCCCCCCN1	0.329686	0.4819	3.25109	0.334036	2.98193	0	0	0	test
CCCCCCCCCCCCCCN(C)(C)Cc1ccccc1	0.31492	0.5018	0.94989	0.787489	8.13128	0.787489	0	0	test
COc1cccc(N)c1	0.307776	0.511766	1.33118	0.465332	0.466168	0	1.76821	1	test
O=C(O)CCC(F)(F)C(F)(F)C(F)(F)C(F)(F)C(F)(F)F	0.30116	0.521203	4.18859	0.841667	7.94059	0.841667	0	0	test
CN(C)CCN(C)CCN(C)C	0.294442	0.531	0.0414	0	2.21444	0	2.1109	0	test
Clc1ccc(C2(Cn3cncn3)OCCO2)c(Cl)c1	0.288403	0.54	2.54879	0	0.78746	0	0	0	test
CCCCCCCCS	0.281838	0.55	3.36149	0.221581	5.69675	-0.117299	1.34303	2	test
CCOC(=O)CC(=O)OCC	0.278169	0.555692	1.8548	0.518261	1.19109	0.518261	1.25537	0	test
COc1cccc([C@@]2(O)CCCC[C@@H]2CN(C)C)c1	0.275423	0.56	2.2935	0.146397	2.16779	0.146397	1.66799	0	test
Cc1nn(C)c(O)c1C(=O)c1ccc(C(F)(F)F)cc1S(C)(=O)=O	0.264601	0.577409	3.3802	0.524614	1.01881	0.524614	0.851745	0	test
O=C(O)CC(F)(F)C(F)(F)C(F)(F)C(F)(F)C(F)(F)C(F)(F)F	0.261249	0.582946	4.43379	0.881667	7.79621	0.881667	0	0	test
COC(=O)c1ccccc1S(=O)(=O)NC(=O)Nc1nc(OC(F)F)cc(OC(F)F)n1	0.258527	0.587494	2.90207	0.742353	1.66551	0	1.0271	1	test
COC(=O)c1ccc(O)cc1	0.253533	0.595966	1.14719	0.690727	4.45555	0.690727	1.31467	0	test
C[C@]12C=CC(=O)C=C1CC[C@@H]1[C@@H]2C(=O)C[C@@]2(C)[C@H]1CC[C@]2(O)C(=O)CO	0.251189	0.6	2.61328	0.637324	0.777404	0	1.36768	1	test
COC(=O)c1c(Cl)nn(C)c1S(=O)(=O)NC(=O)Nc1nc(OC)cc(OC)n1	0.24652	0.608147	1.50856	0.663373	0.105412	0	1.13069	1	test
CCSC(C)CC1CC(=O)C(/C(CC)=N/OC/C=C/Cl)=C(O)C1	0.236054	0.626988	6.58489	0.938042	7.6174	0.938042	0	0	test
Nc1c(Cl)cc(Cl)cc1Cl	0.232488	0.6336	0.4642	0.444101	5.27949	0	0	0	test
COc1cc(C)c(C(=O)c2c(OC)ccc(Br)c2C)c(OC)c1OC	0.225459	0.646933	3.79364	0	5.3561	0	1.51933	0	test
Cn1c(=O)c2c(ncn2C)n(C)c1=O	0.219423	0.658717	3.02945	0	5.05441	0	1.39784	2	test
Nc1cccc(N)c1	0.214734	0.6681	-0.3765	0.418552	3.28439	0	0	1	test
O=[N+]([O-])C=C1NCCCS1	0.211522	0.674644	0.57369	0.3859	-0.915941	0	0	1	test
COCC(C)OC(C)=O	0.20893	0.68	2.12798	0.606317	0.601761	0	2.04343	1	test
O=[N+]([O-])OCC(CO[N+](=O)[O-])O[N+](=O)[O-]	0.202641	0.693273	1.2036	0	3.72733	0	0	0	test
CCNc1nc(NC(C)(C)C)nc(OC)n1	0.195417	0.709037	2.33278	0.45286	3.02617	0	1.53366	1	test
C1CCCC2OC2CC1	0.190327	0.7205	2.108	0	5.43778	0	0	0	test
O=[N+]([O-])c1cccc([N+](=O)[O-])c1	0.185692	0.731207	1.78289	0	10.1587	0	0	0	test
ClC(Cl)Br	0.179143	0.7468	2.1425	0	1.37997	0	0	0	test
C=C(C)C(=O)OCC1CO1	0.175995	0.7545	0.66458	0	4.76389	0	1.62112	0	test
CC(C)(C)C(O)C(Oc1ccc(Cl)cc1)n1cncn1	0.17378	0.76	3.53569	0.314602	0.828279	0.314602	1.96497	0	test
O=C(O)C(=O)O	0.166686	0.7781	-0.61051	0.972569	7.3912	0.972569	0	0	test
CNC(=O)Oc1ccccc1OC(C)C	0.163919	0.78537	2.33118	0.407509	3.11087	0	1.53536	1	test
O=C(c1ccc(O)cc1)c1ccc(O)c(O)c1O	0.158489	0.8	1.70839	0.64159	9.11038	0.571211	0	0	test
Cc1ccc(O)cc1C	0.154991	0.809693	1.81883	0.654306	8.9375	0.654306	1.9812	0	test
O=C1CCCCC1C1=CCCCC1	0.154882	0.81	4.584	0	0	0	0	0	test
CCCC(C)C=O	0.149865	0.8243	1.85539	0	9.89477	0	1.94097	0	test
Cc1ccc(C)c(N)c1	0.148662	0.8278	2.48784	0.489444	5.62065	0	2.0087	0	test
COc1cc(OC)nc(NC(=O)NS(=O)(=O)c2cc(NC=O)ccc2C(=O)N(C)C)n1	0.144544	0.84	-0.52923	0.759479	1.91092	0	0	0	test
CNC(=O)Oc1cccc2c1OC(C)(C)O2	0.138836	0.857498	-0.57571	0.704375	1.8944	0	1.1912	0	test
Nc1ccc(N)cc1	0.137499	0.8617	2.8217	0	1.16079	0	0	0	test
Nc1ccc(S(=O)(=O)Nc2cnc3ccccc3n2)cc1	0.131371	0.8815	2.27789	0	0.790784	0	0	0	test
CCCCC(CC)COC(=O)[C@@H](C)Oc1ccc(Cl)cc1Cl	0.129062	0.8892	3.1148	0.407834	9.60468	0.407834	2.41442	0	test
O=C(O)c1c(Cl)ccc2cc(Cl)cnc12	0.123667	0.907746	3.20819	0.65839	0.541786	0.65839	0	1	test
CCN1CN(CC)CN(CC)C1	0.120638	0.918517	0.8382	0	2.46875	0	2.22917	1	test
CSc1nc(N=[N+]=[N-])nc(NC(C)C)n1	0.115515	0.937363	2.95857	0.423028	-1.10538	0	1.99223	1	test
O=C(O)c1cnccc1C(F)(F)F	0.112339	0.949471	0.46999	0.782361	8.42074	0.699028	0	0	test
CCNc1nc(N)nc(Cl)n1	0.111129	0.954174	3.14089	0	-0.0976138	0	1.046	0	test
C[C@]12C=CC(=O)C=C1C(Cl)=C[C@@H]1[C@@H]2[C@@H](O)C[C@@]2(C)[C@H]1CC[C@]2(O)C(=O)CO	0.109648	0.96	1.91256	0.487543	0.573518	0.103771	1.89705	0	test
C[C@@H](Oc1ccc(Oc2ncc(C(F)(F)F)cc2Cl)cc1)C(=O)O	0.104405	0.981281	2.52378	0.660298	8.55338	0.660298	2.05065	0	test
CCCCCCCCc1c(CC)nc2ncnn2c1N	0.102329	0.99	4.38747	0.471748	6.22271	0	2.11051	1	test
Cc1ccc(Cl)c(Cl)c1	0.0977237	1.01	0.07787	0.630324	2.88713	0	0	1	test
COc1cc(Cl)ccc1Oc1ccc(Cl)cc1Cl	0.0931583	1.03078	0.68838	0	0	0	0	0	test
Clc1ccccc1NNc1ccccc1Cl	0.089835	1.04655	1.79081	0.694306	8.75667	0.694306	1.98556	0	test
COC(=O)C1=C(C)NC(C)=C(C(=O)OCC(C)C)[C@H]1c1ccccc1N(O)O	0.0851138	1.07	3.14707	0.377665	2.99932	0	1.22323	1	test
CN(C)S(=O)(=O)N(SC(F)(Cl)Cl)c1ccccc1	0.0835553	1.07803	3.69941	0	0.706656	0	1.68055	0	test
CC(C1CC1)C(O)(Cn1cncn1)c1ccc(Cl)cc1	0.0824868	1.08362	2.5243	0.144921	0.854519	0.144921	2.1575	0	test
ClCC(Br)CBr	0.0812456	1.0902	2.3836	0	1.32761	0	0	0	test
CC(C)Br	0.0776632	1.10978	2.82765	0.64681	0.211377	0	1.39043	2	test
O=C(O)CS	0.0754918	1.1221	0.6638	0.571944	5.29528	0	0	1	test
CC1COC(Cn2cncn2)(c2ccc(Oc3ccc(Cl)cc3)cc2Cl)O1	0.0724436	1.14	2.463	0.622075	9.37818	0.598774	1.86655	0	test
C[C@@H](Oc1ccc(Oc2nc3ccc(Cl)cc3o2)cc1)C(=O)O	0.0699615	1.15514	5.76606	0.711603	0.758632	0.711603	1.46867	0	test
NCCNCCNCCNCCN	0.0687068	1.163	-2.3274	0.463966	3.20922	0	0	0	test
O=C(O)c1nc(Cl)ccc1Cl	0.0676083	1.17	3.78838	0	-1.80102	0	1.37144	0	test
Cc1ccc2nc(C)ccc2c1	0.0636581	1.19615	2.69603	0	0	0	2.01319	1	test
Cc1c(OCC(F)(F)F)ccnc1C[S@](=O)c1nc2ccccc2[nH]1	0.060256	1.22	4.1328	0.424354	3.06345	0	1.61878	1	test
CC=CC1C(C(=O)OCc2c(F)c(F)c(COC)c(F)c2F)C1(C)C	0.0579709	1.23679	3.06899	0	0	0	2.23007	0	test
CC(C)(C)CC(C)(C)c1ccc(OCCOCCN(C)(C)Cc2ccccc2)cc1	0.0562341	1.25	4.93067	0.362806	-0.683856	0.362806	1.93408	0	test
CC1(S)Nc2ccccc2S1	0.0546395	1.26249	2.8077	0.296524	-0.665871	0	2.40749	0	test
CCCOC(=O)c1ccc(C(=O)OCCC)nc1	0.0534295	1.27222	3.56159	0.588727	9.2963	0.588727	2.11683	0	test
COc1ccc2c(c1)C[C@]13CCCC[C@@H]1[C@H](C2)N(C)CC3	0.0512861	1.29	4.17529	0	2.6464	0	1.78401	1	test
Cc1c(Br)c2ccc(F)cc2n1S(=O)(=O)c1ncn(S(=O)(=O)N(C)C)n1	0.0501187	1.3	3.48288	0.4144	3.20714	0.4144	2.05581	0	test
c1ccc(CNc2[nH]cnc3ncnc2-3)cc1	0.0494986	1.30541	3.05367	0.449931	0.270146	0	1.66315	1	test
CC(=O)Oc1c(C)cc(OC[C@H](O)CNC(C)C)c(C)c1C	0.0471737	1.3263	2.4411	0.607387	8.63351	0.607387	2.1959	0	test
CCCCCCCCCCCCOCCO	0.0465479	1.3321	4.5728	0.428414	5.29128	0.428414	2.10172	0	test
C=CC=O	0.0450792	1.34602	2.04279	0	0	0	0	0	test
BrCCCBr	0.0440251	1.3563	2.1663	0	0	0	0	0	test
Clc1nc(Cl)nc(Nc2ccccc2Cl)n1	0.0431932	1.36458	3.6887	0	2.63542	0	2.27562	0	test
CCCCC=NNC(=NCc1ccc(Cl)nc1)N[N+](=O)[O-]	0.041684	1.38003	1.55509	0.733968	0.715087	0	2.08432	1	test
CC(C)(C)NC(=O)[C@@H]1C[C@H]2CCCC[C@@H]2CN1C[C@@H](O)[C@H](Cc1ccccc1)NC(=O)[C@H](CC(N)=O)NC(=O)c1ccc2ccccc2n1	0.0398107	1.4	3.02442	0	2.13879	0	2.06414	0	test
COc1c(Cl)ccc(-c2nc(C(=O)O)c(Cl)c(N)c2F)c1F	0.0374397	1.42667	3.72299	0.553009	0.792373	0.553009	0	0	test
CC(O)C(=O)O	0.0367875	1.4343	2.91599	0.635111	9.13024	0.635111	0	0	test
CC(C)Nc1nc(Cl)nc(NC(C)C)n1	0.0356162	1.44835	2.97598	0.38041	0.646435	0	2.06362	1	test
N#Cc1nccnc1C#N	0.033326	1.47722	2.47223	0.61362	0.888395	0.61362	2.04293	0	test
CCCCCCCCCO	0.0327115	1.4853	2.7293	0.650232	8.46895	0.650232	2.22988	0	test
C=C1CC(=O)O1	0.0309457	1.5094	0.60708	0	4.30556	0	0	0	test
C=CC(=O)OC	0.0302204	1.5197	0.50548	0	4.14236	0	1.30954	0	test
Nc1ccccn1	0.0295121	1.53	4.56108	0.495403	9.50614	0.108881	2.04817	0	test
CCCCCCCCCCCCc1ccc(N)cc1	0.0286637	1.54267	2.66909	0	0.692596	0	0	0	test
Nc1ccc(Cl)cc1[N+](=O)[O-]	0.0275058	1.56058	2.89619	0	0	0	0	0	test
CC1=C[C@H]2O[C@@H]3[C@H](O)C[C@](C)([C@@]2(CO)[C@H](O)C1=O)[C@]31CO1	0.0270202	1.56831	3.72299	0.565533	0.799873	0.565533	0	0	test
O=C(Nc1ccccc1)Nc1cnns1	0.0261884	1.58189	2.61338	0.422076	0.666243	0	2.03737	1	test
CCCCN	0.025527	1.593	3.05851	0.487901	0.878364	0	2.05568	0	test
CCOc1cc(N2CCOCC2)c(OCC)cc1N	0.0253384	1.59622	3.6805	0	0.925614	0	0	1	test
Nc1nc(N)nc(-c2ccccc2)n1	0.0244832	1.61113	1.0111	0	0	0	2.2338	0	test
O=[N+]([O-])c1ccc(Cl)c(Cl)c1	0.0241523	1.61704	2.75137	0.628621	0.390374	0	1.41676	1	test
CCOP(=S)(OCC)Oc1ccc([N+](=O)[O-])cc1	0.0237511	1.62432	3.07358	0	-1.32201	0	0	0	test
CC(C)(C)OO	0.0230845	1.63668	3.4932	0	0.970354	0	0	0	test
N#CCCC(Br)(C#N)CBr	0.0226308	1.6453	2.1612	0.583699	5.03946	0	0	0	test
CCCCCCCCCCCCCCN	0.0221309	1.655	2.9753	0.640232	8.51101	0.640232	2.27155	0	test
CC1(c2ccc(Oc3ccccc3)cc2)OC(=O)N(Nc2ccccc2)C1=O	0.0215498	1.66656	2.25129	0.58612	0.632198	0	0	0	test
COCc1cnc(C2=NC(C)(C(C)C)C(=O)N2)c(C(=O)O)c1	0.0212129	1.6734	4.94844	0.475224	5.8008	0	2.01686	0	test
CCC(C)c1ccccc1O	0.0206972	1.68409	-0.57753	0.602921	2.50854	0	1.91676	1	test
C#C[C@]1(O)CC[C@H]2[C@@H]3CCc4cc(O)ccc4[C@H]3CC[C@@]21C	0.0203831	1.69073	2.66909	0	0.555861	0	0	0	test
CCCCOCCOC(=O)COc1ccc(Cl)cc1Cl	0.0191724	1.71732	4.46678	0	0.728382	0	2.11084	0	test
Nc1nc2[nH]cnc2c(=S)[nH]1	0.0185055	1.7327	1.95929	0.540694	5.37861	0	0	0	test
CCN(CC)CCC[C@H](C)Nc1ccnc2cc(Cl)ccc12	0.018197	1.74	5.81588	0.184023	0.890399	0	2.23575	1	test
Cc1ccc(C(C)(C)C)c(O)c1	0.0179979	1.74478	4.81078	0.42862	1.24239	0	1.52881	0	test
Oc1ccc(Cl)c(Cl)c1	0.0174977	1.75702	3.06959	0.652632	0.883762	0.652632	0	0	test
CCOCC	0.0171249	1.76637	3.7528	0.336941	3.05397	0	1.8474	0	test
CN/C(=C\N(O)O)NCCSCc1ccc(CN(C)C)o1	0.016608	1.77968	2.93949	0.516601	5.48137	0	2.13048	0	test
N#Cc1c(Cl)c(Cl)c(Cl)c(Cl)c1C#N	0.016278	1.7884	3.17104	0.449306	9.85762	0.449306	1.94204	0	test
Oc1c(Cl)ccc(Cl)c1Cl	0.0161176	1.7927	3.6468	0	1.05373	0	0	0	test
CCCCN(CC)C(=O)SCCC	0.0158489	1.8	3.9162	0.678153	5.2048	0.678153	2.26276	0	test
NC(=O)N/N=C/c1ccc(N(O)O)o1	0.0157266	1.80336	4.0663	0	2.47999	0	2.23192	0	test
CC1=CC1	0.0154882	1.81	5.15929	0	2.31327	0	1.62041	0	test
Cc1cc(C)nc(Nc2ccccc2)n1	0.0148611	1.82795	3.79613	0.4525	3.16333	0	1.96315	1	test
Cc1cccc(C(=O)O)c1	0.0146915	1.83293	5.0175	0.413064	1.08089	0	1.4839	0	test
O=[N+]([O-])c1cc([N+](=O)[O-])cc([N+](=O)[O-])c1	0.0139905	1.85417	1.55009	0	10.3109	0	0	0	test
C(CCOCC1CO1)COCC1CO1	0.0133588	1.87423	1.26259	0	0	0	2.13889	0	test
CSC(=O)c1cccc2nnsc12	0.0130164	1.88551	2.16289	0	-1.26044	0	2.10266	0	test
Cc1ccc(C)c(O)c1C	0.0127466	1.89461	2.86782	0	0	0	2.1412	0	test
CCCCCCOc1ccc(N)cc1	0.0125206	1.90238	2.39169	0	5.23895	0	2.05881	0	test
Oc1cccc2cccnc12	0.0117193	1.9311	2.31099	0.625625	9.3087	0.625625	0	1	test
CCCCC(O)(Cn1cncn1)c1ccc(Cl)cc1Cl	0.0114111	1.94267	3.3218	0.178656	0.758373	0.178656	2.15356	0	test
Nc1cc(Cl)ccc1Cl	0.0111815	1.9515	3.68389	0.486914	0.89654	0	0	0	test
COC(=O)c1ccc(C(F)(F)F)nc1S(=O)(=O)NC(=O)Nc1nc(OC)cc(OC)n1	0.0107858	1.96715	2.7821	0.423982	1.16299	0	1.48281	1	test
CC(C)(C)CC(C)(C)c1ccc(O)cc1	0.0103627	1.98453	-0.79351	0.555395	-1.44597	0	1.97753	0	test
O=C(O)c1cc(O)c(O)c(O)c1	0.0101742	1.9925	2.25129	0.538513	0.563738	0	0	0	test
Nc1ccc(Cc2ccc(N)c(Cl)c2)cc1Cl	0.00999873	2.00005	0.46999	0.782361	8.43574	0.685208	0	0	test
C=CC(C)(O)CCCC(C)CCCC(C)CCCC(C)C	0.00985696	2.00626	4.37639	0.512022	0.82941	0.512022	0	0	test
Cc1ccc2ccc(C)cc2c1	0.00960948	2.0173	2.89584	0	0	0	2.12676	0	test
CC=CC=CC(=O)O	0.00918272	2.03703	2.92489	0	0	0	2.39898	0	test
Nc1cnn(-c2ccccc2)c(=O)c1Cl	0.00874984	2.058	3.02142	0	1.04376	0	2.16185	0	test
c1cc2ccc3cccc4ccc(c1)c2c34	0.00847559	2.07183	4.584	0	0	0	0	0	test
CCCCCCCCCl	0.00837898	2.07681	3.32249	0	0.592898	0	0	0	test
CN(C)CCCN1c2ccccc2CCc2ccc(Cl)cc21	0.00824214	2.08396	4.67488	0	0.924264	0	2.15383	0	test
Oc1ccc(C(c2ccc(O)cc2)(C(F)(F)F)C(F)(F)F)cc1	0.00803432	2.09505	4.2758	0.635602	9.13941	0.635602	0	0	test
CCCOP(=O)(OCCC)OP(=S)(OCCC)OCCC	0.00778732	2.10861	4.2719	0	2.56252	0	2.17912	1	test
O=C(O)C=C(F)C(F)(F)C(F)(F)C(F)(F)C(F)(F)C(F)(F)C(F)(F)C(F)(F)C(F)(F)C(F)(F)F	0.0074131	2.13	4.66287	0.382478	3.18897	0.382478	1.61863	0	test
O=Cc1ccc(O)cc1	0.00733068	2.13486	2.9934	0	1.0491	0	0	0	test
NC[C@@H]1O[C@H](O[C@H]2[C@@H](O)[C@H](O[C@@H]3[C@@H](O)[C@H](N)C[C@H](N)[C@H]3O[C@H]3O[C@H](CN)[C@@H](O)[C@H](O)[C@H]3N)O[C@@H]2CO)[C@H](N)[C@@H](O)[C@@H]1O	0.00682728	2.16575	5.58958	0.441513	-1.29004	0	1.36855	0	test
C[C@]12CC[C@H]3[C@@H](CCC4=CC(=O)CC[C@@]43C)[C@@H]1CC[C@@H]2O	0.00676083	2.17	4.03928	0.231398	10.4492	0.231398	2.33694	0	test
Clc1ccccc1Cl	0.00631247	2.1998	6.2066	0.403168	5.48277	0	2.28991	0	test
Nc1ccc(Oc2ccc(N)cc2)cc1	0.00610661	2.2142	4.91838	0	0.70277	0	2.14	0	test
CC(C)(c1ccc(O)cc1)c1ccc(O)cc1	0.00597585	2.2236	2.9767	0	0	0	2.31546	0	test
COC(=O)CSc1cc(N=c2sc(=O)n3n2CCCC3)c(F)cc1Cl	0.00570687	2.2436	3.47597	0	-1.89254	0	1.3973	1	test
CS(=O)(=O)c1ccc(C(=O)C2C(=O)CCCC2=O)c(Cl)c1COCC(F)(F)F	0.00546135	2.2627	2.42548	0.149541	-0.961672	0	2.25315	0	test
C=CC(C)(O)CCC=C(C)C	0.00522637	2.2818	1.34499	0.690833	5.26981	0.690833	0	0	test
Oc1ccc(O)cc1	0.00505708	2.2961	3.12859	0	-1.32287	0	2.06059	0	test
COCC(=O)Nc1cc(Sc2ccccc2)ccc1N=C(NC(=O)OC)NC(=O)OC	0.00494766	2.3056	3.14409	0.532996	5.56784	0	0	0	test
CCCCCCCCSC(=O)Oc1cc(Cl)nnc1-c1ccccc1	0.00476171	2.32224	3.4932	0	0.958519	0	0	0	test
CCCN(CCC)c1c([N+](=O)[O-])cc(S(N)(=O)=O)cc1[N+](=O)[O-]	0.00433407	2.3631	2.00869	0.586356	1.53351	0	1.8397	0	test
COC(=O)c1ccc(CNS(C)(=O)=O)cc1S(=O)(=O)NC(=O)Nc1nc(OC)cc(OC)n1	0.004249	2.37171	3.73159	0.548589	0.732562	0.548589	1.6085	0	test
CCCCCCOC(=O)c1ccccc1C(=O)OCCCCCC	0.00409106	2.38816	3.2716	0.317569	3.35051	0	2.11287	0	test
O=C(O)CC(F)(F)C(F)(F)C(F)(F)C(F)(F)F	0.00391362	2.40742	4.99547	0.530286	2.72022	0	1.50599	0	test
C1CC2OC2CC1C1CO1	0.00380272	2.41991	3.0292	0	0	0	2.22514	0	test
Nc1cc(Cl)cc(Cl)c1	0.00372717	2.42862	3.68389	0.498719	0.947558	0	0	0	test
Cc1cc(C)c(C)cc1C	0.00350291	2.45557	1.79868	0	0	0	2.15454	0	test
O=[N+]([O-])c1ccc([N+](=O)[O-])cc1	0.00339235	2.4695	1.78289	0	10.1178	0	0	0	test
C=CC(=C)CCC=C(C)C	0.00330598	2.4807	3.25357	0	0	0	2.10781	0	test
Nc1ccc(Oc2cccc(Oc3ccc(N)cc3)c2)cc1	0.00315069	2.50159	3.48509	0	-2.19062	0	1.55371	0	test
CC(C)(C1CCC(O)CC1)C1CCC(O)CC1	0.00305352	2.5152	1.95929	0.540694	5.37111	0	0	0	test
Oc1c(Cl)cc(Cl)cc1Cl	0.00298929	2.52443	5.28269	0	0.647898	0	0	0	test
CCCCCCCCCCCCCCCCCCN(C)(C)C	0.00293772	2.53199	2.86393	0.46695	2.62731	0	1.53001	0	test
CCN(CC)C1CCCCC1	0.00281838	2.55	4.16439	0.462296	3.15354	0	1.79339	1	test
CCCCOCCOC(=O)C(C)Oc1ccc(Cl)cc1Cl	0.00270382	2.56802	3.8741	0.517122	0.846623	0.517122	0	0	test
Cc1c2ccccc2cc2ccccc12	0.00244682	2.6114	5.51368	0	0.755202	0	1.93238	1	test
ClCc1ccccc1Cl	0.00235971	2.62714	2.7393	0	1.03946	0	0	0	test
CC(C)=CCCC(C)=CCCC(C)=CCO	0.00230199	2.6379	4.02102	0	0	0	2.19907	0	test
O=c1ssc(Cl)c1Cl	0.0021607	2.66541	1.21748	0.601677	-0.768797	0	1.50222	0	test
CCOP(=S)(OCC)SCSP(=S)(OCC)OCC	0.00202908	2.6927	4.08633	0.353611	3.35833	0	2.09291	0	test
CCO[C@@H]1[C@@H](OC)[C@H](C)O[C@@H](O[C@H]2C[C@H]3[C@@H]4C=C5C(=O)[C@H](C)[C@@H](O[C@H]6CC[C@H](N(C)C)[C@@H](C)O6)CCC[C@H](CC)OC(=O)C[C@H]5[C@@H]4C=C(C)[C@@H]3C2)[C@@H]1OC	0.00194594	2.71087	3.0724	0.625764	-0.459931	0.625764	2.26176	0	test
CCOC(=O)COc1cc(-c2nn(C)c(OC(F)F)c2Cl)c(F)cc1Cl	0.0018197	2.74	5.26457	0	0.107998	0	1.4494	0	test
OCC(F)(F)C(F)(F)C(F)(F)C(F)F	0.00174183	2.75899	6.37178	0	-1.55182	0	2.23107	1	test
CCCN(CCC)c1c([N+](=O)[O-])cc(C(F)(F)F)cc1[N+](=O)[O-]	0.0016711	2.777	4.08699	0	1.38534	0	1.76826	0	test
C[C@]12C/C(=C/O)C(=O)C[C@@H]1CC[C@@H]1[C@@H]2CC[C@@]2(C)[C@H]1CC[C@]2(C)O	0.00160066	2.7957	4.35779	0.450581	9.83631	0.450581	2.11954	0	test
Cc1cc(C)c2ccccc2c1	0.00151405	2.81986	3.37398	0.497535	2.46484	0	1.34216	1	test
COC(=O)c1ccc(I)cc1S(=O)(=O)NC(=O)Nc1nc(C)nc(OC)n1	0.00138387	2.85891	3.17098	0.674047	2.16974	0	1.14175	1	test
O=C(O)Cc1cccc2ccccc12	0.00128896	2.88976	4.30728	0	-1.32421	0	2.06639	1	test
CO/N=C(/C(=O)OC)c1ccccc1COc1ccccc1C	0.00124361	2.90532	3.26701	0	4.76457	0	1.30551	0	test
CCC(=O)Nc1ccc(Cl)c(Cl)c1	0.00119872	2.92128	-0.2075	0	0	0	1.73843	0	test
Nc1cccc(F)c1	0.00114092	2.94274	5.86648	0	0.743869	0	2.14849	0	test
CCCCCCCCCCCC(=O)OC	0.00107374	2.9691	4.31419	0	4.58327	0	1.45443	0	test
O=C1NC(=O)c2ccccc21	0.000962277	3.0167	4.123	0	5.73473	0	2.00338	0	test
NC1CCCCC1	0.000896603	3.0474	1.25488	0	0.662466	0	0	0	test
Cc1ccc2ccccc2c1	0.000867897	3.06153	1.46839	0.722083	8.64556	0.722083	0	0	test
CCCCCCCCCc1ccccc1O	0.000772086	3.11233	5.05589	0.518218	9.58318	0.518218	2.24819	0	test
CCCCCCCCC=CCCCCCCCCCCCCC	0.000724436	3.14	5.05589	0.609699	9.14874	0.609699	2.25478	0	test
O=S(=O)(C(Cl)(Cl)Cl)C(Cl)(Cl)Cl	0.000580976	3.23584	4.1374	0	0.7823	0	0	0	test
O=C(O)CN(CCN(CC(=O)O)CC(=O)O)CC(=O)O	0.000538576	3.26875	5.12919	0	5.27635	0	2.13504	0	test
CCOP(=S)(OCC)Oc1cnc2ccccc2n1	0.000470049	3.32786	5.8165	0.404553	5.47569	0	2.28773	0	test
O=[N+]([O-])c1cc(C(F)(F)F)c(Cl)c([N+](=O)[O-])c1Nc1ncc(C(F)(F)F)cc1Cl	0.000444293	3.35233	6.18378	0.597835	-0.698277	0	0	1	test
O=C(O)c1cccc(O)c1	0.000409965	3.38725	6.40139	0	5.35921	0	2.21003	0	test
N#CC(C#N)=NNc1cccc(Cl)c1	0.000313204	3.50417	2.11896	0.594429	0.783227	0	0	0	test
c1ccc2c(c1)Nc1ccccc1S2	0.000276312	3.5586	4.49489	0.34088	-0.949712	0	0	1	test
OC(c1ccc(Cl)cc1)(c1ccc(Cl)cc1)C(Cl)(Cl)Cl	0.000258978	3.58674	5.0257	0.0891018	0.858716	0.0891018	0	0	test
C=C(CC(C)(C)c1ccccc1)c1ccccc1	0.000241379	3.6173	4.88499	0	0	0	2.27426	0	test
C=CC(=O)OCCCC	0.000212402	3.67284	3.23267	0.641694	2.41321	0	1.24747	0	test
CCC(C)c1ccccc1OC(=O)NC	0.000200158	3.69863	4.147	0	0	0	2.26988	0	test
N=C(NN=Cc1ccc(Cl)cc1)NN=Cc1ccc(Cl)cc1	0.00016814	3.77433	3.26817	0.609516	0.869513	0	0	0	test
CCCCOCN(C(=O)CCl)c1c(CC)cccc1CC	0.000148047	3.8296	1.57229	0.614028	2.52694	0	0	0	test
C=CCCCCCCC	0.000140378	3.8527	3.866	0.414553	5.42428	0	2.27065	0	test
C1CCCCC1	0.000130844	3.88325	2.01088	0.595037	2.36783	0	1.49285	0	test
CC(C)C1C2CCC1c1c(NC(=O)c3cn(C)nc3C(F)F)cccc12	0.000122406	3.9122	5.54408	0.394731	1.25256	0	1.53678	0	test
Cc1cc(C)c(N)c(C)c1	0.000113365	3.94552	6.35387	0	2.21837	0	1.66818	2	test
Cc1cc(C(F)(C(F)(F)F)C(F)(F)F)ccc1NC(=O)c1cccc(I)c1C(=O)NC(C)(C)CS(C)(=O)=O	8.71248e-05	4.05986	6.77681	0.485786	2.34085	0	1.08942	0	test
CCCCOCCOC	7.62089e-05	4.11799	1.84777	0	-2.04715	0	1.61211	0	test
CCCCCCCCN(CCCCCCCC)CCCCCCCC	7.35699e-05	4.1333	8.3699	0	2.79113	0	2.30829	0	test
Cc1ccc2nc3sc(=O)sc3nc2c1	6.83754e-05	4.1651	2.24699	0	-1.36784	0	2.05798	1	test
COc1ccnc(C(=O)N[C@@H]2COC(=O)[C@H](Cc3ccccc3)[C@@H](OC(=O)C(C)C)[C@H](C)OC2=O)c1OCOC(=O)C(C)C	5.9179e-05	4.22783	2.71478	0	-0.625772	0	0	0	test
CSc1nc(NC2CC2)nc(NC(C)(C)C)n1	5.51705e-05	4.25829	3.44686	0.614905	-1.22243	0	1.32395	0	test
CCCCCCCCCCCCN(C)(C)CC(=O)O	5.06351e-05	4.29555	4.3452	0.486776	0.562662	0	1.50295	1	test
CC(C)CCCCCCCOC(=O)c1ccccc1C(=O)OCCCCCCCC(C)C	4.48089e-05	4.34864	7.96179	0	5.41425	0	2.25297	0	test
Sc1ccccc1	3.99945e-05	4.398	1.9753	0.341391	0	0	0	0	test
CCCCCCCCCCCCN	3.42612e-05	4.4652	6.9541	0	0	0	2.29683	0	test
COc1nn(CSP(=S)(OC)OC)c(=O)s1	2.56971e-05	4.59012	1.78428	0	-1.59553	0	1.59798	0	test
CCCCCCN	2.25156e-05	4.64752	6.6246	0	0	0	2.29333	0	test
Cc1nn(C)c(F)c1C(=O)Nc1ccccc1C(C)CC(C)C	1.97995e-05	4.70335	6.26158	0	2.22218	0	1.67524	2	test
CCC1O[C@]2(CCC1C)C[C@@H]1C[C@@H](C/C=C(\C)CC(C)/C=C/C=C3\CO[C@@H]4[C@H](O)C(C)=C[C@@H](C(=O)O1)[C@]34O)O2	1.84391e-05	4.73426	4.86295	0.246622	5.89904	0.0268376	1.76313	2	test
CCOP(=S)(CC)Sc1ccccc1	1.30507e-05	4.88437	3.76198	0	4.52986	0	1.1418	0	test
C=CC(=O)O	1.15245e-05	4.93838	5.43727	0	5.17172	0	1.61386	0	test
CCCCCC[C@H]1C(=O)O[C@H](C)[C@H](NC(=O)c2cccc(NC=O)c2O)C(=O)O[C@@H](C)[C@@H]1OC(=O)CC(C)C	9.11954e-06	5.04003	4.31438	0.565675	2.27887	0.428371	1.4427	0	test
FC(F)(F)c1ccc(OCCCOc2c(Cl)cc(OCC=C(Cl)Cl)cc2Cl)nc1	7.73726e-06	5.11141	7.44397	0	0.658645	0	0	1	test
CCCN(CCC)c1c([N+](=O)[O-])cc(S(C)(=O)=O)cc1[N+](=O)[O-]	5.79005e-06	5.23732	3.89359	0	1.57432	0	1.00064	0	test
Nc1n[nH]c(S)n1	4.4603e-06	5.35064	4.39858	0.611731	0.455669	0	0	0	test
CCOP(=O)(NC(C)C)Oc1ccc(SC)c(C)c1	3.62558e-06	5.44062	2.60471	0.305284	-0.806659	0	1.83447	0	test
c1ccc(-c2cc3ccccc3[nH]2)cc1	2.71775e-06	5.56579	6.84049	0.478597	5.67987	0	2.27884	0	test
CC(C)(C)c1ccc(CSc2cnn(C(C)(C)C)c(=O)c2Cl)cc1	2.45628e-06	5.60972	5.11478	0	-1.23894	0	2.03287	1	test
NNC(=O)NN	1.23027e-06	5.91	3.9062	0	0.978999	0	2.06374	0	test
CCOP(=S)(OCC)SC1OCCOC1SP(=S)(OCC)OCC	7.67529e-07	6.11491	4.088	0	-1.25799	0	2.11929	1	test
CN(C)c1nc(=O)n(C2CCCCC2)c(=O)n1C	5.30366e-07	6.27542	4.47427	0	0.488063	0	1.95859	1	test
Cc1c(F)c(F)c(COC(=O)C2C(C=C(Cl)C(F)(F)F)C2(C)C)c(F)c1F	1.67301e-07	6.7765	5.092	0	-0.470469	0	0.850349	0	test

## Sheet: Daphnia magna (2)
SMILES	EC50 (mmol/L)	pEC50 (mmol/L)	CrippenLogP	gmin	maxHBd	minaasC	minHBa	minsCH3	train / test
C=CC(=O)OCCO	426.787	-2.63021	-0.3915	1	0.95	0	7	1	train
OCCOCCOCCO	313.871	-2.49675	-0.9958	0.0416667	0.74314	0	4.87273	0	train
CCC(C)n1c(=O)[nH]c(C)c(Br)c1=O	276.441	-2.4416	0.82919	0.166667	0	0	9.44444	1.52778	train
C=Cc1ccncc1	168.099	-2.22556	0.3871	-0.166667	0.727778	0	8.05556	1.72222	train
CCCO	83.8824	-1.92367	0.3887	0.319444	0.776389	0	7.875	1.93056	train
NC(N)=O	65.1315	-1.81379	-1.37821	-0.833333	0.720833	0	4.25	0	train
CC1(C)OC[C@@H]2O[C@@]3(C(=O)O)OC(C)(C)O[C@H]3[C@@H]2O1	33.7738	-1.52858	-0.63171	-1.92796	0	0	5.43984	1.62386	train
CCCCO	25.1345	-1.40027	0.7788	0.34375	0.736389	0	8.06625	2.05181	train
COc1cc(C(=O)O)cc(OC)c1OC	24.5204	-1.38953	1.37899	-1.04699	0.72592	0.0875	5.0012	1.43346	train
O=[N+]([O-])c1cccc(O)c1	14.4634	-1.16027	1.0428	0.84375	0	0	4.83333	1.98958	train
O=c1c2cc(F)ccc2nc(-n2cncn2)n1-c1ccc(Cl)cc1Cl	11.2293	-1.05035	1.05879	-1.03157	0.782361	-0.0278704	8.39815	0	train
CC(C)(C)NC(=O)[C@H]1CC[C@H]2[C@@H]3CC[C@H]4NC(=O)C=C[C@]4(C)[C@H]3CC[C@]12C	9.99682	-0.999862	1.37039	-0.985229	0.746328	0.17838	4.9387	1.46179	train
Cc1nn(-c2cc(NS(C)(=O)=O)c(Cl)cc2Cl)c(=O)n1C(F)F	9.22825	-0.96512	0.44049	-1.13077	0.790719	-0.170936	2.14074	0	train
CCCCCCCCCCCC(=O)O	8.46744	-0.927752	0.7954	0.142574	0.735078	0	4.97319	2.1134	train
CCCCCCCCCCN(C)(C)CCCCCCCC	8.3277	-0.920525	-0.31431	-1.23148	0.866667	0	7.74074	1.19676	train
CCC1COC(=O)O1	7.82181	-0.893307	0.52979	-0.530694	0	0	4.49519	1.95102	train
O=c1[nH]c(=O)[nH]c(=O)[nH]1	7.75175	-0.8894	-1.27321	-0.802083	0.756042	0	1.78875	0	train
CC(Cl)Cl	7.74492	-0.889017	-0.3583	0.0870181	0.755486	0	4.68176	1.6134	train
O=S(=O)(O)C(F)(F)C(F)(F)C(F)(F)C(F)(F)F	7.54757	-0.877807	2.2711	-9.03113	0	0	9.73519	0	train
O=Cc1ccco1	7.08109	-0.8501	1.2758	-3.86317	0	0	10.5787	0	train
CC[C@H]1OC(=O)[C@H](C)[C@@H](O[C@@H]2C[C@@](C)(OC)[C@@H](O)[C@H](C)O2)[C@H](C)[C@@H](O[C@@H]2O[C@H](C)C[C@H](C(C)C)[C@H]2O)[C@](C)(O)C[C@@H](C)C(=O)[C@H](C)[C@@H](O)[C@]1(C)O	6.7245	-0.82766	1.06739	-1.07597	0.766736	-0.169074	4.73676	1.39831	train
CCOC(=O)C1=NOC(c2ccccc2)(c2ccccc2)C1	6.23591	-0.7949	0.2344	0.0772222	0.712083	0.854167	8.49759	0	train
COc1ccc(C(=O)O)cc1	6.20202	-0.792533	1.36179	-0.923469	0.766736	0.269259	4.85598	1.53747	train
O=C(O)C(F)(F)C(F)(F)F	6.10157	-0.785441	1.50249	-6.01505	0.989167	0	7.30687	0	train
Cc1ncc([N+](=O)[O-])n1CCO	5.84575	-0.76684	1.0976	-0.518194	0.688399	-0.0818981	1.36111	1.65542	train
CC(C)Nc1nc(N)nc(Cl)n1	5.70427	-0.7562	0.8249	0.0805898	0.599691	0	1.00793	0	train
COP(=S)(OC)Oc1c(Cl)cc(C)cc1Cl	5.47898	-0.7387	2.52129	-0.642639	0.675981	0	8.59987	1.92505	train
COc1ccc(OC)c(Cl)c1	5.32108	-0.726	0.9792	-0.0277778	0	0	-0.0277778	2.33796	train
CCOC(=O)C(C)O	5.26414	-0.721327	0.16419	-0.990787	0.703403	0	4.41435	1.37301	train
CC(=O)CC(=O)Nc1ccccc1C	4.86631	-0.6872	2.52091	-0.257593	0.469097	0.762731	2.68176	1.40023	train
CCCCCO	4.78937	-0.680278	1.1689	0.355	0.708611	0	8.19736	2.12069	train
O=C(O)c1c(O)cc(O)cc1O	4.63089	-0.665664	0.0166	1	0	0	4.5	0	train
N#Cc1c(-c2ccc(Cl)cc2)[nH]c(C(F)(F)F)c1Br	4.36516	-0.64	-0.54293	-0.649222	0.646689	0	5.33214	1.57685	train
CC1=C(C)S(=O)(=O)CCS1(=O)=O	3.98362	-0.600278	1.0248	0.331019	0.696389	0	8.23667	2.09347	train
CCC(O)CC	3.98362	-0.600278	1.1673	-0.0648148	0.602778	0	8.66667	1.98032	train
CC1=C(C(=O)Nc2ccccc2)SCCO1	3.72907	-0.5716	1.07848	0.560185	0	0	0	1.66667	train
C1CO1	3.52888	-0.547637	-1.35552	-4.27072	0.539691	0	5.04915	1.28516	train
C=CCO[C@H](Cn1ccnc1)c1ccc(Cl)cc1Cl	3.33779	-0.523459	3.40839	-7.68042	0.952604	0	7.51926	0	train
O=CO	3.28481	-0.516511	-0.06531	-0.25	1.04028	0	6.88889	0	train
OC(O)C(Cl)(Cl)Cl	3.01995	-0.48	0.6673	-0.983282	0.646759	0	0.78918	0	train
CCCCCCCCC(=O)Oc1ccccc1S(=O)(=O)O	2.9753	-0.473531	4.29518	-6.19719	0	-0.350652	5.01868	2.14128	train
O=C(O)CCCCC(=O)O	2.92146	-0.4656	0.25808	-0.454583	0.759286	0	4.46412	1.55527	train
ClCCOCCCl	2.88735	-0.4605	1.4806	1.02332	0	0	1.14485	0	train
S=P(N1CC1)(N1CC1)N1CC1	2.88403	-0.46	-0.5335	-1.9928	0	0	2.87526	0	train
CC1(C)S[C@@H]2[C@H](NC(=O)[C@H](N)c3ccccc3)C(=O)N2[C@H]1C(=O)O	2.86443	-0.457038	0.21089	-1.65632	0.547724	0.678304	-1.65632	1.92002	train
O=C(O)C(F)(F)C(F)(F)C(F)(F)C(F)(F)C(F)(F)C(F)(F)F	2.80066	-0.447261	4.04369	-8.08271	0.947685	0	7.55066	0	train
O=C(O)/C=C/C(=O)O	2.75423	-0.44	-0.12812	-1.25704	0.887014	0	7.81222	0	train
CCCCCC=O	2.75423	-0.44	0.52978	-1.07363	0.608287	0.663245	0.40885	0	train
CC(=O)C=Cc1ccccc1	2.71832	-0.4343	2.44037	0.659279	0	0	0	0	train
Cn1c(=O)c2[nH]cnc2n(C)c1=O	2.69153	-0.43	-0.34871	-0.370741	0.564931	0.351481	2.69255	1.43546	train
COC(=O)c1ccccc1C(=O)O	2.64195	-0.421925	-0.19491	-1.38796	0	-0.158009	4.39704	1.18888	train
CC(=O)N(CCN(CCN(C(C)=O)C(C)=O)C(C)=O)CCN(C(C)=O)C(C)=O	2.5112	-0.399881	-0.29271	-0.40748	0	0	1.03797	1.27062	train
CC(Cl)CCl	2.46614	-0.392018	2.02749	-5.26295	0	-0.695279	11.1563	1.02488	train
Cc1ncc[nH]1	2.43725	-0.3869	0.41572	0.967593	0.519444	0.967593	2.88889	1.91667	train
CCCCCOC(=O)Nc1nc(=O)n([C@@H]2O[C@H](C)[C@@H](O)[C@H]2O)cc1F	2.34423	-0.37	-0.12543	-1.40626	0.670282	0	2.06122	1.50712	train
CCC(C)=NO	2.29721	-0.3612	1.61709	0.773148	0.889167	0	7.92273	1.77778	train
C=C(C)[C@H]1Cc2c(ccc3c2O[C@@H]2COc4cc(OC)c(OC)cc4[C@@H]2C3=O)O1	2.27719	-0.3574	1.0816	1.75	0	0	0	0	train
CCCOc1n[nH]c(=O)n1C	2.0893	-0.32	0.54599	-0.935786	0.449395	1.00584	-0.935786	1.66764	train
CCc1ccc(N)cc1	1.99526	-0.3	2.62469	-0.994852	0.480113	1.11708	-0.994852	1.73877	train
CC(C)=CCO	1.97515	-0.2956	0.87109	0.168981	0.739792	0	8.16028	1.95458	train
C=C(C)C(=O)OCCN(CC)CC	1.94446	-0.2888	1.60758	-0.29893	0	0	2.2001	1.65252	train
COCC(=O)N(c1c(C)cccc1C)N1CCOC1=O	1.90561	-0.280033	1.26903	-0.516568	0	0.702222	1.31616	1.44751	train
CCCCCCCCCCCCO	1.71692	-0.234751	3.8996	0.371528	0.629106	0	8.56606	2.25882	train
N#Cc1ccccc1C#N	1.64021	-0.2149	1.49617	0.435185	0	0.435185	0	0	train
c1ccoc1	1.61696	-0.2087	1.2796	1.625	0	0	4.58333	0	train
CCOC(=O)NCCOc1ccc(Oc2ccccc2)cc1	1.58892	-0.201101	2.48188	0.204282	0	0	11.0127	2.0266	train
CC1(C)CCC(C)(C)O1	1.56099	-0.1934	2.354	0.128472	0	0	5.73611	2.15451	train
C=C(C)C(=O)OCC(F)(F)F	1.55588	-0.191976	0.32479	-0.833333	0.929167	0	7.41667	1.08333	train
CCOCCOC(C)=O	1.51426	-0.1802	0.81989	-0.254905	0	0	4.58	1.3809	train
CCOP(=O)(SC(C)CC)N1CCSC1=O	1.47931	-0.170058	3.22466	-7.04835	0.731611	-1.59241	1.92863	0.885279	train
CCOC(=O)c1ccccc1S(=O)(=O)NC(=O)Nc1nc(Cl)cc(OC)n1	1.44544	-0.16	-0.6772	1.44444	0.7	0	2.5	0	train
CCCCOC(=O)c1ccccc1C(=O)O	1.44086	-0.158623	2.31009	-1.12218	0.700927	-0.0240755	4.95704	1.98515	train
O=P(OCCCl)(OCCCl)OCCCl	1.36819	-0.136147	0.7452	0.84375	0.468194	0	5.13903	2.13181	train
CSC	1.35068	-0.130552	-0.6225	-0.157407	0.727778	0	4.58449	0	train
CCOc1nc(NC)nc(NC(=O)NS(=O)(=O)c2ccccc2C(=O)OC)n1	1.34113	-0.127472	1.93986	-6.16696	0.650516	-0.269846	1.93027	1.12951	train
CC12CCC(CC1)C(C)(C)O2	1.29748	-0.1131	2.7441	0.157986	0	0	6.06019	2.24428	train
OCCS	1.28825	-0.11	-0.43811	-1.10271	0.585844	0.388023	1.30972	1.39753	train
O=C(O)C1(C(=O)Nc2ccc(Cl)cc2Cl)CC1	1.27791	-0.1065	-0.8208	1.13889	0.338889	0	3.22222	0	train
Cc1ccccc1S(N)(=O)=O	1.22772	-0.0891	0.93062	-4.98518	0.543102	0.342593	5.07796	1.74512	train
O=[PH]1Oc2ccccc2-c2ccccc21	1.22647	-0.0886582	2.74008	-3.41858	0	0.780832	5.53622	0	train
c1ccncc1	1.22232	-0.0871834	2.1497	-6.30266	0.859297	0	7.66654	0	train
N#Cc1c(Cl)c(Cl)c(Cl)c(C#N)c1Cl	1.20542	-0.081139	1.19039	-0.997998	0.651745	0	4.72532	1.4005	train
c1ccc2c(c1)sc1ccccc12	1.18686	-0.0744	0.73659	-0.536157	0	0	4.51908	1.68359	train
C1=CCCCCC1	1.17577	-0.0703225	2.43289	1.31944	0	0	0	0	train
NC(N)=Nc1nc(CSCC/C(N)=N\S(N)(=O)=O)cs1	1.1749	-0.07	-0.90022	-5.30062	0.596046	0.845835	-1.22212	0	train
CCOC(=O)CC	1.1749	-0.07	1.19339	-0.122685	0	0	4.55208	1.77579	train
Nc1cc(Cl)nc(C(=O)O)c1Cl	1.13763	-0.056	0.41708	-0.981481	0.910069	0	7.60417	0	train
CC(C)NC[C@@H](O)c1ccc(NS(C)(=O)=O)cc1	1.09648	-0.04	1.26229	-4.6992	0.416378	0.556833	2.52061	1.24767	train
CN(C)CCO	1.09648	-0.04	-0.4597	0.256944	0.727639	0	1.93056	1.92681	train
Nc1ccc(N=Nc2ccccc2)cc1	1.04805	-0.0203821	2.4615	-5.32877	0.538198	0.11383	2.45217	1.76913	train
CCCSc1ccc2[nH]c(NC(=O)OC)nc2c1	0.979389	0.00904473	1.8214	0.0833333	0	0	5.08681	1.73958	train
Oc1cccc(O)c1	0.977867	0.00972041	1.46839	0.087963	0.722083	0.087963	8.65306	0	train
CNC(=O)c1cc(Cl)cc(C)c1NC(=O)c1cc(Br)nn1-c1ncccc1Cl	0.967388	0.0143994	2.70079	-0.790414	0.702155	0.870926	8.72638	0	train
CS(=O)(=O)/N=C(\O)c1cc(Oc2ccc(C(F)(F)F)cc2Cl)ccc1[N+](=O)[O-]	0.960749	0.0173899	-1.13632	-0.301296	0.696528	0	2.10648	0	train
O=C(N[C@H](CO)[C@@H](O)c1ccc(N(O)O)cc1)C(Cl)Cl	0.954993	0.02	0.66079	-1.09929	0.537311	-0.0769928	0.563834	0	train
CS(=O)(=O)c1ccc([C@@H](O)[C@@H](CF)NC(=O)C(Cl)Cl)cc1	0.933254	0.03	2.35509	-4.82606	0.40146	0.273702	0.532324	1.2323	train
O=C(O)C(Cl)(Cl)Cl	0.901768	0.0449053	1.67509	-0.538837	0.737037	0	0.689643	0	train
NNC(=O)c1ccncc1	0.898795	0.0463396	0.88119	0.914352	0.630972	0	2.75843	0	train
O=C(O)C(O)C(O)C(=O)O	0.891674	0.0497939	-1.88871	-2.2662	0.843611	0	7.92796	0	train
CC(C)(C)NSc1nc2ccccc2s1	0.852315	0.0694	1.35099	-0.756944	0.741667	0	8.25	1.66204	train
CC(Cc1ccc(C(C)(C)C)cc1)CN1C[C@@H](C)O[C@@H](C)C1	0.850138	0.0705105	-0.40341	-0.916204	0.830139	0	1.23843	0	train
CCOC(=O)C(Cl)(Cl)Cl	0.842364	0.0745	2.15359	0.0838477	0	0	0.821545	1.86369	train
C1COCCN1	0.832873	0.0794214	-0.3938	0.888889	0.370139	0	3.15972	0	train
COc1cc(NS(=O)(=O)c2ccc(N)cc2)nc(OC)n1	0.832545	0.0795925	2.80116	-5.479	0.54161	0.0138483	2.47189	1.38017	train
C=C(C)CC	0.813376	0.0897084	1.89869	1.11111	0	0	0	2.02778	train
COc1cc(Cc2cnc(N)nc2N)cc(OC)c1OC	0.812831	0.09	1.03464	0.354167	0.611806	0.354167	5.33722	1.89389	train
O=C(O)Cn1ccnn1	0.794328	0.1	-0.40341	-0.916204	0.830139	0	1.23843	0	train
O=C(O)c1ccc(O)cc1O	0.779086	0.108415	0.76439	-1.21991	0.782361	-0.43287	8.41491	0	train
CCOc1ccccc1OS(=O)(=O)NC(=O)Nc1nc(OC)cc(OC)n1	0.770505	0.113225	2.45496	-6.19062	0.679055	-0.204429	1.82844	1.36817	train
Cc1ccc(C(C)C)cc1	0.7676	0.114865	1.78939	0.351852	0	0	0.943501	0	train
O=[N+]([O-])C1=C2N(Cc3ccc(Cl)nc3)CCN2[C@@H]2CC[C@H]1O2	0.754324	0.122442	4.85528	-0.583577	0	0.81114	0.716873	1.72242	train
CC(C)(C)N(NC(=O)c1ccc(Cl)cc1)C(=O)c1ccccc1	0.745057	0.127811	3.27039	-0.807535	0.646552	0.802345	5.14409	1.62702	train
CC[C@H]1OC(=O)C[C@@H](O)[C@@H](C)[C@@H](O[C@@H]2O[C@H](C)[C@@H](O[C@H]3C[C@@](C)(O)[C@@H](O)[C@H](C)O3)[C@H](N(C)C)[C@H]2O)[C@@H](CC=O)C[C@@H](C)C(=O)/C=C/C(C)=C\[C@@H]1CO[C@@H]1O[C@H](C)[C@@H](O)[C@@H](OC)[C@H]1OC	0.74131	0.13	1.91977	-1.49062	0.299369	0	1.75544	1.46218	train
CCS(=O)(=O)c1cccnc1S(N)(=O)=O	0.74131	0.13	1.11729	-5.61921	0.577111	-0.390777	5.02609	1.49426	train
COC(=O)c1c(Cl)c(Cl)c(C(=O)OC)c(Cl)c1Cl	0.702027	0.153646	2.96289	0.16274	0.438604	0	2.63318	1.69195	train
Cc1cc(C)c(C=O)c(C)c1	0.689128	0.1617	-0.49621	-1.42593	0.972569	0	7.35417	0	train
O=C(O)CC(F)(F)C(F)(F)C(F)(F)C(F)(F)C(F)(F)C(F)(F)C(F)(F)C(F)(F)C(F)(F)C(F)(F)F	0.681397	0.1666	0.43909	0.75	0	0	8.80556	1.44444	train
Cc1cc(C)cc(OC[C@@H]2CNC(=O)O2)c1	0.671577	0.172905	3.2758	-1.38476	0.640069	0.177387	1.44723	1.54493	train
Cc1cc(=O)[nH]c(C(C)C)n1	0.660693	0.18	1.13227	-0.0683333	0.504653	0	2.68088	1.82056	train
N#CSCSC#N	0.660693	0.18	-1.35612	-1.29181	0.739792	0	8.48792	0	train
O=[N+]([O-])c1ccc(F)c(Cl)c1	0.642904	0.191854	1.1353	0.855	0.454306	0	5.21458	2.17625	train
CCCCCCC(=O)Oc1c(Br)cc(C#N)cc1Br	0.639169	0.194384	4.78718	-5.6306	0	-0.839514	0.00541838	0.795073	train
ON=C1CCCCC1	0.636649	0.1961	2.15129	0.982639	0.821389	0	8.27898	0	train
CC1(C)CC(O)CC(C)(C)N1	0.636356	0.1963	1.2879	-0.137731	0.422778	0	3.50236	2.13604	train
C=O	0.62448	0.204481	1.28957	-0.913796	0.838828	0	8.01941	1.82559	train
Cc1ccc(Cl)cc1	0.623107	0.205437	-0.32211	-0.959346	0.788268	0	1.47637	1.66534	train
CCOC(=O)C(C)Cl	0.620475	0.207276	2.76067	-1.31057	0.718814	0.748951	0.773892	1.71845	train
C=C(Cl)C#N	0.620297	0.2074	1.74109	-0.671296	0.724167	0	8.37324	1.89116	train
COP(=S)(OC)Oc1nc(Cl)c(Cl)cc1Cl	0.608637	0.215642	1.8807	-4.49451	0	0	0.908795	0	train
ClCC(Cl)Cl	0.601455	0.220797	2.0289	1.28412	0	0	1.30847	0	train
Nc1ccccc1O	0.601209	0.220975	0.9031	-0.4225	0	0	1.67461	1.65618	train
Cc1ccc([N+](=O)[O-])cc1S(=O)(=O)O	0.599101	0.2225	1.85901	-5.90227	0.611361	-0.334977	8.87381	1.47437	train
CCCCCCCO	0.595348	0.225229	1.9491	0.364796	0.672578	0	8.36559	2.1934	train
Cc1cc(C)c(C)c(O)c1	0.588844	0.23	1.32228	-1.30029	0.652649	-0.498433	1.93141	1.85059	train
O=C(O)CO	0.578626	0.237602	-0.70281	-1.18981	0.929167	0	7.47222	0	train
Cc1cc(NS(=O)(=O)c2ccc(N)cc2)no1	0.568531	0.245246	2.1804	-5.27971	0.541591	0.217996	2.44953	1.69108	train
CC(C)c1ccccc1	0.565252	0.247758	1.47988	-0.693793	0.477782	0	4.81159	1.67522	train
CCCCCCC(=O)O	0.553478	0.2569	2.27529	-0.674905	0.762856	0	8.21281	2.11187	train
Cc1ccc(C)c(OCCCC(C)(C)C(=O)O)c1	0.53523	0.271459	1.9864	1.32407	0	0	1.34877	0	train
N#CC=CC(F)(F)F	0.535116	0.271552	2.28879	1.17708	0	0	0	2.18403	train
O=C(O)CNC(=O)c1ccccc1O	0.529633	0.276025	-2.1622	-1.98611	0.702639	0	8.38528	0	train
COP(=S)(OC)SCN1C(=O)c2ccccc2C1=O	0.524807	0.28	1.4806	-4.65609	0.804028	-1.18519	8.38898	0	train
CCCCCCCCCCCCCCCCCCN	0.521328	0.282889	3.23988	-0.954147	0.779485	0.538381	0.660654	0	train
Nc1nc(N)nc(Cl)n1	0.513049	0.289842	0.49978	0.207562	0.650818	0.207562	0.579163	0	train
CN(C)Cc1ccccc1	0.51074	0.2918	1.4087	1.02861	0	1.36806	2.16204	2.07639	train
O=C(NC(=O)c1ccccc1Cl)Nc1ccc(OC(F)(F)F)cc1	0.502528	0.29884	0.30658	-5.27806	0.624282	-0.286042	1.92083	0	train
CN(C)C(=N)NC(=N)N	0.495734	0.304751	-1.03674	-0.214167	0.686528	0	1.51528	1.69273	train
CN=C=S	0.479623	0.3191	0.96559	-0.55037	0	0.358796	4.3538	0	train
CC(C)CNCC(C)C	0.47863	0.32	1.63719	-0.971914	0.730271	0.14832	0.438669	0	train
CC1OC(C)OC(C)OC(C)O1	0.476023	0.322372	1.4504	-0.289352	0	0	5.3075	1.81519	train
COP(=S)(Oc1cc(Cl)c(Br)cc1Cl)c1ccccc1	0.465356	0.332215	1.48728	-0.275139	0.470093	0	1.33854	1.79365	train
C[C@H](CS)C(=O)N1CCC[C@H]1C(=O)O	0.460665	0.336614	0.86179	-0.860415	0.64737	0	1.54054	1.89386	train
CCCCOCCO	0.451113	0.345715	3.0356	-0.558424	0.137418	0.868506	2.16813	1.68153	train
Nc1cc(Cl)c(Cl)cc1Cl	0.448332	0.3484	2.00278	0.982639	0	0	0	0	train
CCOC(=O)C(C)Oc1ccc(Oc2cnc3cc(Cl)ccc3n2)cc1	0.446684	0.35	1.9929	0.762434	0.367274	1.16523	3.2777	2.10769	train
Oc1cc(Cl)cc(Cl)c1Cl	0.436946	0.359573	2.66539	-0.669909	0.75051	0	8.27	2.15	train
Cc1ccccc1[N+](=O)[O-]	0.436516	0.36	-1.0962	0.597222	0.519444	0	4.90278	0	train
N#CCNC(=O)c1cnccc1C(F)(F)F	0.433498	0.363013	1.07889	-4.62276	0.624444	-1.07135	2.02106	0	train
CS(=O)(=O)c1cc(C(F)(F)F)ccc1C(=O)c1cnoc1C1CC1	0.426797	0.369779	1.62628	-1.20778	0.695899	-1.20778	9.12992	0	train
CN(C)[C@@H]1C(O)=C(C(N)=O)C(=O)[C@@]2(O)C(O)=C3C(=O)c4c(O)cccc4[C@@](C)(O)[C@H]3[C@H](O)[C@@H]12	0.425574	0.371025	1.8809	0.299036	0.600017	0	2.35417	2.2053	train
c1ccc2sc(SNC3CCCCC3)nc2c1	0.414381	0.3826	0.36488	0.553241	0.574167	0	5.04153	1.66986	train
CCCCC	0.414	0.383	0.9527	0.61588	0	0	5.25926	0	train
C=C1C(CCl)(CCl)C2(Cl)C(Cl)C(Cl)C1(Cl)C2(Cl)Cl	0.410015	0.3872	0.90289	-1.03069	0.763922	0	-1.03069	0	train
Oc1ccc(C2(c3ccc(O)cc3)CCCCC2)cc1	0.406254	0.391203	1.81	1.16049	0	0	1.27606	2.31207	train
O=c1[nH]sc2ccccc12	0.405695	0.3918	0.4997	1.19264	0	0	2.21181	2.10681	train
O=S(=O)(c1ccc(O)cc1)c1ccc(O)cc1	0.399945	0.398	2.44449	-5.27176	0.629459	0.0326446	9.11794	0	train
CCN(CC)c1nc(C)cc(OP(=S)(OC)OC)n1	0.399425	0.398564	0.71227	-0.328018	0.678446	0.843023	1.31481	1.82543	train
COc1nc(C)nc(N)n1	0.398599	0.399464	0.61689	-1.05725	0	1.35335	-1.05725	1.73307	train
CCOC(=O)c1ccccc1C(=O)OCC	0.396237	0.402045	2.00839	-0.508192	0	0.238704	4.85018	1.71317	train
CBr	0.394094	0.4044	1.01949	0.604167	0	0.604167	0	0	train
Nc1c(Cl)c(F)nc(OCC(=O)O)c1Cl	0.391399	0.40738	2.30778	-1.12831	0.795495	-0.652524	0.280741	0	train
CCN(CC)C(=O)c1cccc(C)c1	0.389996	0.40894	2.16501	0.123796	0	0.785833	1.82815	1.99722	train
Nc1ccc(-c2ccc(N)c(Cl)c2)cc1Cl	0.389743	0.409222	1.5573	-0.992528	0.222431	0.752469	5.15733	1.63207	train
COC(=O)c1ccccc1S(=O)(=O)NC(=O)Nc1nc(C)nc(OC)n1	0.389045	0.41	1.59079	-6.12787	0.654609	-0.262585	1.91867	1.12992	train
O=[N+]([O-])c1cccc(Cl)c1Cl	0.387608	0.411607	2.91738	-6.70815	0.913507	0	7.73989	0	train
CCC(CC)C(=O)OCCOCCOCCOC(=O)C(CC)CC	0.382573	0.417286	1.56319	-0.11287	0.645208	0.0509259	9.06009	1.42565	train
Cc1ccc(S(=O)(=O)Cl)cc1	0.378966	0.4214	2.15601	-4.28711	0	0.598721	0.152494	1.95249	train
c1ccccc1	0.377715	0.422835	1.6866	2	0	0	0	0	train
CNc1cnn(-c2cccc(C(F)(F)F)c2)c(=O)c1Cl	0.375216	0.425719	0.84619	-1.12912	0.620376	-0.0124017	2.64281	1.51756	train
c1ccc(C2CCCCC2)cc1	0.372883	0.428428	1.93509	0.153835	0.618725	0.153835	5.287	1.56136	train
C1=CCCCC1	0.371792	0.4297	1.60939	0.732639	0	0	9.56375	2.07292	train
CCn1cc(C(=O)O)c(=O)c2cc(F)c(N3CCN[C@H](C)C3)c(F)c21	0.371535	0.43	-0.02563	-1.42137	0.653517	0	1.61196	1.69931	train
Cc1cc(=O)[nH]o1	0.368954	0.433028	2.01259	-0.17287	0.527904	0.329815	5.77807	0	train
CC(C)c1cccc2ccccc12	0.359714	0.444043	3.16319	-7.04271	0.890104	0	7.74149	0	train
C[n+]1ccc(-c2cc[n+](C)cc2)cc1	0.338844	0.47	1.32862	-0.366646	0.54419	0.81986	2.58747	2.02481	train
CCN(CC)CC	0.336202	0.4734	1.3481	1.1875	0	0	2.375	2.1875	train
CCCCN(CCCC)CCCC	0.333192	0.477306	2.45728	-0.643988	0.659153	0.158461	4.78627	1.61592	train
C=C(C)C#N	0.331131	0.48	0.18309	-1.05593	0.673333	0	5.25843	0	train
COc1ccc(C=O)cc1	0.33075	0.4805	1.47609	0.667407	0	0.667407	4.89774	1.59317	train
CC(C)(C)NC[C@@H](O)COc1cccc2c1C[C@H](O)[C@H](O)C2	0.323594	0.49	1.13559	-0.759509	0.434631	0.678943	3.23003	2.04251	train
CSc1nnc(C(C)(C)C)c(=O)n1N	0.319966	0.494896	0.95498	-1.17041	0.579144	0	-1.17041	1.92416	train
COc1nc(C)nc(NC(=O)NS(=O)(=O)c2ccccc2Cl)n1	0.316228	0.5	2.64908	-5.66718	0.635645	-0.0847451	0.372855	1.37422	train
C=Cc1ccccn1	0.31101	0.507225	-0.30052	-0.18287	0.759028	0	2.13773	1.70625	train
O=C1CN(/N=C/c2ccc(N(O)O)o2)C(=O)N1	0.30903	0.51	-0.14343	-0.691043	0.697081	-0.422778	0.885602	0	train
CCCCCCCCC=CCCCCCCCC(=O)N(CCO)CCO	0.308674	0.5105	1.38121	-0.875	0.761953	0.338519	8.47571	1.92225	train
CC(C)(C)C(=O)O	0.307079	0.51275	2.11399	-0.490215	0.457684	0.782189	3.16991	1.69848	train
O=C1NS(=O)(=O)c2cccc(O)c21	0.306604	0.513422	0.71489	-0.74537	0.866667	0	7.72222	1.59954	train
O=S1CCON=C1c1cc2ccccc2s1	0.30312	0.518385	3.84179	-0.247701	0	0.755114	0.547456	1.41038	train
Oc1ccc(Br)cc1	0.300766	0.521772	3.38017	-1.10804	0.443727	0.852012	-1.10804	1.89954	train
Clc1ccc2ccccc2c1	0.300538	0.5221	2.02429	-0.47338	0	-0.00462963	4.76495	1.40509	train
c1ccc2ncccc2c1	0.295614	0.529275	2.63999	1.06019	0	0	0	0	train
CCC12COCN1COC2	0.293453	0.532462	0.4126	0.236111	0	0	2.27083	2.19083	train
COc1cc(C=O)cc(OC)c1O	0.291015	0.536084	-1.83731	-1.22753	0.719435	0	1.0708	0	train
COc1cc(OC)nc(NC(=O)NS(=O)(=O)c2c(Cl)nc3ccccn23)n1	0.288443	0.53994	2.74237	-0.678969	0.443778	0.452932	0.561192	1.77629	train
O=c1[n-]c(=O)n(Cl)c(=O)n1Cl	0.287733	0.54101	2.52218	-0.702431	0.44342	0	9.48877	1.77662	train
COc1nc(C)nc(NC(=O)NS(=O)(=O)c2ccccc2CCC(F)(F)F)n1	0.286336	0.543123	3.49058	-6.21954	0.652163	-0.283511	1.86339	1.29994	train
O=[N+]([O-])c1ccccc1	0.282853	0.548439	2.01569	-0.416667	0	0.136574	10.0065	0	train
CC(C)C1CCC(Cc2ccc(Cl)cc2)C1(O)Cn1cncn1	0.281674	0.550253	3.68878	-0.532818	0.475807	0.32721	5.4019	1.46791	train
CCCOc1nn(C(=O)[N-]S(=O)(=O)c2ccccc2C(=O)OC)c(=O)n1C	0.280657	0.551824	2.73238	-0.726999	0.717953	1.20079	3.17886	0	train
Cc1cnc(-c2ccccc2)[nH]1	0.278356	0.5554	2.53631	0.938056	0.433472	0.938056	3.1812	1.99944	train
Cc1cc(C2CC2)nc(Nc2ccccc2)n1	0.277971	0.556	1.96697	0.135512	0.633806	0.135512	5.45455	0	train
C[C@@H]1COc2c(N3CCN(C)CC3)c(F)cc3c(=O)c(C(=O)O)cn1c23	0.277738	0.556364	3.88537	-1.05037	0.706095	0.391678	0.702201	1.44041	train
O=[N+]([O-])c1cc(Cl)ccc1O	0.27673	0.557943	-1.4819	-0.055	0.791944	0	2.50347	0	train
COP(=O)(NC(C)=O)SC	0.273206	0.563509	0.49389	-3.83783	0.448971	0	-1.2904	1.37181	train
O=C(NC(=O)c1c(F)cccc1F)Nc1ccc(OC(F)(F)C(F)OC(F)(F)F)c(Cl)c1	0.270999	0.567032	1.888	0.78125	0.213889	0	3.38426	2.22949	train
C=CCC(O)C=C	0.265094	0.5766	0.96178	-0.405093	0.631806	0	8.66861	0	train
CCCCCCCCCCCCCO	0.263802	0.578722	4.04458	-1.32146	0.672362	-0.911209	0.00819378	1.31561	train
Clc1cccc2ccccc12	0.261751	0.582111	2.23247	-6.40484	0	-0.382744	0.304199	1.09911	train
O=S(=O)(O)CCC(F)(F)C(F)(F)C(F)(F)C(F)(F)C(F)(F)C(F)(F)F	0.261697	0.582201	5.0839	-8.02633	0.711749	0	8.18304	0	train
COc1nn(C(=O)NS(=O)(=O)c2ccccc2OC(F)(F)F)c(=O)n1C	0.260755	0.583768	2.56427	-6.73203	0	-1.01518	0.123954	1.15727	train
CC(C)(C)c1cc(C(C)(C)C)c(O)c(C(C)(C)C)c1	0.26035	0.584442	-0.5359	0.910751	0.397274	0	3.20319	0	train
CC1(C)CN=C(NN=C(C=Cc2ccc(C(F)(F)F)cc2)C=Cc2ccc(C(F)(F)F)cc2)NC1	0.258917	0.586839	1.72129	-0.62963	0.710833	-0.298611	8.83926	0	train
CC(C)NCc1ccccc1	0.258181	0.588076	1.8451	0.565006	0.252917	1.34833	3.36176	2.15569	train
COc1ccc2nc([S@@](=O)Cc3ncc(C)c(OC)c3C)[nH]c2c1	0.25704	0.59	3.23692	-3.47844	0.404499	0.627156	3.18725	1.61931	train
S=C1NCCN1	0.254899	0.593632	5.94959	-9.05586	0.939583	0	7.60602	0	train
COC(=O)c1csc(C)c1S(=O)(=O)NC(=O)n1nc(OC)n(C)c1=O	0.25346	0.596091	0.0785	-6.17256	0.579268	-0.114938	-1.75138	1.15061	train
NC1=C(Cl)C(=O)c2ccccc2C1=O	0.251429	0.599585	0.46924	-0.0281019	0.704167	0.94588	1.55093	1.90194	train
CNCCCc1nc2ccccc2[nH]1	0.251189	0.6	2.04338	1.00944	0.388963	1.08468	3.13004	1.97087	train
Cc1c(Cl)cccc1Cl	0.251189	0.6	3.33959	-0.898787	0.639983	0.510926	8.99703	1.6056	train
c1ccsc1	0.249977	0.6021	1.7481	-0.328189	0	0	-0.328189	0	train
CN(C)C(=S)SSC(=S)N(C)C	0.249741	0.602509	0.59199	1.03556	0	0	2.145	2.06944	train
Nc1cc(Cl)c(N)cc1Cl	0.242545	0.615208	3.12389	-0.22	0	1.03	1.64352	1.79287	train
COc1cc(OC)n2nc(S(=O)(=O)Nc3c(Cl)ccc(C)c3Cl)nc2n1	0.239883	0.62	4.20148	-5.74742	0.391481	-0.221187	0.544565	1.45523	train
Nc1cccnc1	0.238702	0.622145	4.66198	-0.67847	0.357998	0	-0.67847	1.86221	train
CO/N=C(/C(=O)O)c1ccccc1CO/N=C(/C(=O)O)c1cccc(C(F)(F)F)c1	0.2358	0.627456	2.69929	-4.65939	0.670301	-1.04058	4.51448	1.16721	train
CCNc1nc(NCC)nc(SC)n1	0.234423	0.63	2.67267	-0.939118	0.427342	0.701667	-0.939118	2.03359	train
C=C(Cl)Cl	0.233776	0.6312	1.77139	0.180556	0.682083	0.180556	4.79495	1.52287	train
CC(=O)O[C@@H]1O[C@H](COC=O)[C@@H](OC(C)=O)[C@H]1OC(C)=O	0.230675	0.637	1.19029	-0.101296	0.626352	-0.101296	4.84106	1.40583	train
COc1cc(OC)nc(NC(=O)NS(=O)(=O)Nc2ccccc2C(=O)N(C)C)n1	0.229418	0.639372	1.79116	-6.10082	0.657769	-0.215106	1.30891	1.36096	train
NNC(N)=S	0.229087	0.64	0.624	0.706962	0	0	1.16418	0	train
CCON=C(CC)C1=C(O)CC(c2c(C)cc(C)cc2C)CC1=O	0.223872	0.65	2.22748	-1.27849	0.66279	-0.496998	9.08088	1.96016	train
CC(=O)c1ccccc1O	0.220546	0.6565	1.41069	-0.0453532	0	0	0.728009	1.82401	train
CCOc1cc(C(C)(C)C)ccc1C1COC(c2c(F)cccc2F)=N1	0.219563	0.65844	1.11337	-1.27189	0.384637	0	5.87333	1.62083	train
Oc1ccc(Cc2ccc(O)cc2)cc1	0.218776	0.66	2.06556	-6.39193	0.651148	-0.368203	1.188	1.34038	train
O=[N+]([O-])c1ccccc1O	0.218776	0.66	2.03892	-6.14722	0.60263	-0.229877	1.99439	1.72108	train
CC(=O)OCC(C)C	0.215377	0.6668	1.43939	-0.195648	0	0	4.66435	1.41903	train
NCC1CCCCC1	0.213931	0.669726	1.5254	0.864583	0.403056	0	5.50324	0	train
C=CCCCCCCCCCC	0.213796	0.67	0.58429	-0.671667	0.706352	-0.671667	8.79413	0	train
C=CCc1ccc(OC)c(OC)c1	0.213354	0.6709	2.85928	0.759548	0	0.759548	5.11852	1.62999	train
NC(N)=S	0.210523	0.6767	-0.8113	0.592593	0.577829	0	4.88374	0	train
C=C(C)C(=O)OCCN(C)C	0.210039	0.6777	0.82738	-0.313102	0	0	1.9501	1.6369	train
Cc1ccc(C(=O)c2cc(O)c(O)c(N(O)O)c2)cc1	0.209078	0.679692	1.90156	0.421852	0.569306	0.421852	9.33074	1.91204	train
NN=CNS(=O)(=O)c1ccc(N)cc1	0.2043	0.689732	1.58349	-0.181991	0	0	4.64333	1.42625	train
Cn1sc2ccccc2c1=O	0.204226	0.689889	3.04865	-6.5195	0.649207	-0.476526	1.91797	1.34131	train
COc1cnc(OC)n2nc(NS(=O)(=O)c3c(OCC(F)F)cccc3C(F)(F)F)nc12	0.203833	0.690725	4.24297	-6.98406	0.618392	-1.5616	1.93808	1.2513	train
Nc1nnn[nH]1	0.199894	0.6992	-1.29481	0.24537	0.755556	0.24537	2.30556	0	train
CCCCC(CC)CO	0.19966	0.699709	2.1951	0.371528	0.585703	0	8.75265	2.13546	train
Cc1ccc(O)cc1	0.199368	0.700345	1.34938	0.298719	0.626725	0.298719	0.621523	1.98093	train
CCNc1ccccc1	0.195123	0.709692	1.90156	0.400463	0.579583	0.400463	9.28093	1.92074	train
CC(=NC#N)N(C)Cc1ccc(Cl)nc1	0.191015	0.718932	1.69068	0.716775	0	1.1332	0.802897	1.81843	train
O=c1[nH]cc(F)c(=O)[nH]1	0.190546	0.72	-0.26881	-1.15741	0	0	10.0536	0	train
COCC(=O)Nc1c(I)c(C(=O)NC[C@@H](O)CO)c(I)c(C(=O)N(C)C[C@H](O)CO)c1I	0.190311	0.720537	1.73788	0.296127	0.616521	0.296127	0.612799	2.02259	train
c1ccc2c(c1)Cc1ccccc1-2	0.189411	0.722594	1.50697	-6.47783	0.652468	-0.445167	1.88645	1.06952	train
CCCCCCCCCCCCCCCCCCN(C)C	0.188582	0.7245	1.7897	0.789866	0	0	0	2.27058	train
Cc1cc(C)cc(O)c1	0.182099	0.739693	1.81883	0.354167	0.642083	0.354167	8.99389	1.965	train
CCc1nn(C)c(C(=O)NCc2ccc(Oc3ccc(C)cc3)cc2)c1Cl	0.18208	0.739738	1.17399	-0.474537	0.722083	-0.474537	8.69009	0	train
CCCCCC(C=O)=Cc1ccccc1	0.18197	0.74	1.09429	-5.37145	0.626113	0.286196	-0.938113	0	train
Cc1cccc(O)c1	0.177953	0.749695	1.79081	0.337963	0.682083	0.337963	8.81306	1.94417	train
N#CC(Cl)(Cl)Cl	0.177828	0.75	2.7824	-1.02379	0	1.34125	-1.02379	2.15306	train
ClC(Cl)C(Cl)Cl	0.177784	0.750108	4.69406	-5.78361	0.415609	-0.808411	0.518695	1.70834	train
C=C(C)C(=O)OCCCC	0.175914	0.7547	2.06588	-0.283843	0	0	4.80537	1.6471	train
COC(=O)NS(=O)(=O)c1ccc(N)cc1	0.175759	0.755082	0.42538	-5.4632	0.608241	0.094537	1.86008	1.10092	train
O=C(O)c1cc2ccccc2cc1O	0.175469	0.7558	2.21199	-1.11736	0.719197	-0.197963	8.76512	0	train
CCNC(=S)Nc1ccccc1	0.169505	0.770816	1.07328	-0.643102	0.612886	0	0.750579	1.81819	train
CC(Oc1ccc(Oc2cnc3cc(Cl)ccc3n2)cc1)C(=O)O	0.167705	0.775454	5.56806	-1.01376	0.706095	0.401247	0.788336	1.47426	train
O=C1OC(=O)c2ccccc21	0.166763	0.7779	1.86139	1.08162	0	0	1.08162	0	train
Cc1ccc(N=CN(C)C=Nc2ccc(C)cc2C)c(C)c1	0.166075	0.779695	1.84552	0.368056	0.659583	0.368056	8.91926	1.87037	train
c1ccc2sc(SSN3CCOCC3)nc2c1	0.165959	0.78	-0.34651	-0.303333	0.674685	0.511574	2.01454	0	train
Cc1cccc(C)c1N	0.165158	0.7821	2.48784	0.914352	0.478194	0.914352	5.68185	2.0162	train
O=C(O)CCSCCC(=O)O	0.160024	0.795814	4.08891	-3.31057	0	1.11012	0.826289	1.73283	train
BrC(Br)c1ccccc1OCC1CO1	0.158584	0.799742	1.72129	-0.555833	0.715972	-0.0972222	8.7575	0	train
CC[C@H]1OC(=O)[C@H](C)[C@@H](O[C@@H]2C[C@@](C)(OC)[C@@H](O)[C@H](C)O2)[C@H](C)[C@@H](O[C@@H]2O[C@H](C)C[C@H](N(C)C)[C@H]2O)[C@](C)(O)C[C@@H](C)CN(C)[C@H](C)[C@@H](O)[C@]1(C)O	0.158489	0.8	2.13459	-1.79881	0.214382	0	1.91872	1.47869	train
Cc1ccc(N(SC(F)(Cl)Cl)S(=O)(=O)N(C)C)cc1	0.158298	0.800523	1.06049	0.375	0	0.375	4.61458	0	train
Cc1ccc(S(=O)(=O)n2ccnc2)cc1	0.157616	0.8024	1.66201	-5.09511	0	0.417685	1.24306	1.92679	train
CCCCCCCCCCCCCCN(C)(C)CCCCCCCCCCCCCC	0.155453	0.8084	1.2745	-0.402778	0.901389	0	3.9375	1.77083	train
CCCCCCCCCCCCCCCCCN	0.154985	0.809709	2.3392	0.367188	0.660232	0	8.42278	2.21433	train
CCOc1ccc2c(c1)C(C)=CC(C)(C)N2	0.15489	0.809978	3.07777	-1.01391	0.391999	0.679262	-1.01391	1.70573	train
Cc1ccccc1NC(=N)Nc1ccccc1C	0.154882	0.81	4.26647	-5.00114	0.406115	0.353366	0.304487	1.17041	train
Cc1cn([C@H]2C=C[C@@H](CO)O2)c(=O)[nH]c1=O	0.151356	0.82	1.85207	-1.62258	0.499805	0	9.3407	1.84749	train
CCO[C@@H]1[C@@H](OC)[C@H](C)O[C@@H](O[C@@H]2C[C@H]3CC[C@@H]4[C@@H](C=C5C(=O)[C@H](C)[C@@H](O[C@H]6CC[C@H](N(C)C)[C@@H](C)O6)CCC[C@H](CC)OC(=O)C[C@H]54)[C@@H]3C2)[C@@H]1OC	0.151356	0.82	3.70027	-0.670239	0.436462	0.382701	2.75686	1.44106	train
Cc1ccc(Nc2ccc(C)cc2)cc1	0.15012	0.823561	1.9505	1.5	0	0	0	0	train
CCNc1nc(NC(C)C)nc(SC)n1	0.1497	0.824777	3.06117	-0.962077	0.417138	0.699074	-0.962077	2.03619	train
Cc1ccccc1N	0.149417	0.8256	2.45982	0.868056	0.509444	0.868056	5.51981	1.99537	train
Oc1cc(Cl)nnc1-c1ccccc1	0.149011	0.826781	2.92159	0.210988	0.568498	0.210988	0.622298	0	train
CCCCOC(C)=O	0.147068	0.832481	1.9139	0.300347	0.254583	0	6.32083	0	train
O=C1NC(=O)c2cc([N+](=O)[O-])ccc21	0.145814	0.8362	0.30579	-0.614726	0.665473	-0.20037	2.0479	0	train
Cc1ccnc(NS(=O)(=O)c2ccc(N)cc2)n1	0.144874	0.839009	2.5938	1.32442	0	0	1.35014	0	train
Clc1cc(Cl)cc(Cl)c1	0.142824	0.8452	0.53859	-0.30037	0.634861	0.469907	2.20435	0	train
O=C(NC(=O)c1c(F)cccc1F)Nc1ccc(Cl)cc1	0.141354	0.849692	1.90156	0.430556	0.557083	0.430556	9.38713	1.90454	train
CCCCCCCCN	0.140734	0.8516	2.15908	-0.692191	0	0	-0.692191	0	train
OCc1cccnc1	0.138747	0.857776	2.34	1.01206	0	1.48534	1.01206	0	train
NS(=O)(=O)C(F)(F)C(F)(F)C(F)(F)C(F)(F)F	0.137808	0.860725	1.6526	-8.28113	0.85016	0	3.62901	0	train
COCCOCCO	0.137531	0.8616	5.08038	-0.960127	0.652046	0	4.85574	2.25372	train
COc1ccccc1OCCNC[C@@H](O)COc1cccc2[nH]c3ccccc3c12	0.135106	0.869327	2.1965	1.34375	0	0	0	2.21181	train
C[C@H]1O[C@@H](O[C@H]2[C@@H](O)C[C@H](O[C@H]3[C@@H](O)C[C@H](O[C@H]4CC[C@@]5(C)[C@H](CC[C@@H]6[C@@H]5CC[C@]5(C)[C@H](C7=CC(=O)OC7)CC[C@]65O)C4)O[C@@H]3C)O[C@@H]2C)C[C@H](O)[C@@H]1O	0.131826	0.88	3.40738	-0.995686	0.39567	0	5.2928	1.66155	train
C=CC(O)CCC	0.131826	0.88	-1.3067	0.600566	0.638657	0	2.30041	0	train
CC(=O)CC(c1ccccc1)c1c(O)oc2ccccc2c1=O	0.130918	0.883	1.82808	-4.46715	0	0	3.8044	1.2765	train
CNC(=O)c1cc(C#N)cc(C)c1NC(=O)c1cc(Br)nn1-c1ncccc1Cl	0.130647	0.8839	2.6032	0.954861	0	0	5.31444	2.18371	train
ClC(Br)Br	0.130007	0.886032	2.2986	0.966478	0	0	1.41118	0	train
CN(C)[C@@H]1C(O)=C(C(N)=O)C(=O)[C@@]2(O)C(O)=C3C(=O)c4c(O)ccc(Cl)c4[C@@](C)(O)[C@H]3C[C@@H]12	0.12903	0.889311	7.22019	-9.50384	0.93682	0	7.62672	0	train
Nc1nc(N)[nH]c(=O)n1	0.124361	0.905316	-2.26763	-0.583333	0.698264	0	2.13097	0	train
COc1cccc([N+](=O)[O-])c1	0.124137	0.9061	2.02429	-0.455833	0	0.0456944	4.80056	1.47129	train
Cc1ccc(Cl)c(N)c1	0.123552	0.908149	2.41619	0.378858	0.681096	0.378858	0.846725	0	train
Oc1ccc2ccccc2c1	0.123027	0.91	1.57969	-1.68775	0.254232	-0.546815	1.39861	0	train
COC(=O)Nc1nc2ccc(Sc3ccccc3)cc2[nH]1	0.122006	0.91362	2.67107	-0.948377	0.472694	0.664352	-0.948377	1.82319	train
CC(C)NC[C@@H](O)COc1cccc2[nH]c3ccccc3c12	0.120226	0.92	2.77855	-0.573557	0.421618	0.582753	3.16211	1.38562	train
O=Cc1ccccc1	0.118999	0.924458	-2.2446	0.138819	0.607387	0	2.09208	0	train
Nc1ccc([N+](=O)[O-])cc1	0.117785	0.928909	1.59789	-0.458889	0.571307	0.0640741	5.30422	0	train
CC(C)Nc1nc(N)nc(=O)[nH]1	0.115319	0.9381	-1.22833	-0.494769	0.657509	0	2.41056	1.9272	train
CCc1ccccc1N	0.114899	0.939684	2.93949	0.902778	0.489444	0.902778	5.63106	2.10287	train
O=C(O)C=C(F)C(F)(F)C(F)(F)C(F)(F)F	0.114419	0.941501	2.55443	-0.777735	0.309598	0.789387	3.10536	1.69771	train
ClC1(Cl)C2(Cl)C3(Cl)C4(Cl)C(Cl)(Cl)C5(Cl)C3(Cl)C1(Cl)C5(Cl)C24Cl	0.112279	0.9497	3.40618	0.327824	0	0	11.6527	0	train
CC(C)(C)[C@H](O)[C@H](Cc1ccc(Cl)cc1)n1cncn1	0.112202	0.95	3.1223	-0.484681	0.252102	1.22006	0.883835	2.04497	train
CCSC(=O)NCCC1CCCCC1	0.111558	0.952499	2.85259	-1.05943	0.307779	0	-1.05943	2.13703	train
NCc1cccc(CN)c1	0.110205	0.9578	-0.075	0.591111	0.475139	1.14162	5.43259	0	train
Cc1c([N+](=O)[O-])cccc1[N+](=O)[O-]	0.109762	0.95955	1.86562	-0.636574	0	-0.227593	10.3795	1.35741	train
Cc1ccccc1O	0.109725	0.959693	1.87354	0.384259	0.619583	0.384259	9.10009	1.90741	train
BrC1(Br)CCCCCCCCCC(Br)(Br)C1(Br)Br	0.108843	0.9632	0.5974	0.387283	0	0	5.02331	0	train
Cn1cc(C(=O)Nc2ccccc2C2CC2C2CC2)c(C(F)F)n1	0.106341	0.973301	0.9314	1.13465	0	0	1.20179	2.23798	train
CCNC(=O)NC(=O)C(C#N)=NOC	0.105487	0.9768	-2.36901	-0.601852	0.720833	0	1.73958	0	train
Cc1cc(N)ccc1N	0.103844	0.983618	1.87354	0.414352	0.597083	0.414352	9.2063	1.8912	train
CC(N)=CC#N	0.103686	0.984279	2.16859	-1.04757	0	0	-1.04757	2.15985	train
CCCC/C=C/CC/C=C\CCCCCCOC(C)=O	0.102683	0.9885	2.33998	0.0776417	0	1.05806	10.5303	1.54111	train
CC1(C)CC(N)CC(C)(CN)C1	0.102246	0.990355	1.4888	0.278935	0.344028	0	5.76528	2.25771	train
O=C(O)CCCOc1ccc(Cl)cc1Cl	0.100806	0.996513	3.97168	-0.761726	0.740785	0.937754	0.789398	0	train
COc1ccc(C(=CC(=O)N2CCOCC2)c2ccc(Cl)cc2)cc1OC	0.0988098	1.0052	2.85799	0.804769	0	0.905062	0.804769	1.67219	train
CC(=O)C=Cc1ccco1	0.0955432	1.0198	1.93298	0.0244444	0	0.703889	4.94486	1.49944	train
OC1COC1	0.0954993	1.02	3.73068	-0.445666	0.487877	-0.0179584	0.620227	0	train
NCCN	0.0952372	1.02119	2.16879	-4.74839	0	0	11.3293	1.43758	train
CNC(=O)C(=NOC)c1ccccc1COc1cc(C)ccc1C	0.0910911	1.04052	4.21018	-0.471568	0	0.760283	1.7875	1.80796	train
OCCNCO	0.0910701	1.04062	1.95398	0.65214	0.505751	0.843845	3.04304	0	train
O=[N+]([O-])c1ccc(CCl)cc1	0.0904274	1.0437	1.94708	0.923611	0	0.923611	0	0	train
C#CCOc1ccc(CCNC(=O)C(OCC#C)c2ccc(Cl)cc2)cc1OC	0.0888178	1.0515	2.51586	0.921852	0.464306	0.921852	5.75074	2.03704	train
O=CC=Cc1ccccc1	0.0887769	1.0517	3.19769	-0.655211	0	-0.294934	10.616	0	train
O=CCCCC=O	0.0869216	1.06087	0.78839	0.512639	0	0	9.56375	0	train
COc1ccc(C(O)(c2cncnc2)C2CC2)cc1	0.0851138	1.07	1.46749	0.729167	0	0.729167	10.0065	0	train
CC1=CC(=C(C=C1)N=CN(C)C=NC2=C(C=C(C=C2)C)C	0.0850471	1.07034	1.5254	0.861111	0.444101	0	5.26929	2.20488	train
CC(C)c1cccc(C(C)C)c1N	0.0846732	1.07225	4.62389	0.512685	0.398194	0.979167	6.08519	2.17639	train
CCC1CCCCC1	0.0831764	1.08	4.28918	-1.27137	0.634729	0.503724	0.795599	1.50638	train
C=C1CC[C@H]2C[C@@H]1C2(C)C	0.0828705	1.0816	3.6144	-5.04303	0	0	5.42247	2.10421	train
c1cnc2c(c1)CCCC2	0.0826609	1.0827	2.36559	1.19065	0	1.32755	0	0	train
Nc1ccc(O)cc1	0.0822391	1.08492	2.09842	-0.37963	0	0.18287	10.2273	1.72037	train
CCCCCCCN	0.0816425	1.08808	1.9155	0.864796	0.436289	0	5.31074	2.22465	train
COc1ccc(C(=O)O)cc1OC	0.0813423	1.08968	2.48784	0.875556	0.495556	0.875556	5.5887	2.0162	train
CCCCCCCCCCN(C)(C)CCCCCCCCCC	0.0808723	1.0922	3.21229	-0.153585	0	0	5.13877	1.97738	train
C=CC(Cl)CCl	0.0806492	1.0934	1.94479	0.935357	0	0	1.15552	0	train
CC=CCO	0.0777141	1.1095	0.48099	0.163194	0.779792	0	7.97944	1.87125	train
C=C[C@]1(C)C[C@@H](OC(=O)CSC2C[C@H]3CC[C@H](C2)N3C)[C@]2(C)[C@H](C)CC[C@]3(CCC(=O)[C@H]32)[C@@H](C)[C@@H]1O	0.0776247	1.11	5.41138	-1.33462	0	0	-1.33462	2.0766	train
N#CN	0.0761254	1.11847	-0.50761	1.25	0.755556	0	4.15278	0	train
Nc1ccc(S(N)(=O)=O)cc1	0.0755614	1.1217	0.43009	-5.00625	0.563102	0.223796	4.98639	0	train
Cc1cccc(N)c1C	0.0735021	1.1337	2.48784	0.884259	0.489444	0.884259	5.62065	2.03241	train
O=C1CN=C(c2ccccc2Cl)c2cc(N(O)O)ccc2N1	0.0734673	1.13391	2.41748	0.349444	0.60875	0.349444	9.19384	0	train
Cc1ccc(C)cc1	0.0725551	1.13933	1.74264	1.32926	0	1.32926	0	2.09667	train
CCCc1cc(=O)[nH]c(=S)[nH]1	0.0724436	1.14	3.79518	-0.939754	0	0.696222	0.838691	1.70948	train
CC(C)CCCCCOC(=O)c1ccccc1C(=O)OCCCCCC(C)C	0.0716801	1.1446	2.18359	-0.48118	0	0.19027	4.92486	1.91026	train
CSSCc1ccco1	0.0701176	1.15417	3.69553	-0.688878	0	0.774381	1.55903	1.3367	train
CC(=O)O[C@H]1CC[C@H]2[C@@H]3CCC4=CC(=O)CCC4=C3C=C[C@]12C	0.069215	1.1598	1.17229	-0.335993	0	0	-0.335993	2.28588	train
O=C(O)c1c(O)cccc1O	0.0688193	1.16229	0.76439	-1.34667	0.782361	-0.465278	8.42648	0	train
N#CCCCCCCC#N	0.0688148	1.16232	0.46999	-1.37241	0.782361	-0.831019	8.42824	0	train
CCCC(=O)Oc1c(Br)cc(C#N)cc1Br	0.0685319	1.16411	-8.8953	-1.60438	0.477232	0	5.57248	0	train
C=CC#N	0.0679952	1.16752	1.87354	0.384259	0.619583	0.384259	9.10009	1.8837	train
COCCCNc1nc(NC(C)C)nc(SC)n1	0.0676239	1.1699	2.40359	0.597949	0.504102	0.613249	2.24648	1.94871	train
CN1[C@@H]2CCC[C@H]1C[C@@H](NC(=O)c1nn(C)c3ccccc13)C2	0.0660693	1.18	2.69198	-0.0329384	0.273787	0.548322	1.78535	1.88797	train
Cc1ccccc1[C@@H](OCCN(C)C)c1ccccc1	0.065013	1.187	2.19297	-0.582358	0	0.174456	4.8876	0	train
O=[N+]([O-])c1cccc(Cl)c1	0.0645654	1.19	1.37129	-0.135694	0	0	10.863	2.07182	train
COc1ccc(CCN(C)CCC[C@](C#N)(c2ccc(OC)c(OC)c2)C(C)C)cc1OC	0.0624885	1.2042	3.07229	-1.0924	0	1.14	-1.0924	1.67597	train
CC1(C(=O)Nc2ccc(O)c(Cl)c2Cl)CCCCC1	0.0624453	1.2045	5.44188	-0.208073	0.510837	0.390798	0.627146	2.0832	train
Oc1cccc(O)c1O	0.0606457	1.2172	1.6274	0.159979	0	0	0.159979	2.48817	train
CCCCCCNCCCCCC	0.0599791	1.222	2.87159	0.281904	0.629543	0.281904	9.12609	0	train
O=C(O)C1=C[C@@H](O)[C@@H](O)[C@H](O)C1	0.0590116	1.22906	3.58488	-0.0880093	0.438407	0.841169	2.85971	2.2149	train
CSc1nc(NC(C)C)nc(NC(C)C)n1	0.0587347	1.23111	3.44967	-0.985036	0.361583	0.696759	-0.985036	2.07786	train
CCOP(=S)(NC(C)C)Oc1ccccc1C(=O)OC(C)C	0.0579092	1.23725	3.06959	0.559757	0.593997	0.559757	0.77904	0	train
CC=C1CC2C=CC1C2	0.0567937	1.2457	2.1184	0.990093	0.360139	1.19444	3.2075	2.09028	train
CCCCCCCCCCCCC(=O)O	0.0562717	1.24971	4.61589	-0.65781	0.714282	0	8.43665	2.23854	train
Clc1cccc(C(Cl)(Cl)Cl)n1	0.0562341	1.25	3.97458	-0.167294	0.225811	0	3.22394	2.07181	train
Nc1ccc2ccccc2c1	0.0562341	1.25	1.99949	0.743889	0	0	9.67968	2.12976	train
ClC(Cl)C(Cl)(Cl)Cl	0.0548008	1.26121	2.90659	-1.13712	0	0	-1.13712	2.15103	train
Clc1cc(Cl)c(Cl)c(Cl)c1	0.0539958	1.26764	2.04371	-0.395833	0	0.152778	10.1587	1.82639	train
C[C@H]1CCc2cc(F)cc3c(=O)c(C(=O)O)cn1c23	0.0539337	1.26814	1.59789	-0.50463	0.600694	-0.0393519	5.27981	0	train
Cc1cccc(O)c1C	0.0537032	1.27	3.73148	-1.29904	0.556329	0.0903068	2.0798	1.95743	train
O=C1OC(c2ccc(O)cc2)(c2ccc(O)cc2)c2ccccc21	0.0533745	1.27267	1.94988	0.770833	0	1.05056	9.89137	0	train
O=c1[nH]c(Cl)c(Cl)cc1Cl	0.0524807	1.28	1.97187	0.156529	0.463267	0	0.698623	0	train
CNc1ccccc1	0.0522998	1.2815	1.7283	1.15972	0.415694	1.15972	3.02694	1.91204	train
Cc1ccc([N+](=O)[O-])cc1	0.0507378	1.29467	2.04371	-0.403333	0	0.144074	10.1178	1.89259	train
O=NN(c1ccccc1)c1ccccc1	0.0504894	1.2968	3.51909	0.762685	0	0.762685	1.36111	0	train
c1ccc2scnc2c1	0.050157	1.29967	3.45158	1.25343	0	1.25343	0	2.02259	train
Cc1cc(C)cc(C)c1	0.0500418	1.30067	1.77066	1.35417	0	1.35417	0	2.125	train
Oc1nc2ccc(Cl)cc2nc1O	0.049999	1.30104	2.47018	-0.420579	0.705905	-0.420579	0.750928	0	train
O=c1[nH]c2ccc(Cl)cc2o1	0.0497062	1.30359	2.36308	-0.379417	0.602509	0.661265	0.803683	0	train
CCc1cccc(C)c1N(C(=O)CCl)[C@@H](C)COC	0.0488427	1.3112	4.32318	-0.396547	0	0	4.48704	2.23614	train
CC(C)CC(C)(c1ccc(O)cc1)c1ccc(O)cc1	0.0481172	1.3177	4.58779	-0.129398	0.548411	0.28366	9.47819	2.20742	train
N#CC1=CCCCC1	0.047863	1.32	1.92627	-1.31533	0.626324	-0.557597	1.93057	1.87239	train
C=CC(=C)C	0.0470111	1.3278	1.60088	1.01852	0	0	0	1.90972	train
Nc1ccccc1[N+](=O)[O-]	0.0468598	1.3292	2.80819	-0.522994	0	-0.348038	0.313738	0	train
CCC[C@H]1O[C@@H]2C[C@H]3[C@@H]4CCC5=CC(=O)C=C[C@]5(C)[C@H]4[C@@H](O)C[C@]3(C)[C@]2(C(=O)CO)O1	0.0467735	1.33	2.80307	-1.2008	0.414641	0	6.26423	2.05267	train
O=[N+]([O-])c1ccc([N+](=O)[O-])c(O)c1	0.0457336	1.33976	1.48849	-0.820378	0.704722	-0.709074	8.96454	0	train
CN1COCN(Cc2cnc(Cl)s2)C1=N[N+](=O)[O-]	0.0456667	1.3404	2.37469	-0.582623	0.68237	-0.264938	0.576643	0	train
CCCCCCCCCCCCCCCC[n+]1ccccc1	0.0456404	1.34065	1.26279	-0.351797	0	1.09699	0.755163	0	train
CSC(C)=NOC(=O)N(C)SN(C)C(=O)ON=C(C)SC	0.0450361	1.34644	2.3406	1.5	0	0	0	0	train
CCCCCC	0.0450354	1.34645	2.5866	1.355	0	0	0	2.23181	train
CCCCCN(CCCCC)CCCCC	0.0448126	1.3486	-0.13202	-0.50088	0.779694	0	4.33333	0	train
C=CC(=O)OCC	0.0439744	1.3568	0.89558	-0.358796	0	0	4.43403	1.75139	train
N#Cc1c(Cl)cccc1Cl	0.0436738	1.35978	2.93129	0.811617	0	0.953275	0.811617	0	train
Oc1ccccc1Cc1ccccc1O	0.0434818	1.36169	2.9263	0.264586	0.545586	0.264586	9.58109	0	train
CCCCCCCCC=CCCCCCCCC(=O)OCC(O)CO	0.0428011	1.36854	2.65588	-4.40391	0.562361	-0.787911	1.23637	1.50292	train
COC(=O)N(OC)c1ccccc1COc1ccn(-c2ccc(Cl)cc2)n1	0.0419711	1.37705	3.64949	-0.512172	0	1.09057	0.852804	2.15212	train
CCNc1nc(Cl)nc(N(CC)CC)n1	0.0416869	1.38	3.80183	-0.755337	0.604189	0.891788	5.69982	1.7433	train
CC(C)CCOC(=O)C(C)O	0.0405976	1.3915	1.67578	-0.330139	0	0	4.67458	2.0434	train
CN(C)CCCN(C)C	0.040346	1.3942	1.58879	-0.929324	0.74756	0.255895	0.677243	0	train
Nc1nc(N)c2nc(-c3ccccc3)c(N)nc2n1	0.0398107	1.4	2.09737	0.0473714	0.639558	0.0473714	5.51314	0	train
CSC(=O)c1c(C(F)F)nc(C(F)(F)F)c(C(=O)SC)c1CC(C)C	0.038531	1.41419	5.0437	-5.02858	0	-1.56388	-2.22158	1.59133	train
O=[N+]([O-])c1cc([N+](=O)[O-])c(O)c([N+](=O)[O-])c1	0.0383707	1.416	4.34297	0.261481	0.550981	0.89901	2.96257	0	train
CC(C)=CC=C(C)C	0.0381417	1.4186	2.77118	1.35296	0	0	0	2.09667	train
O=[N+]([O-])c1ccc(Nc2ccccc2)cc1	0.0373702	1.42747	4.35938	-0.41042	0.412001	0.0959367	3.14744	0	train
O=C(NC(=O)c1c(F)cccc1F)Nc1cc(Cl)c(F)c(Cl)c1F	0.0371212	1.43038	2.6609	0.915509	0	0	2.61028	2.2759	train
CC1(C)C(=O)N(Cl)C(=O)N1Cl	0.0371193	1.4304	6.28869	-0.675944	0.345123	0	9.88826	1.8507	train
CC(C)C(O)(c1ccc(OC(F)(F)F)cc1)c1cncnc1	0.0362759	1.44038	3.19409	-4.74689	0.240949	-0.341048	3.82921	1.79874	train
C=CCO	0.0361826	1.4415	0.09089	0.0833333	0.819792	0	7.75694	0	train
O=CC(Cl)(Cl)Cl	0.035675	1.44764	2.98027	-1.34594	0.535173	0.775954	-1.34594	0	train
CCCC(=O)Nc1ccc(OC[C@H](O)CNC(C)C)c(C(C)=O)c1	0.0340689	1.46764	5.29237	-4.43602	0.716499	-0.807479	0.135056	1.39651	train
CC(C)(C)[C@H](O)/C(=C\c1ccc(Cl)cc1)n1cncn1	0.0338844	1.47	3.04499	-0.62357	0.295505	1.05802	0.863143	2.00414	train
CC(=O)c1cc2ccccc2s1	0.0336231	1.47336	2.80469	-1.10043	0	0	-1.10043	2.08914	train
COCc1cccc(C(=O)NN(C(=O)c2cc(C)cc(C)c2)C(C)(C)C)c1	0.0329675	1.48191	3.63068	-1.15481	0.636892	0.786954	0.656621	0	train
Fc1ccc(Br)cc1F	0.0328246	1.4838	2.38839	-0.753704	0	-0.753704	12.1497	0	train
COC(=O)C(C)Oc1ccc(Oc2ncc(C(F)(F)F)cc2Cl)cc1	0.0327958	1.48418	5.38077	-4.4266	0	-0.794387	0.148545	1.2663	train
C[C@@H](Oc1ccc(Oc2ncc(Cl)cc2F)cc1)C(=O)O	0.0323594	1.49	4.75377	-1.05052	0.720294	-0.505562	0.535267	1.43278	train
CCSC(=O)N(CC(C)C)CC(C)C	0.0322924	1.4909	3.14302	0.023912	0.477083	0.435185	9.73317	1.9212	train
Oc1cccc(Cl)c1Cl	0.0318235	1.49725	3.06959	0.497857	0.617052	0.497857	0.795243	0	train
N[C@H](C(=O)N[C@@H]1C(=O)N2C(C(=O)O)=C(Cl)CC[C@H]12)c1ccccc1	0.0305774	1.5146	2.61318	0.296296	0.665536	0.296296	8.90878	1.93689	train
Cc1nc2n(c(=O)c1CCN1CCC(c3noc4cc(F)ccc34)CC1)CCCC2	0.0303912	1.51725	3.06959	0.497857	0.617052	0.497857	0.77154	0	train
Clc1ccc(C2(Cn3cncn3)CC(Br)CO2)c(Cl)c1	0.0303879	1.5173	1.60626	0.829259	0	0.829259	10.5594	1.96204	train
CC(C)c1nn(C(=O)NC(C)(C)C)c(=O)n1N	0.0301093	1.5213	4.50843	0.276481	0.509314	0.947763	3.05807	2.01724	train
O=C(O)[C@@H]1[C@H](C(=O)O)[C@H]2CC[C@@H]1O2	0.0300251	1.52252	1.77066	1.34546	0	1.34546	0	2.1175	train
Cc1ccc(C(C)C)c(O)c1	0.0299778	1.5232	2.91421	0.398704	0.539583	0.416667	9.46176	1.97602	train
O=C(O)C(F)(F)C(F)(F)C(F)(F)C(F)(F)C(F)(F)C(F)(F)C(F)(F)C(F)(F)C(F)(F)C(F)(F)F	0.029104	1.53605	7.9692	0.827261	0	0	0	0	train
CC(CCO)CC(C)(C)C	0.0289839	1.53784	3.1603	1.13615	0	0	1.3594	0	train
ClC(Cl)=C(Cl)c1c(Cl)c(Cl)c(Cl)c(Cl)c1Cl	0.028699	1.54213	3.04638	0.90116	0	0.90116	5.02322	1.6713	train
CCCCOP(=O)(OCCCC)OCCCC	0.0285562	1.5443	3.5646	-4.65372	0	0	5.39774	2.07341	train
Cc1nnc(-c2ccccc2)c(=O)n1N	0.0282059	1.54966	0.65658	-0.339167	0.63207	0.716852	0.99537	1.62815	train
Cc1c(Cl)cccc1Nc1ccccc1C(=O)O	0.0281838	1.55	4.43301	-0.917178	0.649943	0.289655	0.793238	2.05582	train
O=[N+]([O-])C(CO)(CO)CO	0.0274789	1.561	2.38108	0.833333	0	0	0	2.15662	train
Cc1ccc2ccccc2c1C	0.0273814	1.56254	3.69888	-0.000276	0	0.639405	0.808082	1.61189	train
CCCCCCCCc1ccc(O)cc1	0.0272333	1.5649	3.32249	-0.338152	0	0.227346	0.729633	0	train
CC(Oc1ccc(Oc2nc3ccc(Cl)cc3[nH]c2=O)cc1)C(=O)O	0.0269062	1.57015	4.17717	-0.244047	0.506408	0.768609	0.68808	0	train
CC(COc1ccc(Oc2ccccc2)cc1)Oc1ccccn1	0.0266502	1.5743	3.27629	0.41838	0.551806	0.41838	9.41204	2.12009	train
CC(C)OC(=O)N[C@H](C(=O)N[C@H](C)c1nc2ccc(F)cc2s1)C(C)C	0.0262362	1.5811	2.94618	-1.64743	0.421501	-0.248032	-1.64743	1.74796	train
COC(=O)NC(=S)Nc1ccccc1NC(=S)NC(=O)OC	0.0261818	1.582	1.60649	-0.543796	0.604379	-0.130231	4.8	1.43973	train
CN1CCN2c3ccccc3Cc3ccccc3C2C1	0.0260212	1.58467	3.137	0.494074	0	1.43222	2.45028	2.23289	train
c1coc(-c2nc3ccccc3[nH]2)c1	0.0255346	1.59287	3.19978	0.765	0.473819	0.765	3.1931	0	train
CCOC(=O)C(C)Oc1ccc(Oc2nc3ccc(Cl)cc3o2)cc1	0.025379	1.59552	3.38349	-0.887012	0.121893	1.16072	0.884924	2.13145	train
COC(C)CCO	0.0253685	1.59571	3.45909	1.19813	0	0	0	2.24355	train
CC1=CCC(C(C)C)=CC1	0.0253443	1.59612	3.16128	0.740139	0	0	0	2.20199	train
CCCC1COC(Cn2cncn2)(c2ccc(Cl)cc2Cl)O1	0.0248393	1.60486	3.71749	-0.713429	0	1.17499	0.778451	2.17808	train
CC(C)(C)c1ccccc1O	0.024649	1.6082	3.06029	0.0330787	0.539583	0.388889	9.44613	2.08537	train
C[C@H]1CCCC(=O)CCC/C=C/c2cc(O)cc(O)c2C(=O)O1	0.024517	1.61053	3.36528	-0.626819	0.543125	-0.301739	5.35182	1.76509	train
CC(=O)C=Cc1cccc(Cl)c1	0.0244399	1.6119	2.99338	0.0934518	0	1.11515	0.883426	1.55814	train
N#Cc1cccnc1	0.0244231	1.6122	2.52529	0.366667	0.69302	0.366667	8.78264	0	train
CCNc1nc(NC(C)(C)C)nc(SC)n1	0.0241936	1.6163	1.8843	-2.23744	0.311975	0	5.64393	2.07601	train
CC(C)COC(=O)c1ccccc1C(=O)OCC(C)C	0.024088	1.6182	3.28059	-0.490003	0	0.251765	5.15921	1.95445	train
CS(=O)(=O)c1ccc(C(=O)C2C(=O)CCCC2=O)c([N+](=O)[O-])c1	0.0240381	1.6191	3.11249	0.777593	0.498125	0.777593	5.76954	0	train
CCOC(=O)C(Cl)Cc1cc(-n2nc(C)n(C(F)F)c2=O)c(F)cc1Cl	0.0239883	1.62	4.75108	-3.06124	0	-0.713294	0.199065	1.25063	train
CC1=CC(=O)CC(C)(C)C1	0.0235893	1.62729	3.72829	-0.155397	0	1.41679	0.877821	0	train
C=C(C)C(=O)OCC(CC)CCCC	0.0232113	1.6343	3.48218	-0.263937	0	0	5.11506	1.67592	train
FC(F)(Cl)C(F)(Cl)Cl	0.0231313	1.6358	2.9189	-2.92018	0	0	-0.514403	0	train
Oc1ccc(-c2ccccc2)cc1	0.0229298	1.6396	3.47819	0.30526	0.637941	0.30526	9.10357	0	train
Fc1ccc([C@@]2(Cn3cncn3)O[C@@H]2c2ccccc2Cl)cc1	0.0229145	1.63989	2.71649	-0.50804	0	-0.244008	0.758736	0	train
CC(C)(C)C(O)/C(=C\c1ccc(Cl)cc1Cl)n1cncn1	0.0229087	1.64	3.69839	-0.610579	0.274593	1.17702	0.791475	2.02117	train
CCCOCCN(C(=O)CCl)c1c(CC)cccc1CC	0.0224957	1.6479	4.57078	0.244645	0	1.13214	0.717509	2.10033	train
Cc1cccc(C)c1C	0.0224802	1.6482	1.77066	1.38426	0	1.38426	0	2.1412	train
CCCCCCCCC(C)=O	0.022413	1.6495	3.55989	0.333788	0	0	10.5326	1.67266	train
NNS(=O)(=O)c1ccc(Oc2ccc(S(=O)(=O)NN)cc2)cc1	0.0220597	1.6564	4.33729	0.924873	0.460533	1.09343	0.924873	0	train
C=C(C)c1ccccc1	0.0220191	1.6572	2.53699	1.12093	0	1.21991	0	2.00926	train
c1ccc(-c2nc3ccccc3[nH]2)cc1	0.0216421	1.6647	3.60678	0.927593	0.42	0.927593	3.30074	0	train
C#C[C@]1(O)CC[C@H]2[C@@H]3CCC4=CC(=O)CC[C@@H]4[C@H]3CC[C@@]21C	0.0213796	1.67	3.73217	-0.901504	0.455766	0	10.9197	2.23264	train
O=Cc1ccccc1O	0.0213059	1.6715	1.17309	0.0347222	0.685208	0.0347222	8.87926	0	train
FC(F)(F)c1ccccc1	0.0212276	1.6731	2.3643	-4.20708	0	-0.601852	11.7879	0	train
CC(C)c1ccc(NC(=O)N(C)C)cc1	0.0210452	1.67685	5.02699	-4.58677	0.524592	-0.965662	2.46541	1.85202	train
Oc1cccc2ccccc12	0.0210096	1.67758	2.7767	-1.10211	0.556149	0.13631	5.86907	0	train
CNN	0.0209374	1.67908	3.59377	-0.989902	0.351378	0.712963	-0.989902	2.11104	train
CCC(C)c1ccc(O)cc1	0.0206538	1.685	3.27629	0.344494	0.637864	0.344494	9.01115	2.16421	train
ClC(Cl)Cl	0.02063	1.6855	-0.9205	1.65278	0.644444	0	2.25	1.65278	train
N#Cc1ccccc1Cl	0.0205107	1.68802	3.2611	-1.20452	0.15435	0.699853	0.661058	0	train
CCc1ccccc1	0.019582	1.70814	2.249	1.13972	0	1.40972	0	2.16204	train
CCc1nc(N)nc(N)c1-c1ccc(Cl)cc1	0.0194984	1.71	3.38258	0.239756	0.584622	0.239756	0.869213	2.03477	train
CC(C)(Oc1ccc(CCNC(=O)c2ccc(Cl)cc2)cc1)C(=O)O	0.0193063	1.7143	2.9035	0.462918	0.288075	0	6.09735	2.3296	train
O=c1ccc(=O)[nH][nH]1	0.0190546	1.72	3.69219	-0.91878	0.492166	0.37539	9.72083	2.21536	train
CN(C)C(CSC(N)=O)CSC(N)=O	0.0186075	1.73031	3.45127	-0.987351	0.406934	0.687778	-0.987351	2.03749	train
CCCC(Cn1cncn1)c1ccc(Cl)cc1Cl	0.01852	1.73236	4.57399	0.584348	0	1.53064	0.939357	2.25542	train
COc1nc(C)nc(NC(=O)NS(=O)(=O)c2ccccc2OCCCl)n1	0.018281	1.738	3.08831	0.0255787	0.499583	0.405093	9.62697	1.97833	train
Oc1ccc(Cl)cc1Cl	0.0182298	1.73922	2.83802	0.653333	0	1.33741	0	2.11519	train
FC(F)(F)c1cccc(C(F)(F)F)c1	0.0182222	1.7394	3.042	-4.74875	0	-1.29877	11.9887	0	train
Cc1cc(C)cc(N)c1	0.0181677	1.7407	2.43313	0.854167	0.500694	0.854167	5.55944	2.045	train
O=C(Nc1ccc(F)cc1F)c1cccnc1Oc1cccc(C(F)(F)F)c1	0.0180426	1.7437	3.70999	-0.431838	0	0	4.8176	1.85444	train
C[C@H](C(=O)O)c1cccc(C(=O)c2ccccc2)c1	0.018033	1.74393	-0.03701	-5.13175	0.713527	0.251481	2.2073	0	train
CC1(C)CC/C(=C\c2ccc(Cl)cc2)C1(O)Cn1cncn1	0.0179761	1.7453	4.22579	-0.659309	0.719384	0	8.41329	2.22808	train
C=C(C)c1ccc(O)cc1	0.0178567	1.7482	1.78289	-0.77963	0	-0.483796	10.2273	0	train
C=CC1CC=CCC1	0.0175792	1.755	2.38108	0.763889	0	0	0	0	train
Nc1cccc(O)c1	0.0173664	1.76029	3.49498	-0.393306	0.524846	0.800756	0.802485	1.82338	train
C=CCCCCCC	0.0173239	1.76135	3.46237	-0.731153	0.621051	0.587001	0.766772	1.57098	train
Cc1ccc(N)c(C)c1	0.0171982	1.76452	2.66909	-0.385158	0	0.170247	0.776434	0	train
Fc1ccc([C@@H]2CCNC[C@H]2COc2ccc3c(c2)OCO3)cc1	0.0170364	1.76862	3.98917	-0.193663	0.248861	-0.193663	3.42513	0	train
CC(C)(C)C(O)C(Oc1ccc(-c2ccccc2)cc1)n1cncn1	0.0169715	1.77028	4.59769	-0.747222	0.285388	0.66989	1.54268	1.96176	train
CCCCC=O	0.0168042	1.77458	3.06959	0.474431	0.629576	0.474431	0.77904	0	train
Nc1cccc(C(F)(F)F)c1	0.0166044	1.77978	1.9465	-4.29625	0.604028	-0.710648	5.15528	0	train
Cc1cccc(C(C)(C)C)c1O	0.0165959	1.78	6.40139	-0.44396	0	0.291159	5.52217	2.11326	train
CC=O	0.0164513	1.7838	3.08831	0.023912	0.511806	0.396389	9.57058	2.03639	train
Nc1cccc2c(N)cccc12	0.0162249	1.78982	2.33989	-1.11444	0	1.04373	-1.11444	2.0207	train
Cc1ccc(N)cc1C	0.0161517	1.79178	3.56879	-0.470841	0	0.268613	5.13824	2.02071	train
O=c1oc2ccccc2c(O)c1C(CC(O)c1ccc(-c2ccc(Br)cc2)cc1)c1ccccc1	0.016151	1.7918	0.28617	0.0740741	0	0.0740741	0	0	train
Cn1cc(-c2ccccc2)c(=O)c(-c2cccc(C(F)(F)F)c2)c1	0.0161044	1.79306	4.12927	-4.44615	0	-0.771141	1.67989	1.73908	train
Cc1ccc2cc(C)ccc2c1	0.0160177	1.7954	2.89584	1.32533	0	1.32533	0	2.1243	train
CNC(=O)CCCCCC(C)(C)C	0.0158708	1.7994	2.36802	1.00722	0	1.35543	1.00722	2.11484	train
c1ccc(C2CO2)cc1	0.0158271	1.8006	1.4168	0.408519	0	1.30324	5.09454	0	train
CNC(=O)O/N=C/C(C)(C)SC	0.0157874	1.80169	1.99028	-0.511644	0.56014	0.782703	2.60918	1.31199	train
O=[N+]([O-])c1c(Cl)c(Cl)c(Cl)c(Cl)c1Cl	0.015746	1.80283	3.74589	0.0775	0	0.0775	0	0	train
CCCCC(CC)COC(=O)c1ccccc1C(=O)OCC(CC)CCCC	0.0157066	1.80392	2.90469	-0.364877	0.50572	0.178272	0.584571	0	train
CN1CCC[C@H]1c1cccnc1	0.0155584	1.80803	1.5072	0.609907	0	1.3588	2.39981	2.18519	train
CC(C)(Oc1ccc(C(=O)c2ccc(Cl)cc2)cc1)C(=O)O	0.0154882	1.81	4.54768	-1.31244	0.64343	0.416595	0.775345	1.47679	train
COC(=O)c1c(C(F)F)nc(C(F)(F)F)c(C2=NCCS2)c1CC(C)C	0.0154443	1.81123	4.3173	-4.91983	0	-1.36643	-1.80499	1.00058	train
CN(C)c1ccc(C(=N)c2ccc(N(C)C)cc2)cc1	0.015174	1.8189	3.23219	0.556122	0.424032	0.938151	2.05484	2.01419	train
CN1C(=O)CN=C(c2ccccc2)c2cc(Cl)ccc21	0.0151356	1.82	3.91478	0.0282	0	0.94349	0.793711	1.81886	train
CC(C)(C)c1ccc(CCOc2ncnc3ccccc23)cc1	0.0148335	1.82876	0.83858	-1.06603	0.451991	0.916409	-1.06603	0	train
CCS(=O)(=O)c1nc2ccccn2c1S(=O)(=O)NC(=O)Nc1nc(OC)cc(OC)n1	0.0147911	1.83	4.76676	-0.302883	0	-0.302883	2.41809	1.96918	train
CCOP(=S)(OCC)SCn1c(=O)oc2cc(Cl)ccc21	0.0147114	1.83235	2.3056	0.867188	0.430116	0	5.34325	2.23902	train
CC(C)CCOCCC(C)C	0.0145412	1.8374	3.0952	0.772269	0	0	5.45528	2.22798	train
Nc1ccc(O)c([N+](=O)[O-])c1	0.0142824	1.8452	1.30349	-0.688796	0.696944	-0.371111	5.24972	0	train
C/C=C/C=O	0.0142006	1.84769	0.92148	0.75	0	0	9.31806	1.8	train
CCCCCCCCCCC[C@@H](C[C@@H]1OC(=O)[C@H]1CCCCCC)OC(=O)[C@H](CCC(C)C)NC=O	0.0138038	1.86	7.50589	-0.621016	0.387263	0	2.64452	2.09872	train
O=c1cc(-c2ccccc2)oc2ccc3ccccc3c12	0.0135446	1.86823	6.04656	-0.666542	0	0.42531	0.795549	1.65051	train
O=C1c2ccccc2C(=O)N1CCCCBr	0.0135238	1.8689	2.42609	-0.122856	0	0.559981	1.38741	0	train
CC1(C)CCC(Cc2ccc(Cl)cc2)C1(O)Cn1cncn1	0.0131826	1.88	3.3415	-0.748123	0.0784907	1.32276	0.905615	2.17229	train
Cc1ccc(O)c(C(C)(C)C)c1	0.0131826	1.88	4.31337	-0.462785	0	-0.462785	0.56469	0	train
CCCCC(CC)CN1C(=O)C2C3C=CC(C3)C2C1=O	0.0130828	1.8833	3.16998	-0.026684	0	0	1.6025	2.16412	train
Oc1cc(Cl)cc(Cl)c1	0.0129643	1.88725	3.06959	0.435957	0.640108	0.435957	0.867558	0	train
Nc1ccccc1N	0.0129539	1.8876	1.95929	0.645833	0.540694	0.645833	5.39481	0	train
C=CC1(C)OC(=O)N(c2cc(Cl)cc(Cl)c2)C1=O	0.0128072	1.89255	3.47257	-1.24241	0	0.617045	0.696053	1.55109	train
c1ccc(-c2ccccc2)cc1	0.0127413	1.89479	3.402	1.27602	0	1.27602	0	0	train
Nc1ccc(Cc2ccc(N)cc2)cc1	0.0126183	1.899	3.36249	0.801904	0.505218	0.801904	5.62339	0	train
O=C(O)C(F)(F)C(F)(F)C(F)(F)C(F)(F)C(F)(F)C(F)(F)C(F)(F)C(F)(F)C(F)(F)F	0.0125591	1.90104	3.6468	1.04623	0	1.57611	1.04623	0	train
O=[N+]([O-])c1ccc(Cc2ccccn2)c([N+](=O)[O-])c1	0.0123027	1.91	6.41269	-1.08511	0	1.53657	-1.08511	2.32173	train
C=CC(=O)OCCCCCCOC(=O)C=C	0.0119813	1.9215	2.09147	-0.388969	0	0	4.79772	0	train
c1ccc(Oc2ccccc2)cc1	0.0117598	1.9296	3.97969	0.869167	0	0.869167	5.57833	0	train
CCCCCCCCCCC=CC1CC(=O)OC1=O	0.01157	1.93667	3.72299	0.554955	0.576065	0.554955	0.808577	0	train
C=CCc1ccccc1O	0.0114324	1.94186	2.86782	1.31769	0	1.32287	0	2.1175	train
Cc1cc(Cl)ccc1Cl	0.0114235	1.9422	1.54189	1.11111	0	1.11111	0	0	train
COc1ccc([C@@H]2Sc3ccccc3N(CCN(C)C)C(=O)[C@@H]2OC(C)=O)cc1	0.0113066	1.94667	3.72299	0.531529	0.588589	0.531529	0.816077	0	train
C=CC(F)(Cl)C(F)(F)Br	0.0112668	1.9482	2.99089	-3.03204	0	0	-0.349473	0	train
CCO	0.0112408	1.9492	4.17588	0.0900967	0.43916	0.951281	0.886078	1.86193	train
CCCCCCCCCN	0.0111757	1.95172	2.6957	0.868827	0.425116	0	5.36942	2.24988	train
CC(C)c1ccc(N)cc1	0.011102	1.9546	3.50049	0.597778	0.506397	0.837407	5.52682	2.17215	train
COC(=O)Nc1nc2ccc(C(=O)c3ccc(F)cc3)cc2[nH]1	0.0109648	1.96	3.89409	-0.540254	0.439329	0.540461	0.761367	1.88478	train
CCCN(CCOc1c(Cl)cc(Cl)cc1Cl)C(=O)n1ccnc1	0.0105387	1.97721	4.70118	-0.0375463	0	1.09021	0.806384	2.07648	train
C[C@]12CC[C@@H]3c4ccc(O)cc4CC[C@H]3[C@@H]1CC[C@@H]2O	0.0104713	1.98	3.97979	-0.0882734	0.49977	0.401978	9.67719	2.31735	train
CCCCc1ccccc1	0.010386	1.98355	1.36928	-0.211235	0.555785	0.429506	0.319798	0	train
CCOC(=O)OC1=C(c2cc(C)ccc2C)C(=O)NC12CCC(OC)CC2	0.0102967	1.9873	4.30219	-0.697149	0.641556	0	8.79483	2.00184	train
Cn1sc2c(c1=O)CCC2	0.0102687	1.98848	4.12408	0.0801818	0	1.32216	0.853917	0	train
O=C(O)c1cccc(Cl)n1	0.0101915	1.99176	1.40159	-0.956512	0.785147	0.138117	0.622596	0	train
CC1=CCC(=C(C)C)CC1	0.0101377	1.99406	3.30538	1.20255	0	0	0	2.21213	train
CCCCCCCCCCCCC1=C(OC(C)=O)C(=O)c2ccccc2C1=O	0.0101274	1.9945	3.01212	0.285417	0	1.33148	0	2.1175	train
CC(C)=CCCC(C)=CCO	0.0100486	1.99789	3.10363	-0.588756	0.418131	0.478725	1.39538	1.60772	train
CCCCOCCOP(=O)(OCCOCCCC)OCCOCCCC	0.00992659	2.0032	5.43718	0.69233	0.528224	0.69233	5.65625	0	train
CC(C)OC(=O)COc1ccc(Cl)cc1Cl	0.00992305	2.00336	4.05848	-0.309587	0	0.826936	0.744877	1.828	train
O=Cc1ccc(O)c(O)c1O	0.00990106	2.00432	4.17647	0.161807	0.627057	0	8.71504	2.072	train
c1ccc(SSc2ccccc2)cc1	0.00979784	2.00887	4.33729	0.917373	0.472339	1.03153	0.917373	0	train
CC(C)C(=O)Nc1ccc(N(O)O)c(C(F)(F)F)c1	0.00977237	2.01	4.17658	-4.86015	0.537418	-1.38976	2.25846	1.57479	train
Oc1ccc(-c2ccc(O)cc2)cc1	0.00967386	2.0144	3.18379	0.256971	0.637941	0.256971	9.10769	0	train
CCCCCCCCCCCC[N+](C)(C)[O-]	0.00959622	2.0179	4.4815	-0.127959	0	0	0	1.72989	train
N=C(Nc1ccccc1)Nc1ccccc1	0.00955588	2.01973	4.74247	-0.00749717	0	0.625049	5.93677	0	train
O=c1c2ccccc2ccc2ccccc12	0.00921934	2.0353	3.07818	0.107593	0	0.781204	12.288	0	train
CCCCCN	0.00908448	2.0417	2.43313	0.845463	0.506806	0.845463	5.5275	2.0612	train
O=P(OCC(Br)CBr)(OCC(Br)CBr)OCC(Br)CBr	0.00880712	2.05517	6.24456	-0.670205	0	0.193324	0.766877	1.64492	train
CC(C)O	0.00877203	2.0569	2.41499	-0.376091	0	0.17299	0.93833	0	train
FC(F)C(F)(F)OCC(Cn1cncn1)c1ccc(Cl)cc1Cl	0.00874321	2.05833	4.2432	-4.45157	0	0.845325	0.527049	0	train
Cc1ccccc1OP(=O)(Oc1ccccc1C)Oc1ccccc1C	0.00869287	2.06084	5.80136	-5.52226	0	0.511353	5.88519	1.89595	train
Cc1cc([N+](=O)[O-])cc([N+](=O)[O-])c1O	0.0085842	2.0663	1.94181	-0.865741	0.644649	-0.655833	9.20992	1.35648	train
O=C(O)C(F)(F)C(F)(F)C(F)(F)C(F)(F)C(F)(F)C(F)(F)C(F)(F)C(F)(F)C(F)(F)C(F)(F)C(F)(F)F	0.00840788	2.07531	2.9384	1.23282	0	1.53065	0	0	train
Oc1ccc(Br)cc1Br	0.00840427	2.0755	3.28779	0.301649	0.627626	0.516872	9.12813	0	train
CNC(=O)CSP(=O)(OC)OC	0.00838491	2.0765	0.57588	-0.91911	0	0	-0.91911	1.9703	train
ClC(Cl)(Cl)C(Cl)(Cl)Cl	0.00834712	2.07846	3.7268	1.14635	0	0	1.38023	0	train
COc1ccc(C(=O)c2ccccc2)c(O)c1	0.00833106	2.0793	2.60019	-0.203006	0.543433	-0.0711083	4.96416	1.5074	train
CCCCCCCCCC	0.00832071	2.07984	2.40857	0.0556919	0	0	0	0	train
Cc1[nH]c(=O)n(C(C)(C)C)c(=O)c1Cl	0.00810028	2.0915	0.74958	-5.28996	0.638787	0.142788	1.86327	0	train
CC(NC(=O)c1cc(Cl)cc(Br)c1NC(=O)c1cc(Br)nn1-c1ncccc1Cl)C1CC1	0.00807491	2.09286	4.3002	1.06706	0	1.63321	1.06706	0	train
C1=CCCC=CCC1	0.00804822	2.0943	2.52518	1.23264	0	0	0	0	train
O=[N+]([O-])C(Br)(CO)CO	0.00803171	2.09519	-0.8021	-1.34954	0.699745	0	8.41248	0	train
CCCCCCCC(=O)Oc1c(I)cc(C#N)cc1I	0.00801494	2.0961	3.85599	-0.0327778	0.588727	0.312603	9.29297	2.1892	train
O=C(O)C=C(F)C(F)(F)C(F)(F)C(F)(F)C(F)(F)C(F)(F)C(F)(F)C(F)(F)F	0.00787152	2.10394	5.45858	-8.56007	0.900486	0	7.82665	0	train
N#Cc1cccc([N+](=O)[O-])c1	0.00765144	2.11626	4.37639	0.588628	0.547601	0.588628	0.82941	0	train
c1cc[n+]2c(c1)-c1cccc[n+]1CC2	0.00758578	2.12	3.39118	1.06731	0	1.30495	0	0	train
CCC(C)(C)OC	0.00753876	2.1227	4.98149	0.79716	0.473376	0.912479	0.79716	0	train
O=Cc1cc(Cl)cc(Cl)c1O	0.00737055	2.1325	2.47989	0.187394	0.592701	0.187394	0.616636	0	train
C=CCN=C=S	0.00736689	2.13272	0.27489	0.717865	0	0	0	0	train
CCOP(=S)(OCC)SCCSCC	0.00735204	2.13359	4.82016	-4.74835	0	-0.843602	0.159369	0.987837	train
CCOc1nc(F)cc2nc(S(=O)(=O)Nc3c(Cl)cccc3Cl)nn12	0.00704693	2.152	2.89584	1.33389	0	1.36917	0	2.15454	train
Cc1cc(C)c(O)c(C(C)(C)C)c1	0.00704035	2.15241	4.859	1.33459	0	0	2.69542	2.29018	train
Oc1c(Cl)c(Cl)cc(Cl)c1Cl	0.00687543	2.1627	3.02142	1.02006	0	1.49786	1.02006	2.20827	train
CCCCCc1ccc(O)cc1	0.00679393	2.16788	3.49549	0.355779	0.635927	0.355779	9.02826	2.20518	train
N#CC(CCc1ccc(Cl)cc1)(Cn1cncn1)c1ccccc1	0.00678819	2.16825	4.09209	-0.614929	0	1.03133	0.882694	0	train
Cc1cc(C)nc(N)n1	0.00677416	2.16914	4.20269	-0.610354	0.592918	0.304682	2.48953	1.26883	train
C=C1C[C@]23C[C@H]1CC[C@H]2[C@@]12C=C[C@H](O)[C@@](C)(C(=O)O1)[C@H]2[C@@H]3C(=O)O	0.00671274	2.1731	4.48589	0.0274306	0.545131	0.31057	9.51289	0	train
CN1CCN(CCCN2c3ccccc3Sc3ccc(C(F)(F)F)cc32)CC1	0.00645654	2.19	5.13159	-4.29827	0	-0.540279	-1.52683	2.142	train
CCSC(=O)N1CCCCCC1	0.00635531	2.19686	4.79358	0.0319578	0.237053	0.940283	3.50401	2.00348	train
CC1=NNC(=O)N(/N=C/c2cccnc2)C1	0.00627769	2.2022	2.89584	1.33907	0	1.33907	0	2.13833	train
NNc1c(Cl)cc(Cl)cc1Cl	0.00619156	2.2082	3.53249	0.91245	0.561344	1.20917	0.91245	0	train
O=C(OC1CCCCC1)c1ccccc1C(=O)OC1CCCCC1	0.00611782	2.2134	4.63399	-0.404542	0	0.32304	5.61147	0	train
Oc1c(Cl)cc(Cl)c(Cl)c1Cl	0.00608976	2.2154	4.37639	0.650528	0.524546	0.650528	0.813206	0	train
C1=CCC2CC=CC2C1	0.00607855	2.2162	2.38108	0.898148	0	0	0	0	train
CC(C)N1C(=O)N(c2ccccc2)CSC1=NC(C)(C)C	0.00607295	2.2166	4.6395	-4.6349	0	0	5.79265	0	train
c1ccc(NNc2ccccc2)cc1	0.00597448	2.2237	3.72569	1.05218	0.454722	1.05218	3.11093	0	train
O=C1CCCCCN1	0.00587084	2.2313	3.53029	0.82287	0.511704	0.82287	5.62387	0	train
CCCSP(=O)(OCC)Oc1ccc(Br)cc1Cl	0.0057544	2.24	3.27447	0.983673	0	0.983673	1.85972	1.9306	train
O=C(O)CC(F)(F)C(F)(F)C(F)(F)C(F)(F)C(F)(F)C(F)(F)C(F)(F)C(F)(F)F	0.00557547	2.25372	5.70439	-8.71701	0.877083	0	7.82825	0	train
O=C(O)COc1nc(Cl)c(Cl)cc1Cl	0.00557319	2.2539	0.61889	-1.09124	0	0.951132	-1.09124	1.91641	train
CC(C)(C)c1ccc(O)c(C(C)(C)C)c1	0.00555393	2.2554	2.36802	1.00821	0	1.44076	1.00821	2.16127	train
CC1CCCCC1NC(=O)Nc1ccccc1	0.00529241	2.27635	4.03469	-1.26591	0	0.343262	12.774	0	train
NC(N)=S(=O)=O	0.00526435	2.27866	2.78427	0.665511	0.511483	0.665511	0.678882	0	train
O=C(O)C(F)(F)C(F)(F)C(F)(F)C(F)(F)C(F)(F)F	0.00523718	2.2809	3.7366	1.2283	0.188203	0	3.50319	2.26208	train
Cn1sccc1=O	0.00512861	2.29	-0.34842	-0.838349	0	0	-0.838349	1.87474	train
C=CCOC(=O)c1ccccc1C(=O)OCC=C	0.00511563	2.2911	3.5875	-0.705299	0.0609907	1.3336	0.906981	2.21893	train
CC(C)OC(=O)C(C)O	0.00506742	2.29521	2.91599	0.350093	0.594375	0.350093	9.3712	0	train
COc1ccccc1[N+](=O)[O-]	0.00505017	2.29669	4.9536	1.1041	0	1.75221	1.1041	0	train
OC(Cc1ccccc1Cl)(Cn1[nH]cnc1=S)C1(Cl)CC1	0.0050376	2.29778	2.5184	-0.621912	0.418531	1.34092	0.841772	0	train
Cc1ccn2nc(S(=O)(=O)Nc3c(F)cccc3F)nc2n1	0.00500418	2.30067	2.81	0.658519	0	1.41435	0	2.2037	train
N#CC=CC#N	0.00492146	2.30791	3.94999	0.336628	0	0	10.5789	1.67766	train
CC(C)(c1ccccc1)c1ccc(O)cc1	0.00482948	2.3161	3.26609	0.8112	0.486914	0.925357	0.8112	0	train
CCCCOCCOCCOCc1cc2c(cc1CCC)OCO2	0.0047863	2.32	3.87899	0.304936	0	0.813825	5.44362	2.15602	train
CCC(C)c1cccc(C(C)CC)c1O	0.00465693	2.3319	4.78979	0.438895	0.381528	0.515	10.1919	2.15281	train
S=c1[nH]c(=S)[nH]c(=S)[nH]1	0.00456878	2.3402	0.00408	0.350309	0.655455	0.350309	2.66585	0	train
O=C(NCc1ncc(C(F)(F)F)cc1Cl)c1c(Cl)cccc1Cl	0.00456401	2.34065	4.73829	-4.38186	0.428847	-0.737847	0.237326	0	train
Clc1cc(Cl)c(Cl)c(Cl)c1Cl	0.00433388	2.36312	6.25498	-0.539096	0	0.842463	0.73236	1.77307	train
CCCCC(CC)COP(=O)(O)OCC(CC)CCCC	0.00428961	2.36758	1.99847	-1.17727	0.384637	0	5.92203	1.68163	train
CCCN(CCC)c1c([N+](=O)[O-])cc(C(F)(F)F)c(N)c1[N+](=O)[O-]	0.00426358	2.37023	2.29628	-1.09046	0.372591	0	6.00884	1.73288	train
CCOP(=O)(SC(C)CC)SC(C)CC	0.00422961	2.3737	0.58216	1.125	0	0	0	0	train
BrC=C(Br)Br	0.00417776	2.37906	3.91339	-5.70157	0	-1.09518	5.04648	0.906767	train
CC(C)=CC1C(C(=O)OCN2C(=O)C3=C(CCCC3)C2=O)C1(C)C	0.00412667	2.3844	1.34499	0.212963	0.702083	0.212963	5.29861	0	train
O=C(NC(=O)c1c(F)cccc1F)Nc1cc(Cl)c(OC(F)(F)C(F)F)c(Cl)c1	0.0040738	2.39	4.90758	0.284153	0.570504	0.284153	9.41068	2.13717	train
Oc1cc(Cl)c(Cl)c(Cl)c1Cl	0.0040635	2.3911	3.467	0.367077	0	1.11505	5.13479	0	train
CCn1cc(C(=O)O)c(=O)c2cc(F)c(N3CCNCC3)cc21	0.00403615	2.39403	4.05199	-5.04029	0.671871	-1.59555	1.21506	1.56033	train
c1ccc(COCc2ccccc2)cc1	0.00388687	2.4104	2.7244	0.676324	0	1.21614	5.60574	0	train
COc1ccc(C(CN(C)C)C2(O)CCCCC2)cc1	0.00385745	2.4137	3.03049	0.878858	0.519707	0.878858	0.926725	0	train
C1CCC2CCCCC2C1	0.00380847	2.41925	4.38581	-0.0177546	0.329306	0.463519	10.3845	2.08722	train
CCC(C)c1cc([N+](=O)[O-])cc([N+](=O)[O-])c1O	0.00379928	2.4203	7.47097	-0.840144	0.29137	0.334954	5.54342	0	train
CCCCC(CC)C(=O)O	0.00376791	2.4239	3.15031	0.765463	0.520694	0.765463	5.47194	1.9362	train
COCCOc1cccc2c1c(=O)c(C(=O)O)nn2-c1ccc(C)cc1	0.00373962	2.42717	4.58068	0.68799	0.437731	0.704537	0.68799	0	train
O=[N+]([O-])c1ccccc1Cl	0.00370841	2.43081	3.32806	-3.39172	0.624356	0.303886	2.47384	1.28479	train
CCCCCCCCCCN	0.00368996	2.43298	3.0858	0.87	0.420984	0	5.39095	2.25835	train
N#CC(Br)(Br)C(N)=O	0.00365261	2.4374	0.54759	-0.546296	0.616991	0	4.9362	0	train
Cc1ccc(C)c2ccccc12	0.00345946	2.46099	2.89584	1.35759	0	1.35759	0	2.15454	train
Cc1ccccc1Cl	0.0034578	2.4612	4.66929	0.816498	0.467178	0.930074	0.816498	0	train
Oc1cc(Cl)c(Cl)c(Cl)c1	0.00345006	2.46217	3.72299	0.46963	0.611644	0.46963	0.904595	0	train
CCC(C)Nc1c([N+](=O)[O-])cc(C(C)(C)C)cc1[N+](=O)[O-]	0.00338807	2.47005	4.29079	-0.576435	0.348832	-0.255162	2.88677	1.82452	train
CC1CC(CC2CCC(N)C(C)C2)CCC1N	0.00334943	2.47503	8.92049	1.30968	0	0	0	2.28908	train
CCNc1nc(Cl)nc(NC(C)(C)C#N)n1	0.00332193	2.47861	2.05607	-1.2751	0.632241	-0.480198	1.82473	0	train
O=[N+]([O-])c1ccc(Cl)c([N+](=O)[O-])c1	0.00325166	2.48789	2.43629	-0.642102	0	-0.240216	0.32023	0	train
CC1CCC(C(C)C)CC1	0.00319595	2.4954	2.4076	0.105838	0	0	0.105838	2.3797	train
CN[C@H]1CC[C@@H](c2ccc(Cl)c(Cl)c2)c2ccccc21	0.00315778	2.50062	4.8218	0.526631	0.21745	1.49995	0.985045	2.07921	train
O=c1n(Cl)c(=O)n(Cl)c(=O)n1Cl	0.00311823	2.50609	1.32539	-0.436663	0	0	0.152284	0	train
COc1ncc(F)c2nc(S(=O)(=O)Nc3c(F)cccc3F)nn12	0.00306196	2.514	1.06899	-0.287037	0.580694	-0.287037	5.21861	0	train
COc1ccccc1O	0.00305774	2.5146	1.62088	-4.35146	0	0	11.0047	0	train
CCOP(=S)(OCC)OC(Cl)C(Cl)(Cl)Cl	0.00304649	2.5162	4.2897	0.372041	0.624004	0	8.58943	2.26504	train
Clc1ccc(-c2ccccc2)cc1	0.00300985	2.52146	4.0554	0.961249	0	1.29827	0.961249	0	train
OC(CCl)CCl	0.00299158	2.5241	2.95968	-0.915751	0.122597	1.72849	-0.915751	0	train
CC(C)OP(=O)(OC(C)C)SCc1ccccc1	0.00298538	2.525	3.5584	-4.16769	0	1.27592	-1.55001	1.9388	train
CC(C)OP(=S)(OC(C)C)SCCNS(=O)(=O)c1ccccc1	0.00295121	2.53	3.95709	-5.02302	0.26793	0.479383	-1.18113	2.08656	train
CC(C)CCCCCCCO	0.00294274	2.53125	1.34499	0.249259	0.708194	0.249259	5.31556	0	train
CCc1ccc(C(c2ccc(CC)cc2)C(Cl)Cl)cc1	0.00292058	2.53453	3.4759	0.870868	0.417512	0	5.40897	2.26513	train
COc1ccc2cc([C@H](C)C(=O)O)ccc2c1	0.00288403	2.54	3.91256	-0.172145	0	0	5.62181	1.50729	train
c1ccc(-c2cccc(-c3ccccc3)c2)cc1	0.00282488	2.549	5.1174	1.25952	0	1.25952	0	0	train
CCCN(CC)CC1COC2(CCC(C(C)(C)C)CC2)O1	0.00281238	2.55093	3.10158	-0.104355	0.464731	0.831574	1.51027	1.72006	train
N#Cc1c[nH]cc1-c1cccc2c1OC(F)(F)O2	0.00273425	2.56316	2.50759	-3.66513	0.529967	-0.0568519	2.75329	0	train
CC=CC(=O)Oc1c(C(C)CCCCCC)cc([N+](=O)[O-])cc1[N+](=O)[O-]	0.0027096	2.56709	3.1186	1.10352	0	1.41491	0	0	train
ClNc1nc(NCl)nc(NCl)n1	0.00267992	2.57188	0.93479	-0.561171	0	0	0.316717	1.79994	train
ClC1=C(Cl)C(Cl)(C2(Cl)C(Cl)=C(Cl)C(Cl)=C2Cl)C(Cl)=C1Cl	0.00255488	2.59263	7.43036	0.717011	0	0	1.15291	0	train
CCC(C)Nc1ccc(NC(C)CC)cc1	0.00245245	2.6104	4.1074	0.535532	0.241331	1.1982	3.45828	2.19099	train
O=[N+]([O-])c1ccccc1[N+](=O)[O-]	0.00239497	2.6207	4.0545	-0.833971	0	0	-0.833971	0	train
Nc1cc(C(=O)O)ccc1Cl	0.0023752	2.6243	3.02142	1.02904	0	1.55976	1.02904	2.2392	train
CCNc1nc(NC(C)C)[nH]c(=O)n1	0.00237275	2.62475	5.14827	-0.2713	0	0	5.0828	1.76942	train
Nc1ccccc1F	0.00234153	2.6305	1.06899	-0.354167	0.603194	-0.354167	5.14481	0	train
Cc1cccc2ccccc12	0.002334	2.6319	3.47958	0.730242	0.535596	0.730242	5.56167	0	train
CCCCCCCCCc1ccc(O)cc1	0.00231047	2.6363	3.7343	0.861065	0	1.55296	0	0	train
CCCC(=NOCC)C1=C(O)CC(CC(C)SCC)CC1=O	0.00225944	2.646	4.62939	1.20333	0	0	0	2.26794	train
CCC[C@@H]1C[C@@H](C(=O)N[C@@H]([C@H]2O[C@H](SC)[C@H](O)[C@@H](O)[C@H]2O)[C@@H](C)O)N(C)C1	0.00224934	2.64795	5.1174	1.26107	0	1.26107	0	0	train
O=S1(=O)OCC2C(CO1)C1(Cl)C(Cl)=C(Cl)C2(Cl)C1(Cl)Cl	0.00219146	2.65927	3.59589	-5.30386	0	0	0.968382	0	train
CCCCCCCC	0.00215479	2.66659	3.3668	1.3648	0	0	0	2.2559	train
CN(C(=O)c1ccccc1)c1cccc(C(=O)Nc2c(Br)cc(C(F)(C(F)(F)F)C(F)(F)F)cc2C(F)(F)F)c1F	0.00204221	2.6899	2.01778	-0.789587	0	1.85177	-0.789587	0	train
Cc1cc(-c2ccc(N)c(C)c2)ccc1N	0.00203939	2.6905	4.66579	0.362681	0.614801	0.362681	9.12537	2.24647	train
Clc1ccc(-c2ccc(Cl)cc2)cc1	0.00200992	2.69682	4.7088	0.965364	0	1.33194	0.965364	0	train
Nc1ccc(Nc2ccccc2)cc1	0.00200978	2.69685	4.72078	0.781122	0.519107	0.781122	3.27556	0	train
CC(Cc1ccc(C(C)(C)C)cc1)CN1CCCCC1	0.00197624	2.70416	4.6486	0.261852	0	1.43512	2.65049	2.27876	train
CSCCC=O	0.00193731	2.7128	2.4321	-0.199069	0	1.25609	-0.199069	2.49109	train
N[C@]12C[C@H]3C[C@H](C[C@H](C3)C1)C2	0.00186387	2.72958	3.72869	0.780864	0.517789	0.780864	5.552	2.20916	train
Cc1ccc(C)c(C)c1	0.00185313	2.73209	6.223	1.14401	0	0	1.42509	0	train
C=C(Br)c1ccccc1	0.00181343	2.7415	2.86949	0.414769	0	1.32382	0	0	train
ClC[C@@H]1CO1	0.00180372	2.74383	5.23038	-0.829105	0	0.833928	0.632529	2.02393	train
ClC(Cl)c1ccccc1	0.0017485	2.75733	5.66907	-0.169743	0	0	4.88958	1.4621	train
O=C(O)c1cn(C2CC2)c2cc(N3CCNCC3)c(F)cc2c1=O	0.00172811	2.76243	2.92969	-0.7732	0	0.962267	5.04115	1.77372	train
O=C1C(=O)c2ccccc2-c2ccccc21	0.00172135	2.76413	2.69468	-0.408056	0	0.505741	11.8297	0	train
c1nc[nH]n1	0.00168122	2.77437	3.2075	-2.87975	0	1.32782	-1.17029	0	train
CCC(CC)C(=O)O	0.0016661	2.7783	3.37258	-0.825185	0.536871	-0.630093	9.7027	1.7386	train
COP(N)(=O)SC	0.00166494	2.7786	3.3668	1.15509	0	0	0	0	train
CCCCOCCCC	0.00162181	2.79	2.28459	-4.05784	0	0	-1.45359	1.90555	train
CCCN(CCCl)c1c([N+](=O)[O-])cc(C(F)(F)F)cc1[N+](=O)[O-]	0.00157722	2.80211	3.91579	-4.90026	0	-1.39941	0.584299	1.78162	train
CSc1ccc2c(c1)N(CC[C@H]1CCCCN1C)c1ccccc1S2	0.00155382	2.8086	3.4014	1.17759	0.364444	1.17759	3.41185	0	train
NCc1cc(C(F)(F)F)cc(C(F)(F)F)c1	0.00153816	2.813	-0.0915	0.403121	0.773302	0	7.92207	0	train
CCc1ccc(-c2ccccc2)cc1	0.00148252	2.829	3.9644	1.10622	0	1.28718	0	2.1781	train
CCCCCC(C)OC(=O)COc1ccc(Cl)c2cccnc12	0.00141531	2.84915	3.5857	1.25621	0	0	1.25621	2.27179	train
Oc1c(Cl)cccc1Cl	0.00138516	2.8585	3.90038	0.895074	0	1.1075	10.8353	2.16815	train
NNc1ccccc1	0.00137923	2.86036	4.20337	-0.432677	0.532423	0.713954	2.58703	1.75908	train
CO/N=C(/C1=NOCCO1)c1ccccc1Oc1ncnc(Oc2ccccc2Cl)c1F	0.00133165	2.87561	5.63236	-0.837957	0	-0.837957	0.534998	1.38527	train
O=C1c2ccccc2C(=O)C1C(=O)C(c1ccccc1)c1ccc(Cl)cc1	0.00132952	2.87631	4.68809	-1.2593	0	0.350587	0.734002	0	train
CC1=CC(=O)c2ccccc2C1=O	0.00127879	2.8932	1.90648	-0.0762037	0	0.51213	11.4129	1.66287	train
CNC(=O)ON=CC(C)(C)S(C)(=O)=O	0.00126088	2.89933	0.97988	-4.76141	0.620579	0	2.1777	1.2304	train
OC(c1ccc(Cl)cc1)(c1cncnc1)c1ccccc1Cl	0.00124872	2.90353	6.12697	-0.0970877	0	0.597416	5.67798	1.946	train
CCOC(=O)COc1cc(-n2ncc(C(F)(F)F)c(C)c2=O)c(F)cc1Cl	0.00124165	2.906	0.9361	1.09997	0.16845	0	0	2.20868	train
CCCCCCOC(C)OCCCCCC	0.00121619	2.915	4.5262	-0.0247657	0	0	5.57286	1.99964	train
c1cc2c3c(cccc3c1)CC2	0.00120226	2.92	6.41746	-4.49634	0.546678	-0.856289	2.5331	0	train
Cc1ccc(C)c(C(C)c2ccccc2)c1	0.00119593	2.92229	3.87774	0.473241	0	1.33646	0	2.15343	train
c1ccc(Nc2cccc3ccccc23)cc1	0.00118659	2.9257	5.18349	1.11468	0.338819	1.11468	3.4469	0	train
O=c1oc2ccccc2c(O)c1C1CC(c2ccc(-c3ccccc3)cc2)Cc2ccccc21	0.00117072	2.93155	7.65587	-0.461964	0.275612	0.408236	5.63199	0	train
CCCCCCCCc1ccc(N)cc1	0.00113684	2.9443	4.10977	0.702054	0	0.702054	0.707361	0	train
COC(=O)C(C)Oc1ccc(Oc2ccc(Cl)cc2Cl)cc1	0.00113226	2.94605	5.96147	-0.631402	0	0.605543	0.761745	1.34313	train
Nc1cccc2cccc(N)c12	0.00107547	2.9684	3.11249	0.741296	0.498125	0.741296	5.77704	0	train
COC(=O)c1cc(Oc2ccc(Cl)cc2Cl)ccc1[N+](=O)[O-]	0.00102644	2.98867	4.80868	-0.763068	0	-0.302837	0.632053	1.18143	train
CC(O)(c1ccc(Cl)cc1)c1ccc(Cl)cc1	0.00101494	2.99356	3.6754	-0.892816	0.281231	0.962631	0.873352	1.86236	train
CCCCCCCCn1sccc1=O	0.00100308	2.99866	2.38228	-0.948501	0	0	-0.948501	2.23924	train
CCSSCC	0.000944005	3.02503	1.24329	-0.722329	0	0	0.089784	0	train
CCCCN(CCO)CCCC	0.000912326	3.03985	5.03249	0.873437	0.400941	1.19343	0.873437	0	train
CCCCOP(=O)(OCCCC)Oc1ccccc1	0.000908667	3.0416	4.32769	-4.89653	0	0.553787	5.4551	2.05963	train
Oc1ccc(Cl)cc1Cc1ccccc1	0.000893812	3.04875	1.77819	0.73088	0.546806	0.73088	4.915	1.61981	train
Nc1cccc(Cl)c1	0.000881861	3.0546	3.9632	0.60287	0	1.44269	0	2.23787	train
COC(=O)Nc1nc2ccc(S(=O)c3ccccc3)cc2[nH]1	0.000871917	3.05952	6.23369	0.157435	0	0.911201	5.82115	2.2456	train
O=C1C2CC=CCC2C(=O)N1SC(Cl)(Cl)Cl	0.000859447	3.06578	1.4498	-0.287037	0	0	0.590106	0	train
CC#Cc1cc(C)nc(Nc2ccccc2)n1	0.000856249	3.0674	3.4687	0.923611	0	0	0	2.36176	train
CCOc1nc(C(Cl)(Cl)Cl)ns1	0.000777628	3.10923	2.0608	-0.344002	0	0	-0.344002	2.2432	train
CCCOc1nc2ccc(I)cc2c(=O)n1CCC	0.000771436	3.1127	3.43718	0.0266462	0	0.72511	1.66343	2.04246	train
O=CC(=O)O	0.0007318	3.13561	0.53138	0.638889	0	0	9.05556	0	train
Cc1cc(O)cc(C)c1N	0.000729479	3.13699	2.56403	0.281667	0.628194	0.281667	5.63963	1.87704	train
O=Cc1ccccc1C=O	0.000671457	3.17298	1.27999	0.44213	0	0.44213	10.2273	0	train
N#Cc1ccc(CC(=NNC(=O)Nc2ccc(OC(F)(F)F)cc2)c2cccc(C(F)(F)F)c2)cc1	0.000653998	3.18442	6.56938	-4.8653	0.650385	-0.904495	2.17666	0	train
CCN(CC)C(=O)C(C)Oc1cccc2ccccc12	0.00060256	3.22	6.15137	-4.56567	0.601613	-0.988345	2.23493	0	train
CC(C)CCO	0.00057544	3.24	3.85499	-0.148882	0	0.70513	5.3844	1.95954	train
CCOP(=S)(OCC)Oc1ccc2c(C)c(Cl)c(=O)oc2c1	0.000565718	3.2474	3.49979	-1.40998	0	1.32993	-1.40998	2.08893	train
NCCO	0.000548476	3.26084	3.51311	-5.27116	0	0.675826	-2.20895	1.55892	train
CCC(C)(C)c1ccc(O)c(C(C)(C)CC)c1	0.000512389	3.2904	5.13799	0.0316615	0.407178	0.423614	10.0401	2.16377	train
c1ccc(-c2ccccc2-c2ccccc2)cc1	0.000501816	3.29946	6.72918	-9.13078	0.897723	0	7.84735	0	train
NS(=O)(=O)c1cc(-c2nnn[nH]2)c(NCc2cccs2)cc1Cl	0.000485289	3.314	2.05097	-1.56006	0.652182	0.315621	-1.56006	1.17358	train
CCCCCCCCN(C)CCCCCCCC	0.000470049	3.32786	5.6392	1.30663	0	0	2.52742	2.286	train
CCCCn1sc2ccccc2c1=O	0.000467876	3.32987	1.78919	-1.16055	0	0.986875	-1.16055	2.17018	train
OC(Cn1cncn1)(c1ccc(F)cc1)c1ccccc1F	0.000444979	3.35166	1.43867	-0.952243	0	0	-0.952243	0	train
C=CCCCC	0.000439002	3.35753	-0.67762	-1.35201	0.353759	0	5.64449	1.6338	train
CC(C)CC(C)c1sccc1NC(=O)c1cn(C)nc1C(F)(F)F	0.000419469	3.3773	5.65529	-0.0502546	0.268081	0.465741	10.6502	2.1537	train
Nc1c(Cl)c(Cl)cc(Cl)c1Cl	0.000415025	3.38193	4.99069	0.95441	0.433133	1.17395	0.95441	0	train
Nc1c(Cl)cc([N+](=O)[O-])cc1Cl	0.000392832	3.40579	5.60899	0.955823	0	0	1.24814	0	train
CC(C)C(C)(C)C(C)(C)C(C)(C)S	0.000370937	3.4307	4.4032	0.427276	0.197353	0	0	2.34779	train
CCCCCCCCCCCC#N	0.000325612	3.4873	4.49709	0.745868	0	0	0	2.25188	train
CCCCc1c(C)nc(NCC)nc1OS(=O)(=O)N(C)C	0.000307893	3.5116	1.94639	0.337963	0	0	0.950446	0	train
CSSC	0.000283721	3.54711	6.04007	-0.260828	0	-0.260828	0.747435	0	train
CCCSP(=O)(OCC)SCCC	0.000280955	3.55136	3.4374	-3.11082	0	0	-0.914666	2.02018	train
CCOP(=S)(S)OCC	0.000263056	3.57995	5.33418	-4.42513	0.521964	-0.753041	2.81686	2.06406	train
CCCCCS	0.000259478	3.5859	2.1064	1.10866	0.174883	0	0	2.25272	train
CCCCC(CC)COC(=O)COc1ccc(Cl)cc1Cl	0.000259125	3.58649	4.04655	-0.780662	0	0.834337	5.85301	1.81636	train
O=S1(=O)CCCC1	0.000256141	3.59152	3.36467	-0.842544	0.613065	0.430599	-0.842544	1.3288	train
O=Cc1cccc(Oc2ccccc2)c1	0.000252438	3.59785	3.76058	0.614288	0	0.614288	5.56194	0	train
COc1nc(NC(C)C)nc(NC(C)C)n1	0.000245471	3.61	4.47659	0.158681	0.580419	0.338249	9.25497	2.25459	train
CNCCC(Oc1ccc(C(F)(F)F)cc1)c1ccccc1	0.000237061	3.62514	4.83219	-5.04318	0.656246	-1.58556	1.32617	1.74382	train
Cc1cccc(C)c1O	0.000233576	3.63157	3.64628	-0.959711	0.717599	0.21614	5.50583	0	train
CC(C)=O	0.000224331	3.64911	4.10977	0.624503	0	0.855667	0.624503	0	train
CCCCOC(=O)c1ccccc1C(=O)OCC(CC)CCCC	0.000209446	3.67893	4.98509	-0.463866	0	0.277972	5.21248	2.0296	train
ClC(CC(Cl)(Cl)Cl)OC(Cl)CC(Cl)(Cl)Cl	0.000208689	3.6805	5.6534	0.744974	0	0	1.09549	0	train
CCCCCCCCCS	0.000206084	3.68596	3.6668	1.10277	0.177766	0	0	2.27741	train
CN(C)NC(=O)CCC(=O)O	0.000191488	3.71786	-0.2792	-3.53875	0.483693	0	-1.08526	1.45958	train
CNC(=O)Oc1cc(C)c(N(C)C)c(C)c1	0.000184571	3.73384	2.20742	-0.447775	0.564019	0.569398	2.04994	1.53793	train
CC(=O)O	0.000181101	3.74208	8.36629	-6.67035	0.629291	-2.36326	0.814862	1.15278	train
CCCCCCCCCC(C)=O	0.000164248	3.7845	3.2767	1.10413	0.177272	0	0	2.27301	train
Cc1cc(C(C)(C)C)c(O)c(C(C)(C)C)c1	0.000162932	3.78799	5.94849	0.809446	0	0.811119	0.809446	1.69132	train
C#CCN1CC(=O)N(COC(=O)C2C(C=C(C)C)C2(C)C)C1=O	0.000160234	3.79525	1.86257	-0.516986	0.617135	0	0.917199	1.98455	train
CNC(=O)N(C)c1nnc(C(C)(C)C)s1	0.000143435	3.84334	7.18159	-0.445911	0	0.290964	5.38905	2.23434	train
CC(C)CCCCCCOC(=O)c1ccccc1C(=O)OCCCCCCC(C)C	0.000142142	3.84728	4.5908	0.660207	0.424722	0.706574	3.24556	2.01759	train
COCCOC(=O)C(C#N)(C(=O)c1ccccc1C(F)(F)F)c1ccc(C(C)(C)C)cc1	0.000140887	3.85113	4.56189	-4.85764	0	-1.23553	4.81254	1.36243	train
CCOP(=S)(OCC)Oc1ccc(=O)n(-c2ccccc2)n1	0.000135823	3.86703	3.05117	-0.325952	0	0	1.08252	2.00848	train
Nc1ccc([N+](=O)[O-])cc1Cl	0.000135394	3.8684	4.99718	-0.0435368	0.582675	0	1.5502	2.25815	train
Oc1cc(Cl)ccc1Cl	0.000134717	3.87058	6.87757	-0.234492	0.383866	0.483769	0.606827	2.06993	train
CCc1nn(C)c(C(=O)NCc2ccc(C(C)(C)C)cc2)c1Cl	0.000129214	3.88869	4.30267	-0.0312365	0.367736	0.719148	0.631921	1.84482	train
N#CSCSc1nc2ccccc2s1	0.000127467	3.8946	3.46467	-0.934167	0	1.70273	-0.934167	0	train
Cc1cc(C)c(O)c(C)c1	0.00012537	3.90181	3.57235	0.937376	0	0.937376	1.84638	1.92134	train
Cc1cc(O)cc(C)c1Cl	0.000121846	3.91419	5.28009	0.862681	0.487053	0.862681	5.63636	2.25831	train
CCCCCCCC(=O)O	0.0001207	3.91829	2.86803	-0.309226	0.505213	0.684265	2.57541	1.41484	train
Cc1ccc(C)c(O)c1	0.000117712	3.92918	5.58178	-5.66497	0.713686	-1.22101	-0.259548	0	train
O=[N+]([O-])C(Br)=Cc1ccccc1	0.00010523	3.97786	2.33289	-0.291924	0	0.911875	10.2994	0	train
CN(C)C(=O)C(c1ccccc1)c1ccccc1	9.85812e-05	4.00621	0.12039	-4.03242	0.492663	0	-1.66917	1.40784	train
CCCCCCCCCCCCCOC(=O)c1ccccc1C(=O)OCCCCCCCCCCCCC	9.42625e-05	4.02566	10.5906	-0.431182	0	0.305102	5.47186	2.25499	train
O=C(O)c1cccc(O)c1O	8.55044e-05	4.06801	6.564	1.23969	0	0	0	2.29545	train
ClC1=C(Cl)C2(Cl)C3C(Cl)C(Cl)CC3C1(Cl)C2(Cl)Cl	7.9671e-05	4.0987	5.02529	-0.113138	0	0.712032	5.52421	2.15612	train
O=C(O)c1ccc(O)c(O)c1O	7.93396e-05	4.10051	1.925	-6.14432	0	-0.54011	0.666412	1.36436	train
CCCCCCCCCCCCCN	7.52899e-05	4.12326	4.2561	0.872041	0.412002	0	5.43744	2.27524	train
O=C1C(Cl)=C(Cl)C(=O)c2ccccc21	7.52315e-05	4.1236	2.64938	0.08369	0	0.595401	0.485693	0	train
CP(=O)(O)CCC(N)C(=O)O	7.42025e-05	4.12958	5.00937	-0.6137	0	0.48931	0.839551	1.29936	train
COC(=O)N(C(=O)N1CO[C@@]2(C(=O)OC)Cc3cc(Cl)ccc3C2=N1)c1ccc(OC(F)(F)F)cc1	7.04649e-05	4.15203	4.61837	-4.91127	0	-0.546864	0.563026	1.03182	train
CCCCCCCCCCC	7.04206e-05	4.1523	4.5371	1.37	0	0	0	2.27488	train
CCC(C)(CC)c1cc(NC(=O)c2c(OC)cccc2OC)on1	7.03414e-05	4.15279	4.6462	0.872449	0.40978	0	5.44888	2.27911	train
CCCCC(CC)COC(=O)c1ccccc1C(=O)O	6.75927e-05	4.1701	3.01708	-0.425229	0.554663	0.64463	2.43645	1.5498	train
CCCCOC(=O)c1ccccc1C(=O)OCCCC	5.99885e-05	4.22193	3.4408	-2.37496	0	0	-0.567377	2.15135	train
CNC(=O)Oc1cc(C)c(SC)c(C)c1	5.99577e-05	4.22216	1.76932	-0.794362	0.560065	0.632731	-0.794362	1.55462	train
COc1ccc(N)c([N+](=O)[O-])c1	5.85785e-05	4.23226	5.7303	0.637823	0	1.44114	1.09854	2.22291	train
CCCCCCCCCCS	5.74249e-05	4.2409	4.0569	1.10155	0.178174	0	0	2.28111	train
C=C/C=C\CC1=C(C)[C@@H](OC(=O)[C@@H]2[C@@H](/C=C(\C)C(=O)OC)C2(C)C)CC1=O	5.62341e-05	4.25	3.64995	-0.500125	0	0	4.71147	1.33086	train
NCCCCCCN	5.38146e-05	4.2691	6.8095	1.26235	0	0	2.29545	2.17183	train
Cc1cccnc1	5.26051e-05	4.27897	2.29078	-0.504809	0.584833	0.421806	2.37728	1.50818	train
CCOC(=O)C(C)Oc1ccc(O)cc1	5.19049e-05	4.28479	6.97499	-9.24675	0.87432	0	7.84895	0	train
Cc1cc(C)n(CO)n1	4.98135e-05	4.30265	7.3442	1.24174	0	0	0	2.29808	train
CNC(=O)C(OC)c1ccccc1COc1cc(C)ccc1C	4.85625e-05	4.3137	4.85767	-1.41256	0.515479	0.558911	0.892573	1.57636	train
Cc1ccc(C(=O)O)cc1	4.66645e-05	4.33101	6.1739	1.12327	0	0	0	2.2939	train
Clc1ccccc1	4.44511e-05	4.35212	10.465	1.24556	0	0	0	2.30492	train
CCOP(=S)(OCC)Oc1ncn(-c2ccccc2)n1	4.12694e-05	4.38437	3.44878	-3.6025	0	0.35495	1.68966	1.95845	train
O=[N+]([O-])c1ccc(Cl)cc1	4.08696e-05	4.3886	4.73019	0.340691	0	0	10.6508	1.68527	train
c1ccc2c(c1)-c1cccc3cccc-2c13	3.89852e-05	4.4091	3.91909	-0.557798	0	1.7209	-0.557798	0	train
CCCCCCCCCCc1ccc(N)cc1	3.60184e-05	4.44348	6.06029	0.865439	0.48228	0.865439	5.66096	2.27045	train
COC(=O)Nc1cccc(OC(=O)Nc2cccc(C)c2)c1	3.48738e-05	4.4575	6.08897	-0.184649	0.473431	0.828672	0.838983	0	train
ClC1=C(Cl)C(Cl)(Cl)C(Cl)=C1Cl	3.37287e-05	4.472	4.40468	0.868013	0	0	1.18002	0	train
CCCCCCc1ccc(-c2ccc(C#N)cc2)cc1	2.88802e-05	4.5394	5.46269	0.709532	0	0.709532	0	2.24244	train
Clc1ccc(C(c2ccc(Cl)cc2)C(Cl)Cl)cc1	2.8306e-05	4.54812	5.9123	0.673608	0	1.52105	0.979628	0	train
CC(C)Oc1cccc(NC(=O)c2ccccc2C(F)(F)F)c1	2.4886e-05	4.60404	4.97439	-0.28962	0.461997	0.444042	0.598219	1.589	train
CCN(CC)c1c([N+](=O)[O-])cc(C(F)(F)F)c(N)c1[N+](=O)[O-]	2.4521e-05	4.61046	5.30389	0.752281	0	0	1.23632	0	train
CCOC(=O)CCN(SN(C)C(=O)Oc1cccc2c1OC(C)(C)C2)C(C)C	2.43552e-05	4.61341	3.02748	-1.88467	0	0.466987	-1.88467	1.77128	train
Oc1cc(O)cc(O)c1	2.2127e-05	4.65508	5.09959	-0.104948	0	0.718523	5.55553	2.18489	train
COP(=O)(OC)C(O)C(Cl)(Cl)Cl	2.16937e-05	4.66367	7.65569	1.17944	0	0	0	2.29217	train
C#CCC1=C(C)C(OC(=O)C2C(C=C(C)C)C2(C)C)CC1=O	2.0643e-05	4.68523	3.61506	-0.437868	0.569387	0	5.62646	1.83446	train
Cc1c(C(=O)c2cnn(C)c2O)ccc(S(C)(=O)=O)c1C1=NOCC1	1.97601e-05	4.70421	5.05459	-0.682859	0	-0.682859	5.5128	1.91876	train
C=C1C[C@]23C[C@H]1CC[C@H]2[C@@]12CC[C@H](O)[C@@](C)(C(=O)O1)[C@H]2[C@@H]3C(=O)O	1.9483e-05	4.71034	5.8444	1.11213	0	1.45794	0	2.28948	train
O=C(Nc1ccc(F)cc1)c1cccc(Oc2cccc(C(F)(F)F)c2)n1	1.9135e-05	4.71817	5.34939	-4.49326	0	-0.720983	0.68011	1.72872	train
CCc1c(OP(=O)(O)NC(C)C)ccc(SC)c1C	1.64959e-05	4.78262	2.12291	-5.12577	0.421316	0.58541	-0.872478	1.84334	train
CCOC(=O)C1CC(=O)C(=C(O)C2CC2)C(=O)C1	1.54348e-05	4.8115	7.11339	1.10824	0	1.86675	1.10824	0	train
CCS	1.50203e-05	4.82332	5.35918	0.189389	0	0.654548	5.86961	2.22752	train
CN(C)(C)CCCl	1.28004e-05	4.89278	4.59946	-0.455218	0	0.55625	5.35897	1.57065	train
CC(C)(C)Nc1nc(N)nc(Cl)n1	1.19841e-05	4.92139	2.12959	-2.90228	0	0.53657	-1.35288	1.73508	train
c1ccc2[nH]nnc2c1	1.19342e-05	4.92321	3.77818	-1.13524	0.67288	-1.02641	0.705995	0	train
CCCCCCCCCCCCCCCN	1.14406e-05	4.94155	5.0363	0.872778	0.407827	0	5.45891	2.28241	train
Oc1cccc(Cl)c1	1.09617e-05	4.96012	3.16679	-3.56257	0.187192	0.468905	3.52874	1.83486	train
CCOP(=O)(OCC)Oc1cc(C)nc(C(C)C)n1	1.01056e-05	4.99544	3.5738	-4.97797	0	0.26453	5.18819	1.75289	train
O=c1sc2ccccc2c(O)c1C1CC(c2ccc(-c3ccc(Br)cc3)cc2)Cc2ccccc21	8.17752e-06	5.08738	8.63088	-1.89724	0.225036	0.894321	-1.89724	0	train
O=c1c(C2CC(c3ccc(-c4ccc(Br)cc4)cc3)Cc3ccccc32)c(O)sc2ccccc12	8.15555e-06	5.08855	8.63088	-1.82613	0.237459	0.82321	-1.82613	0	train
CN(C)CC=CCN(C)C	8.12908e-06	5.08996	3.86668	-2.08133	0	1.71333	-0.721188	2.17533	train
COC(=O)[C@@H](C)N(C(=O)Cc1ccccc1)c1c(C)cccc1C	7.36892e-06	5.1326	4.70978	-1.31375	0.703065	-1.13974	-0.108578	0	train
CCCCCCCCCCCN	7.3632e-06	5.13293	6.35388	-0.573052	0	0.315345	5.15598	1.25337	train
CN(c1c(Br)cc(Br)cc1Br)c1c([N+](=O)[O-])cc([N+](=O)[O-])cc1C(F)(F)F	6.15873e-06	5.21051	7.09779	-4.97124	0	-1.37299	1.20715	1.3658	train
COP(=O)(SC)SCn1nnc2ccccc2c1=O	4.94208e-06	5.30609	2.93769	-3.53387	0	0.58022	-1.56421	1.59104	train
CCOCn1c(-c2ccc(Cl)cc2)c(C#N)c(Br)c1C(F)(F)F	4.85354e-06	5.31394	5.78758	-3.29417	0	1.16156	0.865243	1.85338	train
CCCCCCCCSCCO	4.75591e-06	5.32277	4.2144	-3.28482	0	0	-1.06686	2.02944	train
O=C(NC(=O)c1c(F)cccc1F)Nc1ccc(Oc2ccc(C(F)(F)F)cc2Cl)cc1F	4.44619e-06	5.35201	3.7326	-4.98925	0	0	5.49785	1.97105	train
CC(C)(OOC(C)(C)c1ccccc1)c1ccccc1	4.31124e-06	5.3654	4.73959	-4.42094	0.540565	-0.747325	0.705864	0	train
CCCCN(CCCC)SN(C)C(=O)Oc1cccc2c1OC(C)(C)C2	3.94104e-06	5.40439	4.26608	-1.59579	0	0.546659	-1.59579	1.88749	train
COc1ccc(C(=O)O)cc1O	3.58329e-06	5.44572	3.36259	-3.57846	0	0.0514178	5.68594	1.91662	train
Cc1cc(C)c(C2=C(OC(=O)C(C)(C)C)C3(CCCC3)OC2=O)c(C)c1	3.54813e-06	5.45	5.28989	-4.12013	0	0.878856	-1.38692	1.92177	train
CCOP(=S)(OCC)Oc1ccc(Cl)cc1Cl	3.50352e-06	5.4555	4.84109	-3.37662	0	1.03878	0.831589	2.02283	train
CCCCCCCCCCCCN(C)(C)Cc1ccccc1	2.70537e-06	5.56777	3.57477	-3.71414	0	0.700121	1.32855	1.93297	train
C=C(C)C(=O)OCCO	2.61001e-06	5.58336	5.32628	-0.0681958	0.390964	0.689531	0.606326	1.83002	train
CCOC(=O)[C@H](CCc1ccccc1)N[C@@H](C)C(=O)N1CC2(C[C@H]1C(=O)O)SCCS2	2.59372e-06	5.58608	4.01369	-3.35458	0	0.824393	0.782461	1.70755	train
Cc1cc(C)nc(NC(=O)NS(=O)(=O)c2ccccc2C(=O)OC2COC2)n1	2.01174e-06	5.69643	4.41638	-2.89542	0	0.735322	-1.24837	2.05543	train
CC(C)=CC1C(C(=O)OC(C#N)c2cccc(Oc3ccccc3)c2)C1(C)C	1.79896e-06	5.74498	5.97727	-0.962429	0	0.591823	5.57744	2.02094	train
CC1(C)C(C(=O)OC(C#N)c2cccc(Oc3ccccc3)c2)C1(C)C	1.51663e-06	5.81912	5.49488	-0.949978	0	0.594519	5.53049	2.05023	train
CCN(CC)C(=O)SCc1ccc(Cl)cc1	9.39381e-07	6.02716	2.78261	-3.50299	0	0.579345	2.09281	1.66495	train
CCOP(=S)(Oc1ccc([N+](=O)[O-])cc1)c1ccccc1	9.28683e-07	6.03213	3.93668	-3.53631	0	0.0683633	6.05381	1.97606	train
COC(C)(C)CCCC(C)C/C=C/C(C)=C/C(=O)OC(C)C	8.85685e-07	6.05272	1.5145	-4.5152	0.428749	0	0.709828	1.37253	train
O=C1c2ccccc2C(=O)C1C(=O)C(c1ccccc1)c1ccccc1	7.0457e-07	6.15208	3.78708	-3.56634	0	0.526104	5.78641	1.96844	train
O=C(NC(=O)c1c(F)cccc1F)Nc1cc(Cl)c(OC(F)(F)C(F)C(F)(F)F)c(Cl)c1F	5.83368e-07	6.23406	6.44268	-5.9379	0.729046	-1.37938	-0.638614	0	train
CC[C@H](C)[C@@H]1O[C@]2(CC[C@@H]1C)C[C@H]1C[C@H](C/C=C(/C)[C@@H](O[C@@H]3C[C@H](OC)[C@H](O[C@@H]4C[C@H](OC)[C@H](O)[C@H](C)O4)[C@H](C)O3)[C@@H](C)/C=C\C=C3CO[C@@H]4[C@@H](O)C(C)=C[C@@H](C(=O)O1)[C@]34O)O2	5.7175e-07	6.24279	5.54005	-1.82153	0.320103	0	5.52613	1.57387	train
CC1(C)[C@H](/C=C(\Cl)C(F)(F)F)[C@H]1C(=O)O[C@H](C#N)c1cccc(Oc2ccccc2)c1	3.67401e-07	6.43486	6.69607	-4.37025	0	0.42595	-0.366023	1.72596	train
C1CCCC1	2.45427e-07	6.61008	5.66828	-4.65788	0.692831	-1.16428	-0.0855896	0	train
CCOP(=S)(Oc1cnc(C(C)(C)C)nc1)OC(C)C	2.15132e-07	6.66729	3.91469	-3.60028	0	0.671012	5.8545	1.98014	train
CCCCCCCCCCCCCCCCN(C)(C)C	1.45407e-07	6.83741	4.3465	-2.54654	0	0	-0.736651	2.14947	train
COc1cc(OC)nc(Oc2cccc(Oc3nc(OC)cc(OC)n3)c2C(=O)On1	8.80176e-08	7.05543	6.88807	-4.49891	0.710725	-1.18505	0.0243926	0	train
CC1(C)C(C=CC(=O)OC(C(F)(F)F)C(F)(F)F)C1C(=O)OC(C#N)c1cccc(Oc2ccccc2)c1	4.06294e-08	7.39116	6.60367	-5.84455	0	0.313658	3.56817	1.58651	train
O=[N+]([O-])C(Cl)(Cl)Cl	201.625	-2.30454	-0.0014	0.25	0.838889	0	7.56944	1.68056	test
CN1CCCC1	58.7619	-1.7691	0.712	1.31944	0	0	2.36111	2.17361	test
Cc1cc(=O)c(C(=O)O)nn1-c1ccc(Cl)cc1	21.4884	-1.3322	0.91049	0.224537	0.422222	0	2.80556	0	test
O=C(O)CCCc1c[nH]c2ccccc12	9.60765	-0.982617	0.4037	0.199074	0.708611	0	4.83056	1.63921	test
CCOP(=O)(O)NC(N)=O	8.23532	-0.915681	-1.59041	-5.16317	0.711571	0	1.67123	1.55025	test
CCC(=O)O	7.56916	-0.879048	1.4495	0.712018	0	0	4.79703	1.68371	test
COc1cc(C(=O)O)cc(OC)c1O	6.71538	-0.827071	1.07599	-1.10963	0.741545	-0.208333	4.78495	1.33346	test
Nc1cccc2c1C(=O)c1ccccc1C2=O	6.07214	-0.783342	0.55269	-1.00704	0.675625	0	4.62269	1.37968	test
COc1cc(C(=O)O)ccc1O	5.4034	-0.732667	1.06739	-1.04787	0.761953	-0.0671296	4.72245	1.36179	test
CN=C(NCC1CCOC1)N[N+](=O)[O-]	4.79104	-0.680429	-0.7614	-0.638411	0.721667	0	1.97375	1.49006	test
O=C(O)c1cc(O)cc(O)c1	3.99931	-0.601985	0.76439	-1.18407	0.782361	-0.261667	8.41148	0	test
CC(=O)OCC(COC(C)=O)OC(C)=O	3.53102	-0.5479	0.27819	-0.754352	0	0	4.62974	1.2168	test
CCNc1cccc2ccccc12	3.16228	-0.5	0.16969	-1.07648	0.843611	0	7.89903	0	test
C1CNCCN1	2.9021	-0.462712	0.76439	-1.26537	0.782361	-0.597222	8.41898	0	test
Oc1ccccc1-c1ccccc1	2.80156	-0.4474	0.81829	-0.264306	0	0	4.72667	1.38111	test
CC1(C)S[C@@H]2[C@H](NC(=O)[C@H](N)c3ccc(O)cc3)C(=O)N2[C@H]1C(=O)O	2.73894	-0.437583	-0.08351	-1.69721	0.594603	0.0724724	-1.69721	1.89867	test
CCCCOC(=O)C(C)O	2.54288	-0.405326	0.94439	-0.989022	0.66737	0	4.65491	1.3971	test
O=C(O)c1ccc(O)c(O)c1	2.40218	-0.380606	0.76439	-1.13861	0.782361	-0.426019	8.40741	0	test
CCN(C(=O)SCc1ccccc1)C(C)C(C)C	2.09797	-0.3218	1.25959	-0.287037	0.606181	0	8.73986	2.03444	test
CCCCCCO	1.95112	-0.290284	1.559	0.361111	0.688203	0	8.29288	2.16406	test
CCCN	1.69281	-0.228607	0.3551	0.819444	0.488194	0	5.02778	2.05556	test
CCCCC(C#N)(Cn1cncn1)c1ccc(Cl)cc1	1.5869	-0.20055	-1.0626	0.0972222	0.807639	0	4.77778	0	test
CN/C(=N\C#N)NCCSCc1nc[nH]c1C	1.51356	-0.18	0.3793	-0.800723	0.469413	1.19205	-0.800723	1.74978	test
C=C1C[C@]23C[C@@]1(O)CC[C@H]2[C@@]12C=C[C@H](O)[C@@](C)(C(=O)O1)[C@H]2[C@@H]3C(=O)O	1.38428	-0.141224	-1.49843	-3.02339	0.628709	-0.517007	1.29264	1.25308	test
CNc1nc(NC(C)C)nc(SC)n1	1.30203	-0.114623	2.14147	-1.36814	0.499391	0.906736	-1.36814	1.62076	test
CO	1.23088	-0.0902154	-0.62311	-1.50688	0.360768	0	-1.50688	1.52894	test
CCS(=O)(=O)c1cccnc1S(=O)(=O)NC(=O)Nc1nc(OC)cc(OC)n1	1.20549	-0.0811632	2.39076	-6.37061	0.658042	-0.581248	1.83804	1.33768	test
CC(C)NC[C@@H](O)COc1ccc(CC(N)=O)cc1	1.17543	-0.0701983	0.68599	-0.54843	0.599241	0.66372	3.13085	2.01889	test
CN[C@@H]1[C@H](O[C@H]2[C@H](O[C@H]3[C@H](O)[C@@H](O)[C@H](N=C(N)N)[C@@H](O)[C@@H]3N=C(N)N)O[C@@H](C)[C@]2(O)C=O)O[C@@H](CO)[C@H](O)[C@H]1O	1.11825	-0.0485387	-8.13183	-2.38355	0.58632	0	2.69554	1.32321	test
Cc1ccc(C(C)(C)C)cc1	1.0006	-0.000261645	1.17399	-0.145833	0.722083	-0.145833	8.67389	0	test
Fc1ccc(Oc2ccnc3cc(Cl)cc(Cl)c23)cc1	0.965701	0.0151573	0.04899	2	0	0	8	0	test
CN(C)C(=O)Nc1cccc(C(F)(F)F)c1	0.914063	0.0390238	0.43548	-0.36	0	0.417222	1.07343	1.45546	test
COc1cc(OC)nc(NC(=O)NS(=O)(=O)c2c(-c3nnn(C)n3)cnn2C)n1	0.890897	0.0501725	0.90414	-6.18512	0.664111	-0.203405	1.12773	1.36895	test
C=C(C)C(=O)OC	0.839653	0.0759	0.89558	-0.347222	0	0	4.27315	1.33037	test
Cc1cccc([N+](=O)[O-])c1	0.813145	0.0898319	3.27536	-6.35246	0.617152	-1.09466	1.83738	1.22291	test
O=C(O)Cn1cncn1	0.778839	0.108552	3.21039	-6.08065	0.590224	-1.00342	1.95095	1.71629	test
O=C(O)CCC(=O)O	0.750067	0.1249	-1.61581	-3.95336	0.646888	0	4.60477	0	test
O=C(O)c1cccc(Oc2ccccc2)c1	0.707946	0.15	0.35551	0.184583	0.657917	0.184583	4.73361	1.48037	test
C=CCN(CC=C)C(=O)C(Cl)Cl	0.681088	0.166797	2.07697	0.293368	0	0	0.80259	0	test
COc1cc(OC)nc(N)n1	0.645654	0.19	0.88638	0.14	0.664028	0.14	4.82639	1.5012	test
Oc1ccc(Cl)c(Cl)c1Cl	0.636598	0.196135	-0.16532	-0.253608	0.711463	0	1.32903	1.60796	test
C/C=C/c1ccc(OC)cc1	0.621441	0.2066	1.39169	-0.526944	0	-0.0518056	10.1652	0	test
CCCCCCCCC(=O)O	0.606959	0.216841	3.05549	-0.666212	0.74051	0	8.31618	2.17783	test
CCCCC(CC)C(=O)OOC(C)(C)C	0.595507	0.225113	2.11527	-0.106742	0.551104	0.767469	0.440727	0	test
O=C(O)CN(CC(=O)O)CC(=O)O	0.575838	0.2397	-1.22391	-1.26157	0.786454	0	0.798611	0	test
O=C(Nc1ccccc1)Nc1ccnc(Cl)c1	0.551315	0.2586	1.38121	-0.871574	0.754583	0.347222	8.50926	1.8675	test
CCOC(=O)C(C)(C)Oc1ccc(Cl)cc1	0.525524	0.279408	1.8525	1.12054	0	0	1.25892	2.33582	test
OCCN1CN(CCO)CN(CCO)C1	0.512861	0.29	2.05499	-0.899414	0.74416	0.257116	0.567527	0	test
CC(C)(Oc1ccc(Cl)cc1)C(=O)O	0.486506	0.312912	3.31668	-1.17191	0.677518	0.598395	0.814778	1.53323	test
CN(C)C	0.474024	0.3242	0.1778	2	0	0	2	2	test
O=[N+]([O-])N1CN([N+](=O)[O-])CN([N+](=O)[O-])C1	0.45038	0.346421	-2.0694	-0.924444	0	0	0.370139	0	test
COc1cc(Cl)c(Cl)c(Cl)c1O	0.436542	0.359974	3.53197	-5.3916	0.53414	0.237626	2.55209	0	test
Clc1ccc(Cl)c(Cl)c1	0.426681	0.369897	1.2778	0.53588	0.381389	0	5.63472	0	test
COC(=O)c1ccccc1S(=O)(=O)NC(=O)Nc1nc(C)cc(C)n1	0.411993	0.385111	2.26992	-6.06812	0.608498	-0.228388	1.96188	1.14471	test
CC/C(=C(/CC)c1ccc(O)cc1)c1ccc(O)cc1	0.403977	0.393644	1.17309	0.181111	0.706352	0.181111	8.73626	0	test
CCCCCCCCO	0.398107	0.4	-0.45531	-1.2537	0	0	4.55804	1.14313	test
CC(C)OC(=O)Nc1cccc(Cl)c1	0.391291	0.4075	0.23469	-0.661694	0.86358	0	7.76929	0	test
Cc1ccc2nn[nH]c2c1	0.387783	0.411411	0.90921	0.921852	0.610972	1.22088	2.79926	2.04194	test
CCCCCCCCCCCC(C)=O	0.378147	0.42234	0.18417	-2.73973	0.617252	-0.399529	0.234469	1.44967	test
O=C(Nc1ccc(Cl)cc1)Nc1ccc(Cl)c(Cl)c1	0.372135	0.4293	1.06899	0.571759	0.59625	0.571759	5.24667	0	test
COCCc1ccc(OC[C@H](O)CNC(C)C)cc1	0.365342	0.4373	1.10962	1.21065	0	1.21065	0	2.02083	test
Cc1cccc2sc3nncn3c12	0.334144	0.476066	3.99184	-0.0523814	0.350835	1.17995	5.08976	1.83997	test
O=C1CCCCCCCCCCCN1	0.329686	0.4819	3.25109	0.253932	0.334036	0	2.98193	0	test
CCCCCCCCCCCCCCN(C)(C)Cc1ccccc1	0.31492	0.5018	0.94989	-0.87001	0.787489	0	8.13128	0	test
COc1cccc(N)c1	0.307776	0.511766	1.33118	-0.456836	0.465332	0	0.466168	1.76821	test
O=C(O)CCC(F)(F)C(F)(F)C(F)(F)C(F)(F)C(F)(F)F	0.30116	0.521203	4.18859	-7.48586	0.841667	0	7.94059	0	test
CN(C)CCN(C)CCN(C)C	0.294442	0.531	0.0414	1.14279	0	0	2.21444	2.1109	test
Clc1ccc(C2(Cn3cncn3)OCCO2)c(Cl)c1	0.288403	0.54	2.54879	-0.68549	0	1.16008	0.78746	0	test
CCCCCCCCS	0.281838	0.55	3.36149	-1.99046	0.221581	0	5.69675	1.34303	test
CCOC(=O)CC(=O)OCC	0.278169	0.555692	1.8548	-5.16084	0.518261	-0.241037	1.19109	1.25537	test
COc1cccc([C@@]2(O)CCCC[C@@H]2CN(C)C)c1	0.275423	0.56	2.2935	-0.71125	0.146397	0.819538	2.16779	1.66799	test
Cc1nn(C)c(O)c1C(=O)c1ccc(C(F)(F)F)cc1S(C)(=O)=O	0.264601	0.577409	3.3802	-5.78058	0.524614	-1.15129	1.01881	0.851745	test
O=C(O)CC(F)(F)C(F)(F)C(F)(F)C(F)(F)C(F)(F)C(F)(F)F	0.261249	0.582946	4.43379	-8.01023	0.881667	0	7.79621	0	test
COC(=O)c1ccccc1S(=O)(=O)NC(=O)Nc1nc(OC(F)F)cc(OC(F)F)n1	0.258527	0.587494	2.90207	-6.44695	0.742353	-0.937125	1.66551	1.0271	test
COC(=O)c1ccc(O)cc1	0.253533	0.595966	1.14719	-0.398148	0.690727	0.136716	4.45555	1.31467	test
C[C@]12C=CC(=O)C=C1CC[C@@H]1[C@@H]2C(=O)C[C@@]2(C)[C@H]1CC[C@]2(O)C(=O)CO	0.251189	0.6	2.61328	-5.90238	0.637324	-0.112029	0.777404	1.36768	test
COC(=O)c1c(Cl)nn(C)c1S(=O)(=O)NC(=O)Nc1nc(OC)cc(OC)n1	0.24652	0.608147	1.50856	-6.27661	0.663373	-0.342308	0.105412	1.13069	test
CCSC(C)CC1CC(=O)C(/C(CC)=N/OC/C=C/Cl)=C(O)C1	0.236054	0.626988	6.58489	-9.28163	0.938042	0	7.6174	0	test
Nc1c(Cl)cc(Cl)cc1Cl	0.232488	0.6336	0.4642	0.82398	0.444101	0	5.27949	0	test
COc1cc(C)c(C(=O)c2c(OC)ccc(Br)c2C)c(OC)c1OC	0.225459	0.646933	3.79364	-0.135414	0	0.373075	5.3561	1.51933	test
Cn1c(=O)c2c(ncn2C)n(C)c1=O	0.219423	0.658717	3.02945	-1.57378	0	-0.418265	5.05441	1.39784	test
Nc1cccc(N)c1	0.214734	0.6681	-0.3765	0.84177	0.418552	0	3.28439	0	test
O=[N+]([O-])C=C1NCCCS1	0.211522	0.674644	0.57369	-0.915941	0.3859	0	-0.915941	0	test
COCC(C)OC(C)=O	0.20893	0.68	2.12798	-0.0510374	0.606317	0.290201	0.601761	2.04343	test
O=[N+]([O-])OCC(CO[N+](=O)[O-])O[N+](=O)[O-]	0.202641	0.693273	1.2036	-1.54556	0	0	3.72733	0	test
CCNc1nc(NC(C)(C)C)nc(OC)n1	0.195417	0.709037	2.33278	-0.10134	0.45286	0.303426	3.02617	1.53366	test
C1CCCC2OC2CC1	0.190327	0.7205	2.108	0.685463	0	0	5.43778	0	test
O=[N+]([O-])c1cccc([N+](=O)[O-])c1	0.185692	0.731207	1.78289	-0.673611	0	-0.273889	10.1587	0	test
ClC(Cl)Br	0.179143	0.7468	2.1425	0.935271	0	0	1.37997	0	test
C=C(C)C(=O)OCC1CO1	0.175995	0.7545	0.66458	-0.3375	0	0	4.76389	1.62112	test
CC(C)(C)C(O)C(Oc1ccc(Cl)cc1)n1cncn1	0.17378	0.76	3.53569	-0.706903	0.314602	0.720062	0.828279	1.96497	test
O=C(O)C(=O)O	0.166686	0.7781	-0.61051	-1.82407	0.972569	0	7.3912	0	test
CNC(=O)Oc1ccccc1OC(C)C	0.163919	0.78537	2.33118	0.262969	0.407509	0.306759	3.11087	1.53536	test
O=C(c1ccc(O)cc1)c1ccc(O)c(O)c1O	0.158489	0.8	1.70839	-0.736455	0.64159	-0.736455	9.11038	0	test
Cc1ccc(O)cc1C	0.154991	0.809693	1.81883	0.345463	0.654306	0.345463	8.9375	1.9812	test
O=C1CCCCC1C1=CCCCC1	0.154882	0.81	4.584	1.33907	0	0	0	0	test
CCCC(C)C=O	0.149865	0.8243	1.85539	0.268519	0	0	9.89477	1.94097	test
Cc1ccc(C)c(N)c1	0.148662	0.8278	2.48784	0.884259	0.489444	0.884259	5.62065	2.0087	test
COc1cc(OC)nc(NC(=O)NS(=O)(=O)c2cc(NC=O)ccc2C(=O)N(C)C)n1	0.144544	0.84	-0.52923	-0.831198	0.759479	-0.397662	1.91092	0	test
CNC(=O)Oc1cccc2c1OC(C)(C)O2	0.138836	0.857498	-0.57571	-0.9025	0.704375	0	1.8944	1.1912	test
Nc1ccc(N)cc1	0.137499	0.8617	2.8217	0.985679	0	1.55976	1.16079	0	test
Nc1ccc(S(=O)(=O)Nc2cnc3ccccc3n2)cc1	0.131371	0.8815	2.27789	0.790784	0	0.834276	0.790784	0	test
CCCCC(CC)COC(=O)[C@@H](C)Oc1ccc(Cl)cc1Cl	0.129062	0.8892	3.1148	-0.0460851	0.407834	0	9.60468	2.41442	test
O=C(O)c1c(Cl)ccc2cc(Cl)cnc12	0.123667	0.907746	3.20819	-0.867554	0.65839	0.389489	0.541786	0	test
CCN1CN(CC)CN(CC)C1	0.120638	0.918517	0.8382	1.14236	0	0	2.46875	2.22917	test
CSc1nc(N=[N+]=[N-])nc(NC(C)C)n1	0.115515	0.937363	2.95857	-1.10538	0.423028	0.157407	-1.10538	1.99223	test
O=C(O)c1cnccc1C(F)(F)F	0.112339	0.949471	0.46999	-1.29111	0.782361	-0.722222	8.42074	0	test
CCNc1nc(N)nc(Cl)n1	0.111129	0.954174	3.14089	-5.44076	0	-0.0840848	-0.0976138	1.046	test
C[C@]12C=CC(=O)C=C1C(Cl)=C[C@@H]1[C@@H]2[C@@H](O)C[C@@]2(C)[C@H]1CC[C@]2(O)C(=O)CO	0.109648	0.96	1.91256	-1.58833	0.487543	0	0.573518	1.89705	test
C[C@@H](Oc1ccc(Oc2ncc(C(F)(F)F)cc2Cl)cc1)C(=O)O	0.104405	0.981281	2.52378	0.167316	0.660298	0	8.55338	2.05065	test
CCCCCCCCc1c(CC)nc2ncnn2c1N	0.102329	0.99	4.38747	0.60282	0.471748	0.706396	6.22271	2.11051	test
Cc1ccc(Cl)c(Cl)c1	0.0977237	1.01	0.07787	0.321065	0.630324	0.733796	2.88713	0	test
COc1cc(Cl)ccc1Oc1ccc(Cl)cc1Cl	0.0931583	1.03078	0.68838	1.18056	0	0	0	0	test
Clc1ccccc1NNc1ccccc1Cl	0.089835	1.04655	1.79081	0.329259	0.694306	0.329259	8.75667	1.98556	test
COC(=O)C1=C(C)NC(C)=C(C(=O)OCC(C)C)[C@H]1c1ccccc1N(O)O	0.0851138	1.07	3.14707	-0.976887	0.377665	-0.189294	2.99932	1.22323	test
CN(C)S(=O)(=O)N(SC(F)(Cl)Cl)c1ccccc1	0.0835553	1.07803	3.69941	0.0714043	0	1.08302	0.706656	1.68055	test
CC(C1CC1)C(O)(Cn1cncn1)c1ccc(Cl)cc1	0.0824868	1.08362	2.5243	-0.868167	0.144921	0.996543	0.854519	2.1575	test
ClCC(Br)CBr	0.0812456	1.0902	2.3836	0.883423	0	0	1.32761	0	test
CC(C)Br	0.0776632	1.10978	2.82765	-5.95569	0.64681	-0.152402	0.211377	1.39043	test
O=C(O)CS	0.0754918	1.1221	0.6638	0.710648	0.571944	0.710648	5.29528	0	test
CC1COC(Cn2cncn2)(c2ccc(Oc3ccc(Cl)cc3)cc2Cl)O1	0.0724436	1.14	2.463	-0.860144	0.622075	-0.85143	9.37818	1.86655	test
C[C@@H](Oc1ccc(Oc2nc3ccc(Cl)cc3o2)cc1)C(=O)O	0.0699615	1.15514	5.76606	-1.01787	0.711603	0.169261	0.758632	1.46867	test
NCCNCCNCCNCCN	0.0687068	1.163	-2.3274	0.706404	0.463966	0	3.20922	0	test
O=C(O)c1nc(Cl)ccc1Cl	0.0676083	1.17	3.78838	-1.80102	0	0.765093	-1.80102	1.37144	test
Cc1ccc2nc(C)ccc2c1	0.0636581	1.19615	2.69603	1.07533	0	1.07533	0	2.01319	test
Cc1c(OCC(F)(F)F)ccnc1C[S@](=O)c1nc2ccccc2[nH]1	0.060256	1.22	4.1328	-4.4113	0.424354	0.104689	3.06345	1.61878	test
CC=CC1C(C(=O)OCc2c(F)c(F)c(COC)c(F)c2F)C1(C)C	0.0579709	1.23679	3.06899	1.19444	0	0	0	2.23007	test
CC(C)(C)CC(C)(C)c1ccc(OCCOCCN(C)(C)Cc2ccccc2)cc1	0.0562341	1.25	4.93067	-0.683856	0.362806	0	-0.683856	1.93408	test
CC1(S)Nc2ccccc2S1	0.0546395	1.26249	2.8077	-0.665871	0.296524	1.44496	-0.665871	2.40749	test
CCCOC(=O)c1ccc(C(=O)OCCC)nc1	0.0534295	1.27222	3.56159	-0.151389	0.588727	0.273385	9.2963	2.11683	test
COc1ccc2c(c1)C[C@]13CCCC[C@@H]1[C@H](C2)N(C)CC3	0.0512861	1.29	4.17529	0.57643	0	1.02992	2.6464	1.78401	test
Cc1c(Br)c2ccc(F)cc2n1S(=O)(=O)c1ncn(S(=O)(=O)N(C)C)n1	0.0501187	1.3	3.48288	-0.525128	0.4144	0.80421	3.20714	2.05581	test
c1ccc(CNc2[nH]cnc3ncnc2-3)cc1	0.0494986	1.30541	3.05367	-4.44853	0.449931	-0.806974	0.270146	1.66315	test
CC(=O)Oc1c(C)cc(OC[C@H](O)CNC(C)C)c(C)c1C	0.0471737	1.3263	2.4411	0.330602	0.607387	0	8.63351	2.1959	test
CCCCCCCCCCCCOCCO	0.0465479	1.3321	4.5728	-5.21949	0.428414	0	5.29128	2.10172	test
C=CC=O	0.0450792	1.34602	2.04279	1.31944	0	0	0	0	test
BrCCCBr	0.0440251	1.3563	2.1663	0.880466	0	0	0	0	test
Clc1nc(Cl)nc(Nc2ccccc2Cl)n1	0.0431932	1.36458	3.6887	1.31597	0	0	2.63542	2.27562	test
CCCCC=NNC(=NCc1ccc(Cl)nc1)N[N+](=O)[O-]	0.041684	1.38003	1.55509	-0.673231	0.733968	0.887294	0.715087	2.08432	test
CC(C)(C)NC(=O)[C@@H]1C[C@H]2CCCC[C@@H]2CN1C[C@@H](O)[C@H](Cc1ccccc1)NC(=O)[C@H](CC(N)=O)NC(=O)c1ccc2ccccc2n1	0.0398107	1.4	3.02442	0.0114352	0	1.20885	2.13879	2.06414	test
COc1c(Cl)ccc(-c2nc(C(=O)O)c(Cl)c(N)c2F)c1F	0.0374397	1.42667	3.72299	0.616855	0.553009	0.616855	0.792373	0	test
CC(O)C(=O)O	0.0367875	1.4343	2.91599	0.32287	0.635111	0.32287	9.13024	0	test
CC(C)Nc1nc(Cl)nc(NC(C)C)n1	0.0356162	1.44835	2.97598	0.336416	0.38041	0.666497	0.646435	2.06362	test
N#Cc1nccnc1C#N	0.033326	1.47722	2.47223	0.38784	0.61362	0.38784	0.888395	2.04293	test
CCCCCCCCCO	0.0327115	1.4853	2.7293	0.368827	0.650232	0	8.46895	2.22988	test
C=C1CC(=O)O1	0.0309457	1.5094	0.60708	-0.166667	0	0	4.30556	0	test
C=CC(=O)OC	0.0302204	1.5197	0.50548	-0.393519	0	0	4.14236	1.30954	test
Nc1ccccn1	0.0295121	1.53	4.56108	-0.528688	0.495403	0	9.50614	2.04817	test
CCCCCCCCCCCCc1ccc(N)cc1	0.0286637	1.54267	2.66909	-0.36966	0	0.193673	0.692596	0	test
Nc1ccc(Cl)cc1[N+](=O)[O-]	0.0275058	1.56058	2.89619	0.764146	0	0	0	0	test
CC1=C[C@H]2O[C@@H]3[C@H](O)C[C@](C)([C@@]2(CO)[C@H](O)C1=O)[C@]31CO1	0.0270202	1.56831	3.72299	0.593429	0.565533	0.593429	0.799873	0	test
O=C(Nc1ccccc1)Nc1cnns1	0.0261884	1.58189	2.61338	0.666243	0.422076	0.700062	0.666243	2.03737	test
CCCCN	0.025527	1.593	3.05851	0.878364	0.487901	0.956962	0.878364	2.05568	test
CCOc1cc(N2CCOCC2)c(OCC)cc1N	0.0253384	1.59622	3.6805	0.689552	0	1.33694	0.925614	0	test
Nc1nc(N)nc(-c2ccccc2)n1	0.0244832	1.61113	1.0111	0.831019	0	0	0	2.2338	test
O=[N+]([O-])c1ccc(Cl)c(Cl)c1	0.0241523	1.61704	2.75137	-6.12234	0.628621	-0.231421	0.390374	1.41676	test
CCOP(=S)(OCC)Oc1ccc([N+](=O)[O-])cc1	0.0237511	1.62432	3.07358	-1.32201	0	0	-1.32201	0	test
CC(C)(C)OO	0.0230845	1.63668	3.4932	0.970354	0	1.48645	0.970354	0	test
N#CCCC(Br)(C#N)CBr	0.0226308	1.6453	2.1612	-4.81431	0.583699	-1.34465	5.03946	0	test
CCCCCCCCCCCCCCN	0.0221309	1.655	2.9753	0.365258	0.640232	0	8.51101	2.27155	test
CC1(c2ccc(Oc3ccccc3)cc2)OC(=O)N(Nc2ccccc2)C1=O	0.0215498	1.66656	2.25129	-0.457623	0.58612	0.0177469	0.632198	0	test
COCc1cnc(C2=NC(C)(C(C)C)C(=O)N2)c(C(=O)O)c1	0.0212129	1.6734	4.94844	0.829553	0.475224	0.829553	5.8008	2.01686	test
CCC(C)c1ccccc1O	0.0206972	1.68409	-0.57753	-0.403611	0.602921	0	2.50854	1.91676	test
C#C[C@]1(O)CC[C@H]2[C@@H]3CCc4cc(O)ccc4[C@H]3CC[C@@]21C	0.0203831	1.69073	2.66909	-0.338735	0	0.255573	0.555861	0	test
CCCCOCCOC(=O)COc1ccc(Cl)cc1Cl	0.0191724	1.71732	4.46678	-0.342835	0	0.813455	0.728382	2.11084	test
Nc1nc2[nH]cnc2c(=S)[nH]1	0.0185055	1.7327	1.95929	0.712963	0.540694	0.712963	5.37861	0	test
CCN(CC)CCC[C@H](C)Nc1ccnc2cc(Cl)ccc12	0.018197	1.74	5.81588	0.484729	0.184023	1.21293	0.890399	2.23575	test
Cc1ccc(C(C)(C)C)c(O)c1	0.0179979	1.74478	4.81078	-2.77327	0.42862	-0.477074	1.24239	1.52881	test
Oc1ccc(Cl)c(Cl)c1	0.0174977	1.75702	3.06959	0.412531	0.652632	0.412531	0.883762	0	test
CCOCC	0.0171249	1.76637	3.7528	-4.32987	0.336941	-0.674689	3.05397	1.8474	test
CN/C(=C\N(O)O)NCCSCc1ccc(CN(C)C)o1	0.016608	1.77968	2.93949	0.84	0.516601	0.84	5.48137	2.13048	test
N#Cc1c(Cl)c(Cl)c(Cl)c(Cl)c1C#N	0.016278	1.7884	3.17104	0.0147454	0.449306	0.442685	9.85762	1.94204	test
Oc1c(Cl)ccc(Cl)c1Cl	0.0161176	1.7927	3.6468	1.05373	0	1.59954	1.05373	0	test
CCCCN(CC)C(=O)SCCC	0.0158489	1.8	3.9162	0.150556	0.678153	0	5.2048	2.26276	test
NC(=O)N/N=C/c1ccc(N(O)O)o1	0.0157266	1.80336	4.0663	-0.251942	0	0	2.47999	2.23192	test
CC1=CC1	0.0154882	1.81	5.15929	-0.579622	0	0.654919	2.31327	1.62041	test
Cc1cc(C)nc(Nc2ccccc2)n1	0.0148611	1.82795	3.79613	0.651574	0.4525	0.651574	3.16333	1.96315	test
Cc1cccc(C(=O)O)c1	0.0146915	1.83293	5.0175	-0.617861	0.413064	-0.617861	1.08089	1.4839	test
O=[N+]([O-])c1cc([N+](=O)[O-])cc([N+](=O)[O-])c1	0.0139905	1.85417	1.55009	-0.930556	0	-0.684352	10.3109	0	test
C(CCOCC1CO1)COCC1CO1	0.0133588	1.87423	1.26259	1.27778	0	0	0	2.13889	test
CSC(=O)c1cccc2nnsc12	0.0130164	1.88551	2.16289	-1.26044	0	0.971708	-1.26044	2.10266	test
Cc1ccc(C)c(O)c1C	0.0127466	1.89461	2.86782	1.32639	0	1.35009	0	2.1412	test
CCCCCCOc1ccc(N)cc1	0.0125206	1.90238	2.39169	-1.36521	0	-0.125827	5.23895	2.05881	test
Oc1cccc2cccnc12	0.0117193	1.9311	2.31099	0.238981	0.625625	0.238981	9.3087	0	test
CCCCC(O)(Cn1cncn1)c1ccc(Cl)cc1Cl	0.0114111	1.94267	3.3218	-0.828337	0.178656	1.09151	0.758373	2.15356	test
Nc1cc(Cl)ccc1Cl	0.0111815	1.9515	3.68389	0.89654	0.486914	0.997857	0.89654	0	test
COC(=O)c1ccc(C(F)(F)F)nc1S(=O)(=O)NC(=O)Nc1nc(OC)cc(OC)n1	0.0107858	1.96715	2.7821	-5.46842	0.423982	0.17751	1.16299	1.48281	test
CC(C)(C)CC(C)(C)c1ccc(O)cc1	0.0103627	1.98453	-0.79351	-1.44597	0.555395	0	-1.44597	1.97753	test
O=C(O)c1cc(O)c(O)c(O)c1	0.0101742	1.9925	2.25129	-0.411883	0.538513	0.121173	0.563738	0	test
Nc1ccc(Cc2ccc(N)c(Cl)c2)cc1Cl	0.00999873	2.00005	0.46999	-1.4537	0.782361	-0.666667	8.43574	0	test
C=CC(C)(O)CCCC(C)CCCC(C)CCCC(C)C	0.00985696	2.00626	4.37639	0.673954	0.512022	0.673954	0.82941	0	test
Cc1ccc2ccc(C)cc2c1	0.00960948	2.0173	2.89584	1.32519	0	1.32694	0	2.12676	test
CC=CC=CC(=O)O	0.00918272	2.03703	2.92489	0.606481	0	0	0	2.39898	test
Nc1cnn(-c2ccccc2)c(=O)c1Cl	0.00874984	2.058	3.02142	1.04376	0	1.41253	1.04376	2.16185	test
c1cc2ccc3cccc4ccc(c1)c2c34	0.00847559	2.07183	4.584	1.335	0	0	0	0	test
CCCCCCCCCl	0.00837898	2.07681	3.32249	-0.291728	0	0.312671	0.592898	0	test
CN(C)CCCN1c2ccccc2CCc2ccc(Cl)cc21	0.00824214	2.08396	4.67488	0.924264	0	1.41226	0.924264	2.15383	test
Oc1ccc(C(c2ccc(O)cc2)(C(F)(F)F)C(F)(F)F)cc1	0.00803432	2.09505	4.2758	-5.69524	0.635602	-1.08242	9.13941	0	test
CCCOP(=O)(OCCC)OP(=S)(OCCC)OCCC	0.00778732	2.10861	4.2719	0.240302	0	1.41642	2.56252	2.17912	test
O=C(O)C=C(F)C(F)(F)C(F)(F)C(F)(F)C(F)(F)C(F)(F)C(F)(F)C(F)(F)C(F)(F)C(F)(F)F	0.0074131	2.13	4.66287	-0.628034	0.382478	0.705918	3.18897	1.61863	test
O=Cc1ccc(O)cc1	0.00733068	2.13486	2.9934	1.0491	0	1.60434	1.0491	0	test
NC[C@@H]1O[C@H](O[C@H]2[C@@H](O)[C@H](O[C@@H]3[C@@H](O)[C@H](N)C[C@H](N)[C@H]3O[C@H]3O[C@H](CN)[C@@H](O)[C@H](O)[C@H]3N)O[C@@H]2CO)[C@H](N)[C@@H](O)[C@@H]1O	0.00682728	2.16575	5.58958	-4.65178	0.441513	-1.14756	-1.29004	1.36855	test
C[C@]12CC[C@H]3[C@@H](CCC4=CC(=O)CC[C@@]43C)[C@@H]1CC[C@@H]2O	0.00676083	2.17	4.03928	-0.0822882	0.231398	0	10.4492	2.33694	test
Clc1ccccc1Cl	0.00631247	2.1998	6.2066	0.873457	0.403168	0	5.48277	2.28991	test
Nc1ccc(Oc2ccc(N)cc2)cc1	0.00610661	2.2142	4.91838	0.199645	0	1.08714	0.70277	2.14	test
CC(C)(c1ccc(O)cc1)c1ccc(O)cc1	0.00597585	2.2236	2.9767	1.08681	0	0	0	2.31546	test
COC(=O)CSc1cc(N=c2sc(=O)n3n2CCCC3)c(F)cc1Cl	0.00570687	2.2436	3.47597	-1.89254	0	-0.312506	-1.89254	1.3973	test
CS(=O)(=O)c1ccc(C(=O)C2C(=O)CCCC2=O)c(Cl)c1COCC(F)(F)F	0.00546135	2.2627	2.42548	-0.961672	0.149541	1.66771	-0.961672	2.25315	test
C=CC(C)(O)CCC=C(C)C	0.00522637	2.2818	1.34499	0.145833	0.690833	0.145833	5.26981	0	test
Oc1ccc(O)cc1	0.00505708	2.2961	3.12859	-1.32287	0	1.36259	-1.32287	2.06059	test
COCC(=O)Nc1cc(Sc2ccccc2)ccc1N=C(NC(=O)OC)NC(=O)OC	0.00494766	2.3056	3.14409	0.721904	0.532996	0.721904	5.56784	0	test
CCCCCCCCSC(=O)Oc1cc(Cl)nnc1-c1ccccc1	0.00476171	2.32224	3.4932	0.958519	0	1.51367	0.958519	0	test
CCCN(CCC)c1c([N+](=O)[O-])cc(S(N)(=O)=O)cc1[N+](=O)[O-]	0.00433407	2.3631	2.00869	-5.911	0.586356	-0.610995	1.53351	1.8397	test
COC(=O)c1ccc(CNS(C)(=O)=O)cc1S(=O)(=O)NC(=O)Nc1nc(OC)cc(OC)n1	0.004249	2.37171	3.73159	0.390326	0.548589	0.390326	0.732562	1.6085	test
CCCCCCOC(=O)c1ccccc1C(=O)OCCCCCC	0.00409106	2.38816	3.2716	0.966277	0.317569	1.22278	3.35051	2.11287	test
O=C(O)CC(F)(F)C(F)(F)C(F)(F)C(F)(F)F	0.00391362	2.40742	4.99547	-0.373426	0.530286	0.30193	2.72022	1.50599	test
C1CC2OC2CC1C1CO1	0.00380272	2.41991	3.0292	1.23347	0	1.46236	0	2.22514	test
Nc1cc(Cl)cc(Cl)c1	0.00372717	2.42862	3.68389	0.935957	0.498719	0.935957	0.947558	0	test
Cc1cc(C)c(C)cc1C	0.00350291	2.45557	1.79868	1.39176	0	1.39176	0	2.15454	test
O=[N+]([O-])c1ccc([N+](=O)[O-])cc1	0.00339235	2.4695	1.78289	-0.607415	0	-0.152222	10.1178	0	test
C=CC(=C)CCC=C(C)C	0.00330598	2.4807	3.25357	1.03639	0	0	0	2.10781	test
Nc1ccc(Oc2cccc(Oc3ccc(N)cc3)c2)cc1	0.00315069	2.50159	3.48509	-5.24622	0	0.668326	-2.19062	1.55371	test
CC(C)(C1CCC(O)CC1)C1CCC(O)CC1	0.00305352	2.5152	1.95929	0.749259	0.540694	0.749259	5.37111	0	test
Oc1c(Cl)cc(Cl)cc1Cl	0.00298929	2.52443	5.28269	-0.135281	0	0.522442	0.647898	0	test
CCCCCCCCCCCCCCCCCCN(C)(C)C	0.00293772	2.53199	2.86393	-0.640364	0.46695	0.819126	2.62731	1.53001	test
CCN(CC)C1CCCCC1	0.00281838	2.55	4.16439	0.577731	0.462296	0.577731	3.15354	1.79339	test
CCCCOCCOC(=O)C(C)Oc1ccc(Cl)cc1Cl	0.00270382	2.56802	3.8741	0.405296	0.517122	0.405296	0.846623	0	test
Cc1c2ccccc2cc2ccccc12	0.00244682	2.6114	5.51368	-0.324355	0	0.638938	0.755202	1.93238	test
ClCc1ccccc1Cl	0.00235971	2.62714	2.7393	1.03946	0	1.60142	1.03946	0	test
CC(C)=CCCC(C)=CCCC(C)=CCO	0.00230199	2.6379	4.02102	1.3275	0	1.37843	0	2.19907	test
O=c1ssc(Cl)c1Cl	0.0021607	2.66541	1.21748	-0.768797	0.601677	0	-0.768797	1.50222	test
CCOP(=S)(OCC)SCSP(=S)(OCC)OCC	0.00202908	2.6927	4.08633	1.12912	0.353611	1.12912	3.35833	2.09291	test
CCO[C@@H]1[C@@H](OC)[C@H](C)O[C@@H](O[C@H]2C[C@H]3[C@@H]4C=C5C(=O)[C@H](C)[C@@H](O[C@H]6CC[C@H](N(C)C)[C@@H](C)O6)CCC[C@H](CC)OC(=O)C[C@H]5[C@@H]4C=C(C)[C@@H]3C2)[C@@H]1OC	0.00194594	2.71087	3.0724	-0.459931	0.625764	0	-0.459931	2.26176	test
CCOC(=O)COc1cc(-c2nn(C)c(OC(F)F)c2Cl)c(F)cc1Cl	0.0018197	2.74	5.26457	-2.99202	0	-0.53406	0.107998	1.4494	test
OCC(F)(F)C(F)(F)C(F)(F)C(F)F	0.00174183	2.75899	6.37178	-1.55182	0	0.5864	-1.55182	2.23107	test
CCCN(CCC)c1c([N+](=O)[O-])cc(C(F)(F)F)cc1[N+](=O)[O-]	0.0016711	2.777	4.08699	-4.90834	0	-1.40963	1.38534	1.76826	test
C[C@]12C/C(=C/O)C(=O)C[C@@H]1CC[C@@H]1[C@@H]2CC[C@@]2(C)[C@H]1CC[C@]2(C)O	0.00160066	2.7957	4.35779	-0.00858796	0.450581	0.398611	9.83631	2.11954	test
Cc1cc(C)c2ccccc2c1	0.00151405	2.81986	3.37398	-1.45329	0.497535	-0.289179	2.46484	1.34216	test
COC(=O)c1ccc(I)cc1S(=O)(=O)NC(=O)Nc1nc(C)nc(OC)n1	0.00138387	2.85891	3.17098	-6.26007	0.674047	-0.240993	2.16974	1.14175	test
O=C(O)Cc1cccc2ccccc12	0.00128896	2.88976	4.30728	-1.32421	0	1.00042	-1.32421	2.06639	test
CO/N=C(/C(=O)OC)c1ccccc1COc1ccccc1C	0.00124361	2.90532	3.26701	-0.560008	0	0.620171	4.76457	1.30551	test
CCC(=O)Nc1ccc(Cl)c(Cl)c1	0.00119872	2.92128	-0.2075	0.762088	0	0	0	1.73843	test
Nc1cccc(F)c1	0.00114092	2.94274	5.86648	-0.258709	0	0.844777	0.743869	2.14849	test
CCCCCCCCCCCC(=O)OC	0.00107374	2.9691	4.31419	-0.0713465	0	0	4.58327	1.45443	test
O=C1NC(=O)c2ccccc21	0.000962277	3.0167	4.123	-0.492748	0	1.08691	5.73473	2.00338	test
NC1CCCCC1	0.000896603	3.0474	1.25488	0.662466	0	0	0.662466	0	test
Cc1ccc2ccccc2c1	0.000867897	3.06153	1.46839	0.169259	0.722083	0.169259	8.64556	0	test
CCCCCCCCCc1ccccc1O	0.000772086	3.11233	5.05589	0.452299	0.518218	0.452299	9.58318	2.24819	test
CCCCCCCCC=CCCCCCCCCCCCCC	0.000724436	3.14	5.05589	0.364181	0.609699	0.364181	9.14874	2.25478	test
O=S(=O)(C(Cl)(Cl)Cl)C(Cl)(Cl)Cl	0.000580976	3.23584	4.1374	-4.15792	0	0	0.7823	0	test
O=C(O)CN(CCN(CC(=O)O)CC(=O)O)CC(=O)O	0.000538576	3.26875	5.12919	-0.453675	0	0.283842	5.27635	2.13504	test
CCOP(=S)(OCC)Oc1cnc2ccccc2n1	0.000470049	3.32786	5.8165	0.87327	0.404553	0	5.47569	2.28773	test
O=[N+]([O-])c1cc(C(F)(F)F)c(Cl)c([N+](=O)[O-])c1Nc1ncc(C(F)(F)F)cc1Cl	0.000444293	3.35233	6.18378	-5.06149	0.597835	-1.50175	-0.698277	0	test
O=C(O)c1cccc(O)c1	0.000409965	3.38725	6.40139	-0.450608	0	0.286563	5.35921	2.21003	test
N#CC(C#N)=NNc1cccc(Cl)c1	0.000313204	3.50417	2.11896	-0.175067	0.594429	0.798302	0.783227	0	test
c1ccc2c(c1)Nc1ccccc1S2	0.000276312	3.5586	4.49489	-0.949712	0.34088	1.3365	-0.949712	0	test
OC(c1ccc(Cl)cc1)(c1ccc(Cl)cc1)C(Cl)(Cl)Cl	0.000258978	3.58674	5.0257	-0.737209	0.0891018	1.10615	0.858716	0	test
C=C(CC(C)(C)c1ccccc1)c1ccccc1	0.000241379	3.6173	4.88499	0.119231	0	1.23751	0	2.27426	test
C=CC(=O)OCCCC	0.000212402	3.67284	3.23267	-0.646604	0.641694	-0.398985	2.41321	1.24747	test
CCC(C)c1ccccc1OC(=O)NC	0.000200158	3.69863	4.147	1.36883	0	0	0	2.26988	test
N=C(NN=Cc1ccc(Cl)cc1)NN=Cc1ccc(Cl)cc1	0.00016814	3.77433	3.26817	0.0223814	0.609516	0.996764	0.869513	0	test
CCCCOCN(C(=O)CCl)c1c(CC)cccc1CC	0.000148047	3.8296	1.57229	0.9375	0.614028	0.9375	2.52694	0	test
C=CCCCCCCC	0.000140378	3.8527	3.866	0.871528	0.414553	0	5.42428	2.27065	test
C1CCCCC1	0.000130844	3.88325	2.01088	-0.731659	0.595037	0.349468	2.36783	1.49285	test
CC(C)C1C2CCC1c1c(NC(=O)c3cn(C)nc3C(F)F)cccc12	0.000122406	3.9122	5.54408	-2.77799	0.394731	-0.473005	1.25256	1.53678	test
Cc1cc(C)c(N)c(C)c1	0.000113365	3.94552	6.35387	-0.596634	0	0	2.21837	1.66818	test
Cc1cc(C(F)(C(F)(F)F)C(F)(F)F)ccc1NC(=O)c1cccc(I)c1C(=O)NC(C)(C)CS(C)(=O)=O	8.71248e-05	4.05986	6.77681	-6.28507	0.485786	-1.6981	2.34085	1.08942	test
CCCCOCCOC	7.62089e-05	4.11799	1.84777	-2.04715	0	0	-2.04715	1.61211	test
CCCCCCCCN(CCCCCCCC)CCCCCCCC	7.35699e-05	4.1333	8.3699	1.35719	0	0	2.79113	2.30829	test
Cc1ccc2nc3sc(=O)sc3nc2c1	6.83754e-05	4.1651	2.24699	-1.36784	0	1.16535	-1.36784	2.05798	test
COc1ccnc(C(=O)N[C@@H]2COC(=O)[C@H](Cc3ccccc3)[C@@H](OC(=O)C(C)C)[C@H](C)OC2=O)c1OCOC(=O)C(C)C	5.9179e-05	4.22783	2.71478	-0.625772	0	0	-0.625772	0	test
CSc1nc(NC2CC2)nc(NC(C)(C)C)n1	5.51705e-05	4.25829	3.44686	-1.22243	0.614905	0.406728	-1.22243	1.32395	test
CCCCCCCCCCCCN(C)(C)CC(=O)O	5.06351e-05	4.29555	4.3452	-0.380886	0.486776	0.239546	0.562662	1.50295	test
CC(C)CCCCCCCOC(=O)c1ccccc1C(=O)OCCCCCCCC(C)C	4.48089e-05	4.34864	7.96179	-0.44212	0	0.294554	5.41425	2.25297	test
Sc1ccccc1	3.99945e-05	4.398	1.9753	0.850364	0.341391	1.51003	0	0	test
CCCCCCCCCCCCN	3.42612e-05	4.4652	6.9541	1.12361	0	0	0	2.29683	test
COc1nn(CSP(=S)(OC)OC)c(=O)s1	2.56971e-05	4.59012	1.78428	-2.71131	0	0	-1.59553	1.59798	test
CCCCCCN	2.25156e-05	4.64752	6.6246	1.11287	0	1.45966	0	2.29333	test
Cc1nn(C)c(F)c1C(=O)Nc1ccccc1C(C)CC(C)C	1.97995e-05	4.70335	6.26158	-0.568195	0	0	2.22218	1.67524	test
CCC1O[C@]2(CCC1C)C[C@@H]1C[C@@H](C/C=C(\C)CC(C)/C=C/C=C3\CO[C@@H]4[C@H](O)C(C)=C[C@@H](C(=O)O1)[C@]34O)O2	1.84391e-05	4.73426	4.86295	-1.67777	0.246622	0	5.89904	1.76313	test
CCOP(=S)(CC)Sc1ccccc1	1.30507e-05	4.88437	3.76198	-1.58443	0	-1.58443	4.52986	1.1418	test
C=CC(=O)O	1.15245e-05	4.93838	5.43727	-0.765301	0	-0.576425	5.17172	1.61386	test
CCCCCC[C@H]1C(=O)O[C@H](C)[C@H](NC(=O)c2cccc(NC=O)c2O)C(=O)O[C@@H](C)[C@@H]1OC(=O)CC(C)C	9.11954e-06	5.04003	4.31438	-1.41959	0.565675	-0.499239	2.27887	1.4427	test
FC(F)(F)c1ccc(OCCCOc2c(Cl)cc(OCC=C(Cl)Cl)cc2Cl)nc1	7.73726e-06	5.11141	7.44397	-4.3901	0	-0.785567	0.658645	0	test
CCCN(CCC)c1c([N+](=O)[O-])cc(S(C)(=O)=O)cc1[N+](=O)[O-]	5.79005e-06	5.23732	3.89359	-5.411	0	-0.530995	1.57432	1.00064	test
Nc1n[nH]c(S)n1	4.4603e-06	5.35064	4.39858	-4.78156	0.611731	-0.407143	0.455669	0	test
CCOP(=O)(NC(C)C)Oc1ccc(SC)c(C)c1	3.62558e-06	5.44062	2.60471	-4.66473	0.305284	0.658049	-0.806659	1.83447	test
c1ccc(-c2cc3ccccc3[nH]2)cc1	2.71775e-06	5.56579	6.84049	0.867429	0.478597	0.867429	5.67987	2.27884	test
CC(C)(C)c1ccc(CSc2cnn(C(C)(C)C)c(=O)c2Cl)cc1	2.45628e-06	5.60972	5.11478	-1.23894	0	1.37607	-1.23894	2.03287	test
NNC(=O)NN	1.23027e-06	5.91	3.9062	-3.16156	0	0	0.978999	2.06374	test
CCOP(=S)(OCC)SC1OCCOC1SP(=S)(OCC)OCC	7.67529e-07	6.11491	4.088	-2.91495	0	0	-1.25799	2.11929	test
CN(C)c1nc(=O)n(C2CCCCC2)c(=O)n1C	5.30366e-07	6.27542	4.47427	-3.63035	0	0.570239	0.488063	1.95859	test
Cc1c(F)c(F)c(COC(=O)C2C(C=C(Cl)C(F)(F)F)C2(C)C)c(F)c1F	1.67301e-07	6.7765	5.092	-4.4726	0	-1.67529	-0.470469	0.850349	test

## Sheet: fathead minnow (1)
SMILES	LC50 (mmol/L)	pLC50 (mmol/L)	CrippenLogP	minHBa	MW	nAtomP	nBondsD	SdsCH	train / test
OCCO	921.714	-2.9646	-1.029	7.625	62.0368	0	0	0	train
OCCOCCO	708.307	-2.85022	-1.0124	4.63194	106.063	0	0	0	train
C[C@@H](O)CO	585.533	-2.76755	-0.6405	7.89352	76.0524	0	0	0	train
CS(C)=O	436.506	-2.63999	0.8604	9.75309	78.0139	2	1	0	train
C1N2CN3CN1CN(C2)C3	355.028	-2.55026	-1.0198	2.46875	140.106	0	0	0	train
CCOCCO	294.116	-2.46852	0.0152	4.73264	90.0681	0	0	0	train
CCOCCOCCO	155.96	-2.19301	0.0318	4.90986	134.094	0	0	0	train
CC(C)O	149.078	-2.17341	0.3871	8.05556	60.0575	0	0	0	train
CN(C)C=O	144.648	-2.16031	-0.06171	1.44444	73.0528	3	1	0.75	train
CC1(C)OC[C@@H](CO)O1	126.048	-2.10053	0.1302	5.16157	132.079	0	0	0	train
C1COCCO1	123.349	-2.09114	0.0332	4.94444	88.0524	0	0	0	train
O=C1NS(=O)(=O)c2ccccc21	94.6824	-1.97627	1.38508	10.9723	181.991	12	3	0	train
C[C@@H](O)CC(C)(C)O	89.1125	-1.94994	0.5282	8.72799	118.099	0	0	0	train
CC(C)(CC(=O)O)CC(=O)O	87.3559	-1.94129	1.19589	8.36906	160.074	3	2	0	train
CC(C)(C)O	87.012	-1.93958	0.7772	8.52083	74.0732	0	0	0	train
OCCN(CCO)CCO	79.383	-1.89973	-1.7347	1.79167	149.105	0	0	0	train
CCCO	75.6442	-1.87878	0.3887	7.875	60.0575	0	0	0	train
CCOC(=O)C(F)(F)F	70.6758	-1.84927	1.34569	3.64236	142.024	3	1	0	train
COCCOCCOC	63.0957	-1.8	0.2958	4.75622	134.094	0	0	0	train
CCNC(=O)O	58.8844	-1.77	-1.46281	2.01389	88.0399	4	1	0	train
CC1(C)C(=O)N(Cl)C(=O)N1Br	58.8844	-1.77	1.09089	0.327952	239.93	6	2	0	train
CCC(=O)O	54.3121	-1.7349	-0.61981	9.25694	73.029	3	1	0	train
COP(=O)(OC)OC	50.109	-1.69992	0.0537	4.47068	140.024	5	1	0	train
OCCN1CCNCC1	49.084	-1.69094	-1.1161	2.26042	130.111	0	0	0	train
CCC(C)=O	44.6418	-1.64974	1.21929	9.8125	72.0575	2	1	0	train
CCC(C)O	43.0915	-1.63439	0.7772	8.36111	74.0732	0	0	0	train
C#CC(C)(C)O	38.9755	-1.59079	0.47009	8.59028	84.0575	2	0	0	train
NCCO	33.8922	-1.5301	-1.0626	4.77778	61.0528	0	0	0	train
C[C@@H](O)CN	33.8422	-1.52946	-0.6741	4.9213	75.0684	0	0	0	train
N=C(N)N[N+](=O)[O-]	31.9128	-1.50397	-1.47983	1.38889	104.033	7	2	0	train
N#CCCOCCC#N	29.0174	-1.46266	0.89657	4.86944	124.064	2	0	0	train
CCC#N	27.5606	-1.44029	0.98619	0	55.0422	2	0	0	train
CCCCO	23.4246	-1.36967	0.7788	8.06625	74.0732	0	0	0	train
CCN1C(=O)CC(=O)N(CC)C1=S	22.4316	-1.35086	0.60589	1.72194	200.062	8	3	0	train
CC1CNCCN1	22.3945	-1.35014	-0.4323	3.27199	100.1	0	0	0	train
OCCC1CNCCO1	20.6721	-1.31538	-0.6428	3.18352	131.095	0	0	0	train
CC(C)CO	19.6399	-1.29314	0.6347	8.14352	74.0732	0	0	0	train
CCC(=O)CC	17.8115	-1.2507	1.60939	10.1806	86.0732	2	1	0	train
NCCN1CCNCC1	16.9801	-1.22994	-1.1497	2.38542	129.127	0	0	0	train
CCNCCO	16.6014	-1.22014	-0.4118	2.94792	89.0841	0	0	0	train
N#CCCCCC#N	16.339	-1.21323	1.66017	0	108.069	2	0	0	train
NCCCN	16.189	-1.20922	-0.7061	5.05903	74.0844	0	0	0	train
NCCCN1CCN(CCCN)CC1	15.4895	-1.19004	-0.6984	2.50576	200.2	0	0	0	train
C1CN2CCN1CC2	15.4731	-1.18958	-0.3824	2.54167	112.1	0	0	0	train
CCN(CC)CCO	15.1477	-1.18035	0.3205	2.18056	117.115	0	0	0	train
CCCC(C)=O	14.4467	-1.15977	1.60939	10.0437	86.0732	2	1	0	train
C[C@@H](N)CN	14.117	-1.14974	-0.7077	5.0463	74.0844	0	0	0	train
CCN(CC)C(C)=O	12.9141	-1.11106	1.10859	1.77778	115.1	3	1	0	train
CN(C)N=O	12.6419	-1.10181	-0.2847	1.19444	74.048	3	1	0	train
CN1CCCC1	12.5986	-1.10032	0.712	2.36111	85.0891	0	0	0	train
O=C(O)C(Cl)(Cl)Cl	12.3587	-1.09197	1.67509	0.689643	161.904	3	1	0	train
O=C1CCCCCN1	12.3027	-1.09	0.91049	2.80556	113.084	3	1	0	train
CCNCC	11.7346	-1.06947	0.6158	3.11111	73.0891	0	0	0	train
Cc1ccc(N)cc1N	11.7271	-1.06919	3.15031	5.4475	122.084	8	0	0	train
CN1CCCC1=O	10.7152	-1.03	0.47249	1.76389	99.0684	3	1	0	train
CC(O)(P(=O)(O)O)P(=O)(O)O	10.4713	-1.02	-2.285	8.40425	205.975	4	2	0	train
CC(=O)C(C)C	10.0118	-1.00051	1.46529	10.1435	86.0732	2	1	0	train
O=S(=O)([O-])c1ccc[n+](Cc2ccccc2)c1	9.72465	-0.987874	2.50779	11.0168	249.046	10	2	0	train
Cc1ccccn1	9.56916	-0.980874	1.56952	0	93.0578	6	0	0	train
CCCCOCCOCCOCCO	9.12011	-0.96	0.8286	5.01209	206.152	0	0	0	train
OCCCCl	8.52192	-0.930537	0.6076	1.09413	94.0185	0	0	0	train
CN(CCO)CCO	8.31764	-0.92	-1.0972	1.86111	119.095	0	0	0	train
CCCCCCC[C@@H]1CCC(=O)O1	8.12831	-0.91	3.28639	5.12892	184.146	3	1	0	train
CCC(O)CC	7.76247	-0.89	1.1673	8.66667	88.0888	0	0	0	train
COC(C)(C)C	7.6811	-0.885423	1.4313	4.9375	88.0888	0	0	0	train
Cc1nnc(N)nc1C	7.60873	-0.881312	0.83483	5.24278	124.075	7	0	0	train
CCN(CC)N=O	7.58938	-0.880207	0.4955	1.44444	102.079	3	1	0	train
CC(=O)Nc1cccc(O)c1	7.43111	-0.871054	2.18458	2.54667	151.063	10	1	0	train
OC1CCCCC1	7.06501	-0.849113	1.3114	8.90917	100.089	0	0	0	train
N#Cc1ccccn1	6.93912	-0.841304	1.01949	0	104.037	8	0	0	train
NCCNCCO	6.91831	-0.84	-1.473	2.90972	104.095	0	0	0	train
CCC(C)(O)CC	6.60165	-0.819653	1.5574	9.13194	102.104	0	0	0	train
CC(C)(C)CCN	5.91139	-0.77169	1.3813	5.31465	101.12	0	0	0	train
NCCCC(O)(P(=O)(O)O)P(=O)(O)O	5.88844	-0.77	-2.566	5.03266	249.017	4	2	0	train
O=S(=O)(O)C(F)(F)C(F)(F)C(F)(F)C(F)(F)F	5.73532	-0.758558	2.2711	9.73519	298.942	4	2	0	train
NC(=O)c1ccccc1	5.48916	-0.739506	0.75389	4.97481	121.053	9	1	0	train
CC(C)(C)CN	5.48578	-0.739238	0.9912	5.30556	87.1048	0	0	0	train
CC(=O)Nc1ccc(O)cc1	5.37695	-0.730536	2.18458	2.58194	151.063	10	1	0	train
CC(C)N	5.24807	-0.72	0.3535	5.11111	59.0735	0	0	0	train
CCCN	5.23691	-0.719075	0.3551	5.02778	59.0735	0	0	0	train
OCc1ccoc1	5.15597	-0.71231	0.4324	4.64537	98.0368	5	0	0	train
COC(C)=O	4.98563	-0.69772	0.41319	4.11111	74.0368	3	1	0	train
Oc1cccnc1Cl	4.79743	-0.681009	1.81119	0.647095	128.998	7	0	0	train
O=CC=O	4.67858	-0.670114	-0.38191	8.80556	58.0055	4	2	0.388889	train
CCOC(=O)CC	4.36516	-0.64	1.19339	4.55208	102.068	3	1	0	train
Cc1ccncc1	4.35889	-0.639376	1.10962	0	93.0578	6	0	0	train
CCCCC(C)=O	4.268	-0.630225	1.99949	10.2026	100.089	2	1	0	train
CN(C)(C)C	4.23597	-0.626953	0.3224	0	74.097	0	0	0	train
CC(C)C(O[PH](=O)OC(C)C	4.19357	-0.622584	0.4536	4.89558	179.084	4	1	0	train
OCCN(CCO)c1ccccc1	4.0706	-0.609658	1.00469	1.94444	181.11	7	0	0	train
N#CCCCCCCC#N	3.88771	-0.589694	2.44037	0	136.1	2	0	0	train
CCc1ccccn1	3.88693	-0.589607	2.04919	0	107.073	6	0	0	train
ClCCl	3.85483	-0.586005	1.4215	1.3071	83.9534	0	0	0	train
CCCCN	3.6462	-0.561841	0.7452	5.13903	73.0891	0	0	0	train
CC(C)(O)C(F)(F)C(F)F	3.63252	-0.560208	1.6577	8.48583	160.051	0	0	0	train
CC(N)=S	3.61505	-0.558114	0.2924	5.10597	75.0143	3	1	0	train
Cc1ncc[nH]1	3.47078	-0.540427	0.41572	2.88889	82.0531	5	0	0	train
C[C@@H]1CNC[C@H](C)O1	3.38365	-0.529385	0.3832	3.25926	115.1	0	0	0	train
CC/C=C\CCO	3.24999	-0.511882	1.26119	8.24163	100.089	2	1	4.03792	train
CCOC(=O)[C@H](O)[C@@H](O)C(=O)OCC	3.16314	-0.500118	-0.93171	4.39638	206.079	3	2	0	train
c1cc[nH]c1	3.15674	-0.499239	0.5328	2.86111	67.0422	5	0	0	train
NC(=O)c1ccccc1N	2.88974	-0.460859	0.33609	4.99565	136.064	10	1	0	train
CC(=O)OC(C)(C)C	2.81844	-0.450009	1.58189	4.79861	116.084	3	1	0	train
CC(Oc1ccc(Oc2ncc(C(F)(F)F)cc2Cl)cc1)C(=O)O	2.76983	-0.442453	5.29237	0.135056	361.033	14	1	0	train
CCCCCC(=O)O	2.75525	-0.440162	1.88519	8.1401	116.084	3	1	0	train
Oc1cccnc1Br	2.69884	-0.431177	1.92029	8.91521	172.948	7	0	0	train
CCCC[C@@H](C)O	2.69153	-0.43	1.5574	8.68347	102.104	0	0	0	train
CCC[C@H](O)CC	2.69153	-0.43	1.5574	8.85792	102.104	0	0	0	train
C[C@@H](O)CCl	2.57866	-0.411395	0.606	0.97668	94.0185	0	0	0	train
C=C(C)C(=O)OC	2.57436	-0.410669	0.89558	4.27315	100.052	5	2	0	train
O=[N+]([O-])OCCOCCO[N+](=O)[O-]	2.50844	-0.399404	-0.8624	3.89202	196.033	4	2	0	train
NC(=O)c1c(Cl)cccc1Cl	2.46601	-0.391994	2.06069	0.717527	188.975	9	1	0	train
CCOC(CN(C)CC(OCC)OCC)OCC	2.40536	-0.381181	1.7164	2.10315	263.21	0	0	0	train
CC(C)[N+](=O)[O-]	2.35829	-0.372597	0.5305	9.50463	89.0477	3	1	0	train
C#CCN(CC#C)CC#C	2.24403	-0.351028	0.42677	1.83333	131.073	2	0	0	train
CCC=O	2.23941	-0.350134	0.82919	9.17361	58.0419	2	1	0.875	train
CCN(CC)CCCC(C)=O	2.13849	-0.330107	1.93129	2.33625	157.147	2	1	0	train
C#CC1(O)CCCCC1	2.05054	-0.311869	1.39439	9.44389	124.089	2	0	0	train
CC(Cl)(Cl)C(=O)O	2.04174	-0.31	1.49869	0.616941	141.959	3	1	0	train
CO[PH](=O)OC	2.04174	-0.31	-0.3111	4.35507	110.013	4	1	0	train
CCCCCN	2.03717	-0.309027	1.1353	5.21458	87.1048	0	0	0	train
NC(N)=Nc1nc(CSCC/C(N)=N\S(N)(=O)=O)cs1	1.99526	-0.3	-0.90022	-1.22212	337.045	9	4	0	train
O=C(O)c1cccc(C(=O)O)n1	1.91331	-0.281785	0.85158	8.43561	167.022	12	2	0	train
c1ccc(CC2=NCCN2)cc1	1.90179	-0.279161	1.12849	3.25507	160.1	6	1	0	train
NC(=O)C(Cl)Cl	1.87375	-0.272711	0.50929	0.79381	126.959	3	1	0	train
O=[N+]([O-])C(CO)(CO)CO	1.8579	-0.269023	-2.1622	8.38528	151.048	3	1	0	train
Cc1cccc(Cl)n1	1.82337	-0.260874	2.22292	0.895614	127.019	6	0	0	train
C#CC(C)(O)C(C)C	1.82231	-0.260623	1.10619	9.16435	112.089	2	0	0	train
OCC(Cl)(Cl)Cl	1.79716	-0.254586	1.3489	1.06156	147.925	0	0	0	train
C=CC(N)=O	1.77293	-0.248691	-0.18222	4.53472	71.0371	5	2	1.05556	train
C=C(C)C(=O)OCCO	1.74009	-0.240572	0.25808	4.46412	130.063	5	2	0	train
CC1=CC(=O)CC(C)(C)C1	1.6816	-0.225722	2.48188	11.0127	138.104	4	2	1.7691	train
O=C(O)CCl	1.54882	-0.19	0.54369	0.627143	93.9822	3	1	0	train
Cc1cccnc1	1.54876	-0.189985	1.10962	0	93.0578	6	0	0	train
CCCC(=O)OCC	1.51356	-0.18	1.58349	4.64333	116.084	3	1	0	train
Cc1ccc(N)cc1	1.47653	-0.169241	2.40511	5.42667	107.073	7	0	0	train
OC(C(F)(F)F)C(F)(F)F	1.44727	-0.160549	1.4719	7.47222	168.001	0	0	0	train
CC(=O)c1ccccc1	1.43732	-0.157554	1.85759	10.6454	120.058	8	1	0	train
C=C(Cl)Cl	1.4224	-0.153022	1.86139	1.08162	95.9534	2	1	0	train
CC(C)C(O)C(C)C	1.41122	-0.149596	1.6593	9.2037	116.12	0	0	0	train
CC(=O)c1ccncc1	1.38302	-0.140829	1.25259	10.6176	121.053	8	1	0	train
CC1(C)CCC(C)(C)O1	1.31673	-0.119498	2.354	5.73611	128.12	0	0	0	train
CC(=O)CCC(C)C	1.31051	-0.11744	2.24549	10.3482	114.104	2	1	0	train
ClCCCl	1.30343	-0.115088	1.464	1.28995	97.969	0	0	0	train
C/C=N/O	1.28821	-0.109986	0.83689	7.44444	59.0371	3	1	1.30556	train
CC(=O)c1cccn1C	1.27653	-0.106031	1.60128	1.80787	123.068	7	1	0	train
COC[C@@H](C)OC(C)=O	1.23027	-0.09	0.81829	4.72667	132.079	3	1	0	train
O=[N+]([O-])c1ncccc1O	1.20048	-0.0793556	1.11629	8.77676	140.022	10	1	0	train
OCC(F)(F)F	1.19241	-0.0764245	0.541	7.27778	100.014	0	0	0	train
Nc1nc[nH]n1	1.18986	-0.0754954	-0.68981	2.44329	84.0436	6	0	0	train
COc1ccc(C=O)cc1	1.17529	-0.0701454	1.47609	4.89774	136.052	9	1	0.805	train
CC(Cl)C(=O)O	1.1749	-0.07	0.93219	0.596108	107.998	3	1	0	train
C=CC(=C)C	1.1749	-0.07	1.60088	0	68.0626	4	2	1.72222	train
CCCCCC(C)=O	1.14825	-0.0600372	2.38959	10.3186	114.104	2	1	0	train
CC(=O)O	1.12617	-0.0516022	0.32479	7.41667	60.0211	3	1	0	train
OCCCc1cccnc1	1.09594	-0.0397865	1.0065	8.50716	137.084	6	0	0	train
ClCCOCOCCCl	1.07063	-0.0296375	1.4547	1.08373	172.006	0	0	0	train
ClCCN1CCCC1	1.06872	-0.028862	1.321	1.22814	133.066	0	0	0	train
O=[N+]([O-])c1ccccc1O	1.06322	-0.0266238	1.72129	8.83926	139.027	10	1	0	train
CN(C)c1ccccn1	1.0459	-0.0194908	1.55279	1.97222	122.084	7	0	0	train
ClCCCCl	1.04485	-0.0190532	1.8541	1.28031	111.985	0	0	0	train
Nc1ccc(Br)cn1	1.02574	-0.011036	1.83149	5.34153	171.964	7	0	0	train
CCC(=O)c1ccc(N)cc1	0.977925	0.00969424	1.82989	5.45697	149.084	9	1	0	train
CN(C)CCCCl	0.975255	0.010882	1.1769	1.21778	121.066	0	0	0	train
O=[N+]([O-])c1ccccc1	0.959288	0.0180511	2.01569	10.0065	123.032	9	1	0	train
Cc1ccc(N=C=O)cc1N=C=O	0.947625	0.0233635	0.59961	9.92873	174.043	12	4	0	train
O=C(O)C[n+]1ccccc1	0.936284	0.0285922	0.29259	8.34608	138.056	6	1	0	train
CNc1ccccc1	0.933481	0.0298943	1.7283	3.02694	107.073	7	0	0	train
CN(C)(C)c1ccccc1	0.923894	0.0343777	1.8833	0	136.113	7	0	0	train
CN(C)CCO	0.912011	0.04	-0.4597	1.93056	89.0841	0	0	0	train
Cc1ccn2nc(S(=O)(=O)Nc3c(F)cccc3F)nc2n1	0.901415	0.0450752	3.21039	1.95095	325.045	19	2	0	train
O=P(O)(O)CCCl	0.891251	0.05	0.04129	0.756055	143.974	4	1	0	train
CC(=O)C(C)(C)C	0.87055	0.0602061	1.85539	10.4653	100.089	2	1	0	train
COc1ccc(O)cc1	0.86729	0.0618355	1.77139	4.85806	124.052	8	0	0	train
Nc1ccc([N+](=O)[O-])cc1	0.859365	0.0658221	1.59789	5.30422	138.043	10	1	0	train
COc1ccc(OC)cc1	0.849367	0.0709047	2.20459	4.95811	138.068	8	0	0	train
c1cc(CCc2ccncc2)ccn1	0.814425	0.0891489	2.2618	0	184.1	6	0	0	train
CC=O	0.807602	0.0928025	0.43909	8.80556	44.0262	2	1	0.75	train
NC(=O)c1ccc([N+](=O)[O-])cc1	0.796639	0.0987384	0.52109	4.93114	166.038	12	2	0	train
C=O	0.794531	0.0998892	0.04899	8	30.0106	2	1	0	train
CNC(=O)N(C)c1nnc(C(C)(C)C)s1	0.789112	0.102861	2.14147	-1.36814	228.104	9	1	0	train
C[n+]1ccccc1Cl	0.780603	0.10757	2.36479	0.971169	128.027	6	0	0	train
Cn1c(=O)c2c(ncn2C)n(C)c1=O	0.776699	0.109748	0.43548	1.07343	194.08	11	2	0	train
c1ccc2cnncc2c1	0.767694	0.114812	1.6298	0	130.053	10	0	0	train
CC(C)(O)C(Cl)(Cl)Cl	0.763953	0.116934	2.1275	1.00754	175.956	0	0	0	train
Cc1ccccc1N	0.758854	0.119842	2.45982	5.51981	107.073	7	0	0	train
NC(=O)CCc1ccccc1O	0.74131	0.13	1.04399	4.9698	165.079	7	1	0	train
NC(=O)c1ccccc1O	0.740138	0.130687	0.45949	4.91565	137.048	10	1	0	train
Cc1ccc(C)o1	0.736937	0.13257	1.31644	5.08333	96.0575	5	0	0	train
CCN(CC)(CC)Cc1ccccc1	0.708801	0.149476	2.7236	0	192.175	6	0	0	train
CC[C@@H](C)n1c(=O)[nH]c(C)c(Br)c1=O	0.708424	0.149706	1.88089	11.4913	259.008	8	5	0	train
c1ccc2c(c1)CCO2	0.67731	0.169212	2.12229	5.29843	120.058	7	0	0	train
CC12CCC(CC1)C(C)(C)O2	0.660997	0.1798	2.7441	6.06019	154.136	0	0	0	train
O=C(O)CCCCC(=O)O	0.660693	0.18	0.94989	8.13128	146.058	3	2	0	train
CCCCCCCCC(=O)O	0.659833	0.180566	3.05549	8.31618	158.131	3	1	0	train
CN(C)(C)CCCl	0.63677	0.196017	0.9314	1.20179	122.074	0	0	0	train
OCCCl	0.629418	0.201061	0.2175	0.999057	80.0029	0	0	0	train
ClCC(Cl)Cl	0.618991	0.208315	2.0289	1.30847	131.93	0	0	0	train
CCc1ccccc1N	0.61682	0.209842	2.93949	5.63106	121.089	7	0	0	train
CCOS(=O)(=O)OCC	0.616595	0.21	0.618	4.36787	154.03	5	2	0	train
COc1cc(C=O)ccc1O	0.614162	0.211717	1.18169	4.77856	152.047	10	1	0.696389	train
c1ccc2c(c1)Cc1ccccc1-2	0.602126	0.220313	3.1186	0	166.078	12	0	0	train
CCCOC(C)=O	0.58851	0.230246	1.19339	4.55208	102.068	3	1	0	train
Nc1ccc(S(=O)(=O)O)cc1	0.578678	0.237563	1.02939	5.30995	173.015	11	2	0	train
COc1ccccc1	0.57544	0.24	2.19599	4.91417	108.058	7	0	0	train
O=C(O)CN(CC(=O)O)CC(=O)O	0.565661	0.247443	-2.55861	0.736111	190.035	3	3	0	train
CCCCN(C=O)CCCC	0.563914	0.248787	2.27889	1.86806	157.147	3	1	0.963611	train
CCCCCCN	0.56128	0.25082	1.5254	5.26929	101.12	0	0	0	train
CCCBr	0.551236	0.258662	1.7913	0	121.973	0	0	0	train
CCOP(=O)(OCC)OCC	0.549237	0.26024	1.224	4.94485	182.071	5	1	0	train
c1ccc2[nH]nnc2c1	0.545997	0.26281	0.88119	2.75843	119.048	9	0	0	train
CN(C)c1ccccc1	0.538724	0.268634	1.7526	2.08333	121.089	7	0	0	train
CC(=O)Cl	0.53817	0.26908	1.00559	0.564472	77.9872	2	1	0	train
C#CCCO	0.513636	0.289344	0.08159	7.92375	70.0419	2	0	0	train
CCOCCC(=O)OCC	0.512861	0.29	1.20999	4.6695	146.094	3	1	0	train
CN(CCCl)CCCl	0.512861	0.29	1.3958	1.21242	155.027	0	0	0	train
COCCCNCc1cc(OC)c(OC)c(OC)c1	0.502654	0.298731	1.99979	3.34466	269.163	9	0	0	train
O=C(O)CNCP(=O)(O)O	0.486012	0.313353	-1.61671	2.11698	169.014	4	2	0	train
Cc1cccc2nn[nH]c12	0.473456	0.32472	0.96392	2.82671	133.064	9	0	0	train
NC(=O)c1cccc(Br)c1	0.469417	0.328441	1.51639	5.06968	198.963	9	1	0	train
CC(C)(C)OO	0.467735	0.33	1.2745	3.9375	90.0681	2	0	0	train
Cc1ccc([N+](=O)[O-])cc1N	0.448701	0.348043	2.78891	5.45398	152.059	10	1	0	train
O=C(O)c1c(F)cccc1F	0.436632	0.359885	1.63139	8.26648	158.018	9	1	0	train
O=S(c1ccccc1)c1ccccc1	0.430555	0.365972	3.15209	12.1549	202.045	14	1	0	train
CCN(CC)CC	0.42658	0.37	1.3481	2.375	101.12	0	0	0	train
Cc1nc(N(C)C)nc(OC(=O)N(C)C)c1C	0.424115	0.372516	1.67762	1.35339	238.143	11	1	0	train
C#CCC(C)O	0.417167	0.37969	0.47009	8.40986	84.0575	2	0	0	train
N#CN=C1SCCN1Cc1ccc(Cl)nc1	0.41266	0.384408	1.74528	-0.924628	252.024	6	1	0	train
ClCCCCCl	0.408727	0.388567	2.2442	1.27413	126	0	0	0	train
COc1ccc(C(C)=O)c(O)c1	0.408417	0.388896	1.57179	4.85844	166.063	10	1	0	train
N#Cc1cccc([N+](=O)[O-])c1	0.40751	0.389861	1.39169	10.1652	148.027	11	1	0	train
CC(C)(O)CCc1ccccc1	0.406879	0.390535	2.3901	9.47896	164.12	6	0	0	train
O=C1C2CC3CC(C2)CC1C3	0.4067	0.390725	2.24549	11.5737	150.104	2	1	0	train
CCSCCSCC	0.399035	0.398989	2.4926	-0.0942593	150.054	0	0	0	train
C=CCC(O)C=C	0.388923	0.410137	0.96178	8.66861	98.0732	2	2	3.14685	train
CC1(N)CCC(C(C)(C)N)CC1	0.381451	0.418561	1.6313	6.04247	170.178	0	0	0	train
ClCC(Cl)CCl	0.380662	0.419461	2.0714	1.29883	145.946	0	0	0	train
CCCCOCCOCCOC(C)=O	0.380189	0.42	1.61669	4.68223	204.136	3	1	0	train
CCC1(CCC(C)C)C(=O)NC(=O)NC1=O	0.37973	0.420525	0.78299	2.16545	226.132	8	3	0	train
CC(Cl)(Cl)Cl	0.374409	0.426654	2.3765	1.2969	131.93	0	0	0	train
CCNc1cccc(C)c1	0.364268	0.438579	2.14642	3.24833	135.105	7	0	0	train
CCCN(CCC)CCC	0.363592	0.439385	2.5184	2.54167	143.167	0	0	0	train
COCCOC(C)=O	0.358848	0.445089	0.42979	4.51833	118.063	3	1	0	train
O=S(Cc1ccccc1)Cc1ccccc1	0.347177	0.459449	3.3222	12.0905	230.077	6	1	0	train
O=Cc1cccs1	0.346959	0.459722	1.52899	-0.792052	111.998	7	1	0.983539	train
Nc1ccccc1[N+](=O)[O-]	0.346737	0.46	1.59789	5.27981	138.043	10	1	0	train
Cc1cccc(N)c1	0.338968	0.469842	2.40511	5.45861	107.073	7	0	0	train
CC(=O)Br	0.332045	0.478803	1.16169	9.54835	121.937	2	1	0	train
CCN(CC)C(=O)/C(Cl)=C(\C)OP(=O)(OC)OC	0.331131	0.48	1.92268	0.313476	299.069	10	3	0	train
O=[N+]([O-])c1ccc(O)cc1	0.325021	0.488088	1.72129	8.71585	139.027	10	1	0	train
OC[C@H](Br)CBr	0.324976	0.488149	1.1371	8.43062	215.879	0	0	0	train
O=C(O)CS	0.323594	0.49	0.23469	7.76929	91.9932	3	1	0	train
CCOCCOC(C)=O	0.316289	0.499916	0.81989	4.58	132.079	3	1	0	train
O=C(O)C(Br)Br	0.316228	0.5	1.42079	8.10764	215.842	3	1	0	train
CCCCCCC(C)=O	0.314457	0.502439	2.77969	10.4069	128.12	2	1	0	train
Cc1ccc([N+](=O)[O-])c(O)c1	0.30903	0.51	1.74931	9.02009	153.043	10	1	0	train
CNc1ccc(F)cc1	0.308582	0.51063	1.52849	2.8875	125.064	7	0	0	train
CN(C)c1ccc(C=O)cc1	0.308574	0.51064	1.53349	1.99463	149.084	9	1	0.846667	train
C=CC(O)CCC	0.30252	0.519247	1.25959	8.73986	100.089	2	1	1.55903	train
Cc1cccc(O)c1[N+](=O)[O-]	0.301995	0.52	1.80402	9.02009	153.043	10	1	0	train
C=COC(C)=O	0.301995	0.52	0.85308	4.16667	86.0368	5	2	1.09954	train
CCCCCCCO	0.298859	0.524534	1.9491	8.36559	116.12	0	0	0	train
CC1(C)[C@@H]2CC[C@@]1(C)C(=O)[C@H]2Br	0.296475	0.528012	3.00899	11.9626	230.031	2	1	0	train
C=C(C)C(=O)OC(C)C	0.295672	0.529189	1.67418	4.77315	128.084	5	2	0	train
CCc1cccc(N)c1	0.293557	0.532308	2.93949	5.53417	121.089	7	0	0	train
COC(=O)c1ccc(C#N)cc1	0.288881	0.539282	1.41109	4.48792	161.048	11	1	0	train
C=CCCl	0.288403	0.54	1.33739	1.131	76.008	2	1	1.9477	train
N#Cc1cccc(C(F)(F)F)c1	0.277934	0.556059	2.30219	11.9948	171.03	8	0	0	train
Nc1ccc(Br)cc1	0.276352	0.558538	3.13959	5.45264	170.968	7	0	0	train
Cc1c(Cl)cccc1NC=O	0.276136	0.558877	2.82501	0.849297	169.029	9	1	0.714379	train
C=C/C=C\C	0.275423	0.56	1.60088	0	68.0626	4	2	5.57639	train
CCCCBr	0.26984	0.568894	2.1814	0	135.989	0	0	0	train
Cc1ccccc1[N+](=O)[O-]	0.269729	0.569072	2.09842	10.2273	137.048	9	1	0	train
c1ccc(CN2CCNCC2)cc1	0.269205	0.569916	0.7523	2.4919	176.131	6	0	0	train
c1ccccc1	0.268161	0.571604	1.6866	0	78.047	6	0	0	train
COc1c(O)c(Br)cc(C=O)c1[N+](=O)[O-]	0.26715	0.573245	1.71139	4.74759	274.943	13	2	0.391667	train
C=CC#N	0.260084	0.584887	0.68838	0	53.0265	4	1	1.18056	train
COc1cc(C=O)cc(Br)c1O	0.258098	0.588215	1.94419	4.89681	229.958	10	1	0.75463	train
CCCC=O	0.25763	0.589003	1.21929	9.40486	72.0575	2	1	0.930556	train
COc1cc(OC)c(OC)cc1C=O	0.251473	0.599508	1.49329	5.0114	196.074	11	1	0.70912	train
O[C@@H]1CCCC[C@H]1c1ccccc1	0.251462	0.599528	2.7051	9.82237	176.12	6	0	0	train
O=Cc1cc(O)ccc1[N+](=O)[O-]	0.251089	0.600173	0.94029	8.86891	167.022	12	2	0.331204	train
Nc1ccc(Cl)cc1	0.24662	0.607972	3.03049	0.951667	127.019	7	0	0	train
N#Cc1ccccc1C(F)(F)F	0.245821	0.60938	2.3569	12.0843	171.03	8	0	0	train
C/C=C\C=C\C	0.244787	0.611212	1.99098	0	82.0783	4	2	8	train
O=C1C=C(N(Cc2ccc(Cl)nc2)CC(F)F)CO1	0.244751	0.611275	2.06338	0.67482	288.048	6	2	1.26204	train
CN(C)C(=O)Nc1cccc(C(F)(F)F)c1	0.237529	0.624284	2.65588	1.23637	232.082	10	1	0	train
CCCCC(C=O)CC	0.234502	0.629853	2.63559	10.2419	128.12	2	1	1.07903	train
O=C(O)c1cc(Oc2ccc(C(F)(F)F)cc2Cl)ccc1[N+](=O)[O-]	0.229919	0.638425	4.74458	0.0570328	360.996	19	2	0	train
COC[C@@H](C)O	0.229087	0.64	0.0136	4.55324	90.0681	0	0	0	train
O=P(O)(CO)CO	0.229087	0.64	-1.49	7.97578	126.008	3	1	0	train
CNC(=O)/C=C(\C)OP(=O)(OC)OC	0.224154	0.649454	0.23378	2.36473	223.061	10	3	1.17441	train
CCCCCCCCCc1ccccc1OP(=O)(Oc1ccccc1)Oc1ccccc1	0.221135	0.655342	8.84627	5.87996	452.212	23	1	0	train
CCNc1nc(NC(C)(C)C)nc(OC)n1	0.218776	0.66	2.33278	3.02617	225.159	9	0	0	train
CCCCC(CC)CO	0.21839	0.660768	2.1951	8.75265	130.136	0	0	0	train
COc1cc(OC)n2nc(NS(=O)(=O)c3c(C(F)(F)F)ccnc3OC)nc2n1	0.21748	0.66258	3.00267	2.02094	434.062	22	2	0	train
O=C(OCCCCO)c1ccccc1C(=O)OCCCCOC(=O)c1ccccc1C(=O)OCCCCO	0.216893	0.663754	3.30759	5.1453	530.215	12	4	0	train
O=[N+]([O-])c1cccc([N+](=O)[O-])c1O	0.214141	0.669301	1.48849	9.0463	184.012	13	2	0	train
Clc1ccccc1	0.210279	0.677203	2.34	1.01206	112.008	6	0	0	train
CN(C)C(=O)Nc1ccc(Cl)cc1	0.20893	0.68	2.63158	0.872054	198.056	10	1	0	train
Cc1cccc(C)c1O	0.20597	0.686197	1.87354	9.2063	122.073	7	0	0	train
CCOC(=O)c1ccc(N)cc1	0.205574	0.687032	1.41389	4.78804	165.079	10	1	0	train
O=Cc1ccco1	0.204822	0.688623	1.06049	4.61458	96.0211	7	1	0.666667	train
Nc1c(F)c(F)c(F)c(F)c1F	0.204191	0.689964	1.62539	4.55574	183.011	7	0	0	train
C=C(C)C(=O)OC[C@@H]1CCCO1	0.204132	0.690089	1.44478	4.92389	170.094	5	2	0	train
Fc1ccc(N(F)F)c(F)c1F	0.203592	0.691238	2.34039	-1.62713	183.011	7	0	0	train
CC(CC=O)CCCC(C)(C)O	0.199591	0.699858	2.38659	9.39089	172.146	2	1	0.967019	train
CC(C)(C)SC(C)(C)C	0.199493	0.700072	3.3166	-0.554012	146.113	0	0	0	train
Cc1cccc([N+](=O)[O-])c1	0.198691	0.701822	2.04371	10.1587	137.048	9	1	0	train
O=P(c1ccccc1)(c1ccccc1)c1ccccc1	0.193213	0.713963	2.54609	13.9415	278.086	20	1	0	train
CC(C)(C)CC(C)(C)N	0.190561	0.719966	2.1599	5.8216	129.152	0	0	0	train
CCCCCCCN	0.190148	0.720907	1.9155	5.31074	115.136	0	0	0	train
Cc1ccc(S(=O)(=O)n2ccnc2)cc1	0.186948	0.728278	1.66201	1.24306	222.046	14	2	0	train
N#Cc1cc(Cl)ccc1N	0.186734	0.728778	1.86009	0.79704	152.014	9	0	0	train
CCCC(C)C=O	0.186558	0.729185	1.85539	9.89477	100.089	2	1	1.00347	train
CCOc1ccc(C=O)cc1	0.186021	0.730438	1.86619	5.1894	150.068	9	1	0.815204	train
CCCSCCC	0.182309	0.739193	2.5396	-0.13606	118.082	0	0	0	train
CC(C)(C)c1ccc(C(N)=O)cc1	0.179594	0.745708	2.05139	5.13395	177.115	9	1	0	train
CCCCCC=O	0.178322	0.748795	1.99949	9.67968	100.089	2	1	0.981806	train
Cc1ccc(N)cc1[N+](=O)[O-]	0.178201	0.749091	1.68062	5.36083	152.059	10	1	0	train
Cc1ccccc1F	0.177413	0.751014	1.56952	12.3187	110.053	6	0	0	train
O=C(NC1CCCCC1)OCCCl	0.170266	0.768873	1.88209	0.943414	205.087	4	1	0	train
Nc1cccc(C(F)(F)F)c1	0.169868	0.769889	1.9465	5.15528	161.045	7	0	0	train
CCOC(=O)CC(S)C(=O)OCC	0.169824	0.77	1.03499	4.72424	206.061	3	2	0	train
C#C[C@@H](C)O	0.166224	0.779307	0.07999	8.125	70.0419	2	0	0	train
N[C@]12C[C@H]3C[C@H](C[C@H](C3)C1)C2	0.165874	0.780223	1.9139	6.32083	151.136	0	0	0	train
Nc1ccc(F)cc1C(F)(F)F	0.165867	0.78024	2.90969	4.98891	179.036	7	0	0	train
N#Cc1ccc([N+](=O)[O-])cc1	0.164122	0.784834	1.39169	10.1232	148.027	11	1	0	train
Cc1ccc(N)c([N+](=O)[O-])c1	0.162519	0.789095	1.62591	5.3487	152.059	10	1	0	train
Oc1nc(O)nc(O)n1	0.162181	0.79	0.16937	8.41167	129.017	9	0	0	train
Cc1cccc([N+](=O)[O-])c1N	0.158961	0.798708	1.68062	5.44185	152.059	10	1	0	train
Cc1ccc([N+](=O)[O-])c(N)c1	0.158742	0.799307	1.62591	5.38065	152.059	10	1	0	train
O=[N+]([O-])c1ccc(Cl)cc1	0.158489	0.8	2.66909	0.776434	156.993	9	1	0	train
CCCCOC(C)=O	0.154927	0.809872	1.58349	4.64333	116.084	3	1	0	train
Cc1ccccc1C	0.154291	0.81166	1.74264	0	106.078	6	0	0	train
O=Cc1cccnc1	0.151749	0.818874	0.86249	9.96648	107.037	8	1	0.770833	train
CCCCC=O	0.150891	0.821335	1.60939	9.56375	86.0732	2	1	0.961806	train
COP(=S)(S)OC	0.147911	0.83	1.1041	5.26102	157.963	4	1	0	train
C[C@@H](CC(=O)O)CC(C)(C)C	0.147911	0.83	2.76729	8.48073	158.131	3	1	0	train
Cc1cccc(Cl)c1	0.144861	0.83905	2.36802	1.00672	126.024	6	0	0	train
CC(C)=CCCC(C)CC=O	0.144594	0.839849	3.11798	10.0969	154.136	2	2	3.23064	train
O=C1c2c(O)ccc(O)c2C(=O)c2c(NCCO)ccc(NCCO)c21	0.144544	0.84	1.25008	2.87729	358.116	20	2	0	train
C=CCc1ccc(O)c(OC)c1	0.144544	0.84	2.42608	4.94766	164.084	8	1	1.81133	train
CC#CCO	0.144459	0.840255	0.08159	7.89264	70.0419	2	0	0	train
CCSC(=O)N1CCCCCC1	0.144425	0.840358	2.16859	-1.04757	187.103	3	1	0	train
CCOc1ccc(N)c([N+](=O)[O-])c1	0.142063	0.847519	1.99659	5.09167	182.069	11	1	0	train
COP(=O)(O)OC	0.141254	0.85	-0.6004	4.09915	126.008	5	1	0	train
COC(=O)CCCC(=O)OC	0.141254	0.85	0.73659	4.3746	160.074	3	2	0	train
CCC(C)C(C)C=O	0.140942	0.850961	2.10139	10.1052	114.104	2	1	1.02199	train
CCN(CC)C1CCCCC1	0.13803	0.860027	2.6609	2.61028	155.167	0	0	0	train
Cc1ccccc1O	0.137584	0.861433	1.84552	8.91926	108.058	7	0	0	train
CCN(CC)c1ccc(C=O)cc1	0.134931	0.869889	2.31369	2.24463	177.115	9	1	0.867075	train
CCON=C(CC)C1=C(O)CC(c2c(C)cc(C)cc2C)CC1=O	0.133658	0.874006	3.99184	5.08976	329.199	8	3	0	train
COc1cccc(OC)c1C	0.132667	0.877237	2.28732	5.10745	152.084	8	0	0	train
CN(C)N	0.130858	0.883201	-0.5783	1.5	60.0687	2	0	0	train
N#Cc1cc(Cl)c(O)c(Cl)c1	0.129292	0.888427	2.63689	0.624414	186.959	9	0	0	train
COC(=O)c1ccc(Cl)cc1[N+](=O)[O-]	0.128501	0.891095	1.86219	0.527429	214.999	12	2	0	train
Cc1cc([N+](=O)[O-])cc([N+](=O)[O-])c1	0.123426	0.908593	1.81091	10.3109	182.033	12	2	0	train
Oc1cccc(Cl)c1	0.123027	0.91	2.41619	0.846725	128.003	7	0	0	train
ClC(Cl)C(Cl)Cl	0.121633	0.914947	2.5938	1.35014	165.891	0	0	0	train
Cl[C@@H]1CCCC[C@H]1Cl	0.120632	0.918537	2.7752	1.30753	152.016	0	0	0	train
O=C(O)C(F)(F)C(F)(F)C(F)(F)C(F)(F)F	0.120462	0.919149	2.77309	7.47526	263.983	3	1	0	train
COc1ccc(C=O)c(OC)c1	0.120404	0.919358	1.48469	4.96024	166.063	10	1	0.748287	train
CC(C)[C@@H]1CC[C@@H](C)C[C@H]1O	0.120366	0.919497	2.4395	9.70977	156.151	0	0	0	train
O=[N+]([O-])c1cccc(Cl)c1	0.119424	0.92291	2.66909	0.692596	156.993	9	1	0	train
c1ccc2occc2c1	0.118145	0.927583	2.35889	5.11787	118.042	9	0	0	train
c1ccc2c(c1)CCC2	0.11749	0.93	2.1753	0	118.078	6	0	0	train
Nc1cc([N+](=O)[O-])cc([N+](=O)[O-])c1	0.116958	0.93197	1.36509	5.22611	183.028	13	2	0	train
Nc1ccc([N+](=O)[O-])cc1Cl	0.11635	0.934234	2.25129	0.563738	172.004	10	1	0	train
CCC(C)C=O	0.115034	0.939175	1.46529	9.73588	86.0732	2	1	0.972222	train
CCOC(=O)c1ccccc1C(=O)OCC	0.112937	0.947163	2.00839	4.85018	222.089	12	2	0	train
C=CCc1ccccc1O	0.110453	0.956822	2.41748	9.19384	134.073	7	1	1.77287	train
COC(=O)CC(=O)OC	0.109634	0.960054	-0.04361	4.18292	132.042	3	2	0	train
CCCCCCCC(C)=O	0.107129	0.970094	3.16979	10.4764	142.136	2	1	0	train
C1=C[C@H]2CC[C@@H]1C2	0.106893	0.97105	1.89869	0	94.0783	2	1	4.7662	train
CCCCCC[C@@H]1CCC(=O)O1	0.104906	0.979201	2.89629	5.10259	170.131	3	1	0	train
CCCCCCC=O	0.104748	0.979854	2.38959	9.76801	114.104	2	1	0.995694	train
NN	0.104669	0.980182	-0.6428	4	32.0374	2	0	0	train
CCCCCCCCO	0.104003	0.982954	2.3392	8.42278	130.136	0	0	0	train
CCC[C@@H](C)[C@]1(CC)C(=O)N=C(S)NC1=O	0.103621	0.98455	1.89278	2.76471	242.109	7	3	0	train
Cc1c([N+](=O)[O-])cccc1[N+](=O)[O-]	0.102116	0.990907	1.86562	10.3795	182.033	12	2	0	train
Cc1cccc(Cl)c1C#N	0.100073	0.999684	2.36062	0.785444	151.019	8	0	0	train
C=CCC1(C(C)CCC)C(=O)[N-]C(=O)NC1=O	0.100058	0.999747	1.65938	2.11159	237.124	8	4	1.52277	train
CCc1ccccc1	0.0990356	1.00421	2.249	0	106.078	6	0	0	train
COc1cc(O)ccc1C=O	0.0955597	1.01973	1.18169	4.82579	152.047	10	1	0.678843	train
Cc1cc(C)c(O)c(C)c1	0.095515	1.01993	1.90156	9.33074	136.089	7	0	0	train
CCC(CC)(C(=O)O)C(=O)O	0.0954993	1.02	-2.50991	10.3931	158.058	3	2	0	train
CCOC(=O)CC(=O)OCC	0.0892553	1.04937	0.73659	4.51908	160.074	3	2	0	train
CCOC(=O)CCCCC(=O)OCC	0.0878639	1.05619	1.90689	4.74131	202.121	3	2	0	train
CC(C)c1cccc(C(C)C)c1N	0.0857814	1.06661	4.62389	6.08519	177.152	7	0	0	train
C=C(C)C(=C)C	0.0834448	1.0786	1.99098	0	82.0783	4	2	0	train
S=C(Nc1ccccc1)Nc1ccccc1	0.0831021	1.08039	4.09559	3.37409	228.072	16	1	0	train
Cc1ccc(C)cc1	0.0826786	1.08261	1.74264	0	106.078	6	0	0	train
CCCc1ccc(O)cc1	0.0811769	1.09057	2.71529	8.92489	136.089	7	0	0	train
CCCCOC(=O)CCC	0.080078	1.09649	2.36369	4.88389	144.115	3	1	0	train
O=C(c1ccc(Br)cc1)c1cccnc1	0.0777352	1.10938	3.04349	11.9367	260.979	14	1	0	train
CC(N)Cc1ccccc1	0.0776247	1.11	1.5763	5.62443	135.105	6	0	0	train
Cc1c(N)cc([N+](=O)[O-])cc1[N+](=O)[O-]	0.0761305	1.11844	2.55611	5.38815	197.044	13	2	0	train
CNC(=O)Oc1cc(C)c(N(C)C)c(C)c1	0.0758578	1.12	2.20742	2.04994	222.137	11	1	0	train
CC(C)c1ccc(N)cc1	0.074131	1.13	3.50049	5.52682	135.105	7	0	0	train
O=C(O)CCCOc1ccc(Cl)cc1Cl	0.0725348	1.13945	3.97168	0.789398	248.001	7	1	0	train
Cc1cccc([N+](=O)[O-])c1C	0.0724436	1.14	2.12644	10.3795	151.063	9	1	0	train
CCNc1nc(Cl)nc(NC(C)(C)C#N)n1	0.0718746	1.14342	2.74237	0.561192	240.089	8	0	0	train
c1ccc2cccc-2cc1	0.0705364	1.15159	2.8398	0	128.063	10	0	0	train
S=c1[nH]c2ccccc2s1	0.0695768	1.15754	2.4891	-0.625319	166.986	9	1	0	train
O=[N+]([O-])c1ccc(O)c([N+](=O)[O-])c1	0.0680038	1.16747	1.85908	8.92289	184.012	13	2	0	train
COC(=O)c1cc(Cl)ccc1Cl	0.0679011	1.16812	2.74839	0.711852	203.974	9	1	0	train
Oc1ccccc1O	0.0678938	1.16817	1.46839	8.66926	110.037	8	0	0	train
C=C[C@H](Cl)CCl	0.0663647	1.17806	1.94479	1.15552	123.985	2	1	2.08582	train
O=Cc1ccc([N+](=O)[O-])cc1	0.0662387	1.17889	1.23469	10.1178	151.027	11	2	0.642585	train
Cc1cc([N+](=O)[O-])c(N)c([N+](=O)[O-])c1	0.0660505	1.18012	1.39311	5.27074	197.044	13	2	0	train
O=[N+]([O-])c1cccc([N+](=O)[O-])c1	0.0658784	1.18126	1.78289	10.1587	168.017	12	2	0	train
COC(=O)c1ccc(Cl)cc1	0.0658764	1.18127	2.09499	0.846898	170.013	9	1	0	train
Cc1ccc(C)c(C)c1	0.0645188	1.19031	1.77066	0	120.094	6	0	0	train
O=C(CCl)c1ccc(Cl)cc1	0.0619502	1.20796	2.72989	0.802729	187.98	8	1	0	train
CC(=O)c1ccc(Cl)cc1Cl	0.0619205	1.20817	3.16439	0.797527	187.98	8	1	0	train
CCCCCC(=O)OCC	0.0617284	1.20951	2.36369	4.7495	144.115	3	1	0	train
CC(C)c1ccccc1O	0.0616595	1.21	2.88619	9.28093	136.089	7	0	0	train
O=c1cccc(C(F)(F)F)[nH]1	0.0613405	1.21225	1.20487	1.66667	163.024	7	3	2.8872	train
Cc1ccc(C)c(O)c1C	0.0602619	1.21996	1.90156	9.38713	136.089	7	0	0	train
O=C(c1cccnc1-c1ccc(Br)cc1)c1cccnc1-c1ccc(Br)cc1	0.0595463	1.22515	6.57708	13.5116	491.947	26	1	0	train
O=Cc1c(F)cccc1Cl	0.0591051	1.22837	2.25999	0.536694	157.993	8	1	0.573302	train
Clc1cccc(Cl)c1	0.0588945	1.22993	2.9934	1.0329	145.969	6	0	0	train
CCCC(C)CCCOC(=O)C(C)Oc1cc(Cl)c(Cl)cc1Cl	0.057544	1.24	6.90838	0.74704	380.071	7	1	0	train
CC(C)(OOC(C)(C)c1ccccc1)c1ccccc1	0.057544	1.24	4.123	5.73473	270.162	6	0	0	train
CCOC(=O)N(C(=O)OCC)C(=O)OCC	0.0573931	1.24114	1.35589	0.177083	233.09	10	3	0	train
Cc1c([N+](=O)[O-])ccc(N)c1[N+](=O)[O-]	0.0550857	1.25896	1.44782	5.32709	197.044	13	2	0	train
CC(C)SSC(C)C	0.0550824	1.25899	3.1846	-0.0686728	150.054	0	0	0	train
Cc1cc(Cl)ccc1OCCCC(=O)O	0.0549541	1.26	3.40101	0.864345	228.055	7	1	0	train
C1CCCCC1	0.0537543	1.26959	2.3406	0	84.0939	0	0	0	train
C#CC(O)(c1ccccc1)c1ccccc1	0.0537234	1.26984	2.06149	10.5266	208.089	6	0	0	train
C=CC(O)(c1ccccc1)c1ccccc1	0.0528309	1.27711	2.46089	10.6446	210.104	6	1	1.56713	train
C/C=C/c1ccc(OC)cc1	0.0522234	1.28213	3.04638	5.02322	148.089	9	1	4.07068	train
Oc1cc(Cl)cc(Cl)c1	0.051246	1.29034	3.06959	0.867558	161.964	7	0	0	train
Cc1ccc(S(=O)(=O)NCl)cc1	0.0511429	1.29121	2.44471	0.213287	203.989	10	2	0	train
O=[N+]([O-])N1CN([N+](=O)[O-])CN([N+](=O)[O-])CN([N+](=O)[O-])C1	0.0501187	1.3	-2.7592	0.197307	296.047	4	4	0	train
CCc1cc(C)cc(CC)c1-c1c(OC(=O)C(C)(C)C)n2n(c1=O)CCOCC2	0.0499705	1.30129	3.2379	1.65907	400.236	15	3	0	train
C=C1[C@H]2CC[C@@H]3[C@H]2C(C)(C)CCC[C@]13C	0.049954	1.30143	4.34119	0	204.188	2	1	0	train
Nc1ccc(Cl)c(Cl)c1	0.0480522	1.31829	3.68389	0.963762	160.98	7	0	0	train
CNC(=O)Oc1ccc(C(C)(C)C)cc1	0.0480127	1.31864	2.80108	2.39714	207.126	10	1	0	train
CC(C)=CCCC(C)=CC=O	0.0478798	1.31985	2.96427	10.0205	152.12	4	3	4.65161	train
CC(C)(C)c1cccc(O)c1	0.047863	1.32	3.06029	9.17639	150.104	7	0	0	train
Cc1ccc(Cl)cc1	0.0468759	1.32905	2.36802	1.00722	126.024	6	0	0	train
Nc1ccc([N+](=O)[O-])c([N+](=O)[O-])c1	0.0467865	1.32988	1.36509	5.23838	183.028	13	2	0	train
CCNc1nc(NC(C)C)nc(SC)n1	0.0457436	1.33967	3.06117	-0.962077	227.12	8	0	0	train
N#Cc1cc(Br)c(O)c(Br)c1	0.045341	1.34351	2.85509	9.43375	274.858	9	0	0	train
CC(C)c1ccc(C=O)cc1	0.0446817	1.34987	2.59089	10.2876	148.089	8	1	0.865185	train
CC1CCCCC1	0.0436516	1.36	2.5866	0	98.1096	0	0	0	train
Nc1cc(Cl)cc(Cl)c1	0.0436188	1.36033	3.68389	0.947558	160.98	7	0	0	train
CCNc1nc(Cl)nc(NCC)n1	0.0435127	1.36138	2.19898	0.663883	201.078	8	0	0	train
O=CCCl	0.0427965	1.36859	0.65799	0.881001	77.9872	2	1	0.947702	train
COC(=O)c1ccc(C(=O)OC)c(N)c1	0.0426838	1.36974	0.81039	4.50726	209.069	13	2	0	train
Clc1cccc(C(Cl)(Cl)Cl)n1	0.042658	1.37	3.6805	0.925614	228.902	6	0	0	train
Cc1cc(O)ccc1Cl	0.0423122	1.37353	2.44421	0.892253	142.019	7	0	0	train
CCCSCCSCCC	0.0419872	1.37688	3.2728	-0.136894	178.085	0	0	0	train
CNC(=O)Oc1ccccc1OC(C)C	0.0418511	1.37829	2.29078	2.37728	209.105	11	1	0	train
C=CC(=O)OCCO	0.0415976	1.38093	-0.13202	4.33333	116.047	5	2	1.05125	train
Clc1cccc(-c2ccccc2)c1	0.0415838	1.38108	4.0554	0.946776	188.039	12	0	0	train
Cc1cc(C)c([N+](=O)[O-])cc1[N+](=O)[O-]	0.04075	1.38987	2.51024	10.4908	196.048	12	2	0	train
CCCCCCCCN	0.0399391	1.3986	2.3056	5.34325	129.152	0	0	0	train
CCCCCC[C@@H](C)N	0.0399074	1.39895	2.304	5.57463	129.152	0	0	0	train
CCCCCCCCC#N	0.0398708	1.39934	3.32679	0	139.136	2	0	0	train
CC(C)CCCCCCO	0.0398107	1.4	2.5852	8.47477	144.151	0	0	0	train
CCCCCCCCCO	0.0396105	1.40219	2.7293	8.46895	144.151	0	0	0	train
CCC(=O)Nc1ccc(Cl)c(Cl)c1	0.0395738	1.40259	4.17588	0.886078	217.006	9	1	0	train
ClCc1ccccc1	0.0391914	1.40681	2.0859	1.11912	126.024	6	0	0	train
Nc1ccc(Cl)cc1Cl	0.039029	1.40861	3.68389	0.90404	160.98	7	0	0	train
O=Cc1cccc([N+](=O)[O-])c1	0.0383268	1.4165	1.23469	10.1587	151.027	11	2	0.576389	train
CCCCOc1ccccc1	0.0381927	1.41802	3.36629	5.44639	150.104	7	0	0	train
Brc1ccsc1	0.0380976	1.4191	2.5106	-0.317194	161.914	5	0	0	train
COP(=O)(OC)O/C(C)=C/C(=O)O[C@@H](C)c1ccccc1	0.0380189	1.42	2.45108	4.73123	314.092	10	3	1.11829	train
CC(C)CC=O	0.0379718	1.42054	1.46529	9.61528	86.0732	2	1	0.949074	train
Cc1cc2cccc(C)c2cc1C	0.0378209	1.42227	2.92386	0	170.11	10	0	0	train
CCOC(=O)C[C@@H](SP(=S)(OC)OC)C(=O)OCC	0.0377712	1.42284	2.02629	-1.65152	330.036	4	3	0	train
Cc1c([N+](=O)[O-])cc(N)cc1[N+](=O)[O-]	0.0347949	1.45848	1.44782	5.295	197.044	13	2	0	train
CCCc1ccccc1	0.0346737	1.46	2.6391	0	120.094	6	0	0	train
CC(C)(C)c1ccc(O)cc1	0.0342814	1.46494	3.06029	9.0224	150.104	7	0	0	train
CCSCCCCSCC	0.0339008	1.46979	3.2728	-0.148456	178.085	0	0	0	train
CCCCc1ccc(O)cc1	0.0338965	1.46985	3.10539	8.98209	150.104	7	0	0	train
COP(=S)(OC)Oc1ccc([N+](=O)[O-])cc1	0.0338844	1.47	2.58239	5.30302	263.002	14	2	0	train
COP(=S)(OC)Oc1ccc(N)cc1	0.033687	1.47254	2.33629	5.35819	233.028	12	1	0	train
O=C(O)c1ccccc1COc1cccc(C(F)(F)F)n1	0.0336631	1.47285	3.68079	5.14426	297.061	9	1	0	train
CNC(=O)Oc1cccc2ccccc12	0.0334682	1.47537	2.65678	2.41699	201.079	14	1	0	train
Oc1ccccc1-c1ccccc1	0.03202	1.49458	3.47819	9.56395	170.073	13	0	0	train
CCCCCCCCC(C)=O	0.0318778	1.49651	3.55989	10.5326	156.151	2	1	0	train
Nc1ccc(C(=O)O)c(O)c1	0.0317033	1.4989	-0.69371	5.25431	152.035	11	1	0	train
CCc1cccc(CC)c1	0.0309193	1.50977	2.8114	0	134.11	6	0	0	train
Oc1cccc2ccccc12	0.0301556	1.52063	2.91599	9.3712	144.058	11	0	0	train
CCCCCCOC(C)=O	0.029842	1.52517	2.36369	4.7495	144.115	3	1	0	train
CCCCCC	0.0288936	1.5392	2.5866	0	86.1096	0	0	0	train
Cc1cc(Cl)cc(Cl)c1O	0.0288403	1.54	3.15232	0.7737	175.98	7	0	0	train
COc1cc(Cl)c(OC)cc1N	0.0288403	1.54	2.44019	0.744371	187.04	9	0	0	train
Oc1ccc(Oc2ccc(O)cc2)cc1	0.0287995	1.54061	3.76148	5.46611	202.063	15	0	0	train
CCc1cccc(C)c1N(C(=O)CCl)[C@H](C)COC	0.0285477	1.54443	3.69941	0.706656	283.134	9	1	0	train
CO/C=C(/C(=O)O)c1ccccc1COc1cccc(C(F)(F)F)n1	0.0283216	1.54788	4.08257	4.76962	353.087	12	2	1.07311	train
CCN(CC)c1ccc(C=O)c(O)c1	0.0276315	1.5586	2.01929	2.10546	193.11	10	1	0.654112	train
CC(=O)c1ccc(Cl)c([N+](=O)[O-])c1	0.0276067	1.55899	2.27819	0.43153	199.004	11	2	0	train
Cc1cc(C(=O)O)c([N+](=O)[O-])c(C)c1C(=O)O	0.0275423	1.56	-3.04196	10.7332	237.027	15	3	0	train
COC(=O)c1ccc(C(=O)OC)c([N+](=O)[O-])c1	0.0274921	1.56079	0.99539	4.39421	239.043	15	3	0	train
C#CCO	0.0266414	1.57444	-0.30851	7.63889	56.0262	2	0	0	train
Oc1ccc(Oc2ccccc2)cc1	0.0263801	1.57872	4.05588	5.52222	186.068	14	0	0	train
C=C(C)C(=O)OCc1ccccc1	0.0263678	1.57893	2.12648	4.95102	176.084	6	2	0	train
CC(=O)/C=C/C1=CCCCC1(C)C	0.0263027	1.58	3.35437	10.7834	178.136	6	3	5.8922	train
C=CC(=O)OCC(C)O	0.0257515	1.5892	0.25648	4.4456	130.063	5	2	1.05792	train
CC(C)=CCC/C(C)=C\CO	0.025704	1.59	2.52378	8.55338	154.136	2	2	4.07693	train
Nc1c(Cl)cc(Cl)cc1Cl	0.025704	1.59	4.33729	0.924873	194.941	7	0	0	train
C=CC(=O)OCC	0.0250897	1.6005	0.89558	4.43403	100.052	5	2	1.14236	train
CCCCSCCCC	0.0245437	1.61006	3.3198	-0.181708	146.113	0	0	0	train
Oc1ccc2ccccc2c1	0.0240042	1.61971	2.91599	9.13024	144.058	11	0	0	train
O=[N+]([O-])c1cc(Cl)cc(Cl)c1	0.0235061	1.62882	3.32249	0.713429	190.954	9	1	0	train
c1ccc(Oc2ccccc2)cc1	0.0234659	1.62956	3.97969	5.57833	170.073	13	0	0	train
O=Cc1ccc(Oc2ccccc2)cc1	0.023402	1.63075	3.76058	5.5619	198.068	15	1	0.811803	train
BrCCBr	0.0231347	1.63574	1.7762	0	185.868	0	0	0	train
COP(=S)(OC)SCN1C(=O)c2ccccc2C1=O	0.0229687	1.63886	2.12959	-1.35288	316.995	11	3	0	train
CC1=CC=C(C(C)C)CC1	0.0229172	1.63984	3.16128	0	136.125	4	2	4.53009	train
CCCCCCCCCCCOS(=O)(=O)O	0.0229087	1.64	3.6504	4.36491	252.14	5	2	0	train
CCCCCCC	0.0223872	1.65	2.9767	0	100.125	0	0	0	train
Nc1ccccc1O	0.0223872	1.65	1.34499	5.26981	109.053	8	0	0	train
Brc1nc(Br)c(Br)[nH]1	0.0222233	1.65319	2.2153	3.36233	301.769	5	0	0	train
CCOC(=O)C(Cc1ccccc1)C(=O)OCC	0.0218391	1.66076	2.20539	4.90393	250.121	6	2	0	train
Cc1ccc(C(C)C)c(O)c1	0.0213491	1.67062	2.91421	9.46176	150.104	7	0	0	train
Clc1ccccc1-c1ccccc1	0.0213259	1.67109	4.0554	0.926989	188.039	12	0	0	train
O=Cc1cc([N+](=O)[O-])ccc1Cl	0.0206684	1.68469	1.88809	0.546403	184.988	11	2	0.654321	train
CCCCCOCCCCC	0.0206379	1.68533	3.3834	5.43778	158.167	0	0	0	train
Nc1ccc(C(=O)Oc2ccccc2)c(O)c1	0.0205125	1.68798	2.66278	5.08137	229.074	17	1	0	train
CCOP(=S)(OCC)SC1OCCOC1SP(=S)(OCC)OCC	0.0204059	1.69025	4.088	-1.25799	456.009	4	2	0	train
Oc1c(Br)cc(Br)cc1Br	0.0199666	1.6997	4.05029	9.47362	327.773	7	0	0	train
N=C(Nc1ccccc1)Nc1ccccc1	0.0199526	1.7	4.34297	2.96257	211.111	16	1	0	train
CN1C(=CC=O)C(C)(C)c2ccccc21	0.0195054	1.70984	3.18397	2.08704	201.115	11	2	2.51336	train
CCOC(=O)C(C)Oc1ccc(Oc2nc3ccc(Cl)cc3o2)cc1	0.0194984	1.71	6.24456	0.766877	361.072	17	1	0	train
CCCCOC(=O)CCC(=O)OCCCC	0.0194805	1.7104	2.68709	4.91176	230.152	3	2	0	train
O=Cc1ccccc1O	0.0187329	1.72739	1.17309	8.87926	122.037	9	1	0.62037	train
Nc1c(Cl)ccc(Cl)c1Cl	0.018693	1.72832	4.33729	0.917373	194.941	7	0	0	train
CCc1cccc(CC)c1N(COC)C(=O)CCl	0.0186215	1.72998	3.74808	0.703426	269.118	9	1	0	train
Nc1ccc(Cl)c(Cl)c1Cl	0.0185085	1.73263	4.33729	0.941077	194.941	7	0	0	train
CCCCOCCOCCOCc1cc2c(cc1CCC)OCO2	0.0183318	1.73679	3.87899	5.44362	338.209	8	0	0	train
Clc1cc(Cl)cc(Cl)c1	0.018273	1.73819	3.6468	1.05373	179.93	6	0	0	train
O=[N+]([O-])c1ccc([N+](=O)[O-])c(O)c1	0.0182091	1.73971	1.48849	8.96454	184.012	13	2	0	train
Cc1ccc(Cl)c(Cl)c1	0.0182088	1.73972	3.02142	1.04376	159.985	6	0	0	train
CS(=O)(=O)Oc1ccc(Cl)cc1Cl	0.018197	1.74	2.84569	0.643849	239.941	10	2	0	train
O=Cc1ccccc1Cl	0.0178182	1.74914	2.12089	0.782034	140.003	8	1	0.911265	train
CCCSSCCC	0.0174055	1.75931	3.1878	0.0540792	150.054	0	0	0	train
Brc1ccccc1Br	0.017315	1.76158	3.2116	0	233.868	6	0	0	train
Clc1ccc(Cl)c(Cl)c1	0.0163883	1.78547	3.6468	1.04623	179.93	6	0	0	train
C=CC(=O)OCC(C)C	0.0163081	1.7876	1.53168	4.6956	128.084	5	2	1.16903	train
CCCCCCOc1ccc(N)cc1	0.0160561	1.79436	3.72869	5.552	193.147	8	0	0	train
O=c1cc(-c2ccccc2)oc2ccccc12	0.0158362	1.80035	3.58927	5.72866	222.068	17	2	1.53935	train
C#CC(O)CCCC	0.0157923	1.80156	1.25029	8.75292	112.089	2	0	0	train
CCC(C)(C)c1ccc(O)cc1	0.0157667	1.80226	3.45039	9.0951	164.12	7	0	0	train
O=Cc1ccc(Cl)cc1	0.0156338	1.80593	2.12089	0.891828	140.003	8	1	0.864842	train
O=c1oc2ccccc2c(O)c1Cc1c(O)c2ccccc2oc1=O	0.0151606	1.81928	4.20586	5.18321	336.063	12	4	0	train
CCCCCCCCCCO	0.0151481	1.81964	3.1194	8.50701	158.167	0	0	0	train
CCCCCCCCCN	0.0151177	1.82051	2.6957	5.36942	143.167	0	0	0	train
CC(C)Oc1cccc(NC(=O)c2ccccc2C(F)(F)F)c1	0.014834	1.82874	5.02699	2.46541	323.113	16	1	0	train
CCCCc1ccccc1	0.0147939	1.82992	3.0292	0	134.11	6	0	0	train
COc1cc(O)c(C=O)c(OC)c1	0.0147647	1.83078	1.19029	4.88107	182.058	11	1	0.535324	train
COP(=O)(OC)OC=C(Cl)Cl	0.0146962	1.83279	1.62659	0.795987	219.946	7	2	1.54132	train
CCCSCCCCSCCC	0.0144739	1.83941	4.053	-0.186268	206.116	0	0	0	train
CCCCOC(=O)CCCCC(=O)OCCCC	0.014117	1.85026	3.46729	5.01381	258.183	3	2	0	train
C#CCOc1ccc(CCNC(=O)C(OCC#C)c2ccc(Cl)cc2)cc1OC	0.0141077	1.85054	3.46237	0.766772	411.124	8	1	0	train
Clc1ccc(C(c2ccc(Cl)cc2)C(Cl)Cl)cc1	0.0138212	1.85946	5.9123	0.979628	317.954	6	0	0	train
C/C=C/C=O	0.013765	1.86122	0.92148	9.31806	70.0419	4	2	3.88194	train
O=[N+]([O-])OCC(CO[N+](=O)[O-])O[N+](=O)[O-]	0.0137163	1.86276	-1.4431	3.72733	227.003	4	3	0	train
CNC(=O)O/N=C(/C)SC	0.0136636	1.86444	0.78648	-0.830418	162.046	6	2	0	train
c1ccc2nc3ccccc3cc2c1	0.0134644	1.87081	3.79319	0	179.073	14	0	0	train
Clc1cccc(Cl)c1Cl	0.0129363	1.88819	3.6468	1.06993	179.93	6	0	0	train
Cc1cc(O)c([N+](=O)[O-])cc1[N+](=O)[O-]	0.0129166	1.88885	2.13311	9.10372	198.028	13	2	0	train
O=[N+]([O-])c1ccc(Oc2ccccc2)cc1	0.0123493	1.90836	4.30878	5.49048	215.058	16	1	0	train
O=[N+]([O-])c1ccc(-c2ccccc2Oc2ccccc2-c2ccc([N+](=O)[O-])cc2)cc1	0.0123027	1.91	7.50678	6.23711	412.106	31	2	0	train
Cc1cc(N)c([N+](=O)[O-])cc1[N+](=O)[O-]	0.0122641	1.91136	2.00971	5.32709	197.044	13	2	0	train
Oc1cc(Cl)c(Cl)cc1Cl	0.0113953	1.94327	3.72299	0.792373	195.925	7	0	0	train
CCCCCCOc1ccc(C=O)cc1OC	0.0113412	1.94534	3.43519	5.18213	236.141	10	1	0.799155	train
CC(O)C#N	0.0113321	1.94569	-0.04301	8	71.0371	2	0	0	train
O=[N+]([O-])c1ccc(Nc2ccccc2)cc1	0.0112202	1.95	4.35938	3.14744	214.074	16	1	0	train
O=Cc1ccccc1F	0.0109823	1.95931	1.60659	9.98731	124.032	8	1	0.49537	train
Oc1ccc(Cl)cc1O	0.0109788	1.95945	2.12179	0.730772	143.998	8	0	0	train
CCOC(=O)CCCCCCCCC(=O)OCC	0.0105971	1.97481	3.46729	4.84598	258.183	3	2	0	train
BrCCCBr	0.0104408	1.98127	2.1663	0	199.884	0	0	0	train
O=Cc1ccc(Cl)cc1Cl	0.0102679	1.98852	2.77429	0.802867	173.964	8	1	0.942774	train
Nc1cc(Cl)c(Cl)cc1Cl	0.0100388	1.99832	4.33729	0.917373	194.941	7	0	0	train
Cc1cccc([N+](=O)[O-])c1[N+](=O)[O-]	0.0098129	2.0082	1.86562	10.3795	182.033	12	2	0	train
CCOP(=S)(OCC)O/N=C(\C#N)c1ccccc1	0.00977237	2.01	2.96519	5.55166	298.054	15	2	0	train
COP(=S)(OC)Oc1ccc([N+](=O)[O-])c(Cl)c1	0.00942879	2.02554	3.23579	0.411871	296.963	14	2	0	train
Cc1cc([N+](=O)[O-])cc([N+](=O)[O-])c1O	0.0093957	2.02707	1.94181	9.20992	198.028	13	2	0	train
ON(O)OCC(CON(O)O)ON(O)O	0.00933254	2.03	-2.6247	-0.684957	233.05	4	0	0	train
CC(=O)c1ccc(Cl)c(Cl)c1Cl	0.00894954	2.0482	3.81779	0.834564	221.941	8	1	0	train
CCCCOCCOC(=O)COc1ccc(Cl)cc1Cl	0.00890554	2.05034	4.46678	0.728382	320.058	7	1	0	train
CC1=CCC(=C(C)C)CC1	0.00890403	2.05041	3.30538	0	136.125	2	2	2.35301	train
N#CCC#N	0.00850744	2.0702	0.48987	0	66.0218	2	0	0	train
Cc1ccc([N+](=O)[O-])c([N+](=O)[O-])c1	0.00829345	2.08126	1.81091	10.3386	182.033	12	2	0	train
CCCCCCCBr	0.00815773	2.08843	3.3517	0	178.036	0	0	0	train
CC(C)C1=CC2=CC[C@@H]3[C@](C)(CCC[C@@]3(C)C(=O)O)[C@H]2CC1	0.00792237	2.10114	5.29247	9.82913	302.225	4	3	4.80372	train
C=CCOC(=O)C(=C)C	0.00779345	2.10827	1.37797	4.59606	126.068	5	3	1.51472	train
O=[N+]([O-])c1ccccc1Oc1ccc(Cl)cc1	0.00774609	2.11092	4.96218	0.799902	249.019	16	1	0	train
IC(I)I	0.00741473	2.1299	2.575	0	393.721	0	0	0	train
Cc1cc([N+](=O)[O-])ccc1[N+](=O)[O-]	0.00711052	2.1481	2.42751	10.27	182.033	12	2	0	train
C=CC(=O)OCCCCCC	0.00709293	2.14917	2.45598	4.78075	156.115	5	2	1.19427	train
CCCCCCCC#CCO	0.00692699	2.15946	2.42219	8.3334	154.136	2	0	0	train
CC(=O)CC(=O)c1ccccc1	0.00676601	2.16967	1.81679	10.6067	162.068	8	2	0	train
CCCCCc1ccc(O)cc1	0.00660929	2.17985	3.49549	9.02826	164.12	7	0	0	train
O=Cc1cc(Br)ccc1O	0.00647244	2.18893	1.93559	9.02968	199.947	9	1	0.678611	train
C=CC(C)(O)CC/C=C(\C)CCC=C(C)C	0.00645248	2.19027	4.17487	9.72812	222.198	2	3	6.09067	train
CCCCCCCCCCC(C)=O	0.00644747	2.19061	4.34009	10.6178	184.183	2	1	0	train
CCCCCCCCCCCO	0.0060314	2.21958	3.5095	8.53892	172.183	0	0	0	train
Oc1ccc(/N=N/c2ccccc2)cc1	0.00589052	2.22985	4.07588	9.06964	198.079	15	1	0	train
Oc1ccccc1N=Nc1c(O)cccc1-c1ccccc1	0.00588844	2.23	5.49688	9.72791	290.106	22	1	0	train
N#CC(Br)(Br)C(N)=O	0.00578919	2.23738	0.54759	4.9362	239.853	3	1	0	train
Oc1ccccc1N=Nc1cc(-c2ccccc2)ccc1O	0.00577078	2.23877	5.49688	9.67418	290.106	22	1	0	train
O=Cc1c(F)c(F)c(F)c(F)c1F	0.00562169	2.25013	2.16299	9.92811	195.995	8	1	-0.434259	train
CO[P@](=O)(NC(C)=O)SC	0.00549541	2.26	0.49389	-1.2904	183.012	6	2	0	train
Fc1ccc(Oc2ccc(F)cc2)cc1	0.00549153	2.26031	3.91898	5.355	206.054	13	0	0	train
O=C(Oc1ccccc1)c1ccccc1O	0.00541887	2.26609	3.08058	5.08231	214.063	16	1	0	train
CC(C)C(=O)OCC(C)(C)[C@@H](OC(=O)C(C)C)C(C)C	0.00537032	2.27	3.66949	5.31119	286.214	3	2	0	train
CC(O)(c1ccc(Cl)cc1)c1ccc(Cl)cc1	0.00536023	2.27082	3.6754	0.873352	266.027	6	0	0	train
O=Cc1cccc(C(F)(F)F)c1	0.00533599	2.27278	2.14519	10.1183	174.029	8	1	0.384167	train
COC(=O)C1(O)c2ccccc2-c2ccc(Cl)cc21	0.00524807	2.28	2.43779	0.677284	274.04	12	1	0	train
Brc1ccc(Br)cc1	0.00520816	2.28332	3.2116	0	233.868	6	0	0	train
CNC(=O)Oc1cccc2c1OC(C)(C)C2	0.00514707	2.28844	2.21708	2.40865	221.105	11	1	0	train
C#N	0.00503007	2.29843	0.20599	0	27.0109	2	0	0	train
Oc1cc(Cl)c(Cl)cc1O	0.00501453	2.29977	2.77519	0.767809	177.959	8	0	0	train
CC(C)=C1C=C2CC[C@@H]3[C@](C)(CCC[C@@]3(C)C(=O)O)[C@H]2CC1	0.00496817	2.3038	5.43657	9.83969	302.225	4	3	2.45603	train
Clc1ccc(Cl)c(Cl)c1Cl	0.00490591	2.30928	4.3002	1.08327	213.891	6	0	0	train
CCOC(=O)C(Cl)C(=O)OCC	0.00489102	2.3106	0.95389	0.252658	194.035	3	2	0	train
O=[N+]([O-])c1ccc([N+](=O)[O-])cc1	0.00477913	2.32065	1.78289	10.1178	168.017	12	2	0	train
Clc1cc(Cl)c(Cl)nc1Cl	0.00457088	2.34	3.6952	0.972157	214.886	6	0	0	train
Cc1c([N+](=O)[O-])ccc([N+](=O)[O-])c1N	0.00457063	2.34002	2.00971	5.37602	197.044	13	2	0	train
Oc1c(Cl)cc(Cl)c(Cl)c1Cl	0.00448003	2.34872	4.37639	0.813206	229.886	7	0	0	train
CCOP(=S)(CC)Sc1ccccc1	0.00444251	2.35237	3.86668	-0.721188	246.03	6	1	0	train
O=[N+]([O-])c1cc([N+](=O)[O-])cc([N+](=O)[O-])c1	0.00443116	2.35348	1.55009	10.3109	213.002	15	3	0	train
CCCCCCCCBr	0.0043689	2.35963	3.7418	0	192.051	0	0	0	train
CCN(CC)c1c([N+](=O)[O-])cc(C(F)(F)F)c(N)c1[N+](=O)[O-]	0.00420041	2.37671	4.05199	1.21506	322.089	14	2	0	train
CCCCCCNCCCCCC	0.00418388	2.37842	3.7366	3.50319	185.214	0	0	0	train
Cc1cccc(Cl)c1C(Cl)Cl	0.00416869	2.38	3.50312	1.04453	207.961	6	0	0	train
O=C(O)[C@@H]1[C@H](C(=O)O)[C@H]2CC[C@@H]1O2	0.0040738	2.39	0.18309	5.25843	186.053	3	2	0	train
Clc1cc(Cl)cc([C@@]2(CC(Cl)(Cl)Cl)CO2)c1	0.0040738	2.39	4.6381	0.991095	317.894	6	0	0	train
COC(=O)[C@@]1(Cl)CCC[C@]2(C)c3ccc(C(C)C)cc3CC[C@@H]12	0.00396516	2.40174	5.19849	0.667529	334.17	6	1	0	train
C=C1CCC2CC1CC2(C)C	0.00371813	2.42968	3.31499	0	150.141	2	1	0	train
C=C1CC[C@@H]2C[C@@H]1C2(C)C	0.00370157	2.43161	2.92489	0	136.125	2	1	0	train
CC(C)(c1cc(Cl)c(O)c(Cl)c1)c1cc(Cl)c(O)c(Cl)c1	0.00364185	2.43868	6.17519	0.671189	363.959	7	0	0	train
O=[N+]([O-])c1ccccc1[N+](=O)[O-]	0.00355644	2.44898	1.78289	10.2273	168.017	12	2	0	train
CCCCCCS	0.00338955	2.46986	2.4965	0	118.082	0	0	0	train
CNc1ccc(NCCO)c2c1C(=O)c1ccccc1C2=O	0.00338844	2.47	2.47638	2.96998	296.116	18	2	0	train
C#C[C@@H](O)CCCCC	0.00325203	2.48785	1.64039	8.84844	126.104	2	0	0	train
CCCCOC(=O)c1cccc(C(=O)OCCCC)c1	0.00323619	2.48997	3.56879	5.11071	278.152	12	2	0	train
CC(C)COC(=O)c1ccccc1C(=O)OCC(C)C	0.00323594	2.49	3.28059	5.15921	278.152	12	2	0	train
C=Cc1ccc(C(C)(C)C)cc1	0.00304418	2.51653	3.44439	0	160.125	8	1	1.8675	train
O=Cc1cc(Br)cc(Br)c1O	0.00303223	2.51824	2.69809	9.37517	277.858	9	1	0.736852	train
CCCC/C(C(=O)O)=C(/CCCC)C(=O)O	0.00301995	2.52	-0.71312	10.8543	226.121	8	3	0	train
CCCCOC(=O)/C=C/C(=O)OCCCC	0.00289826	2.53786	2.38928	4.82495	228.136	8	3	2.20226	train
C=C[C@@]1(C)CC[C@H]2C(=CC[C@@H]3[C@]2(C)CCC[C@@]3(C)C(=O)O)C1	0.00288292	2.54017	5.29247	9.8341	302.225	3	3	4.51907	train
N#CC(Br)Br	0.00277413	2.55687	1.69209	0	196.848	2	0	0	train
Cn1cc(C(=O)Nc2ccccc2C2CC2C2CC2)c(C(F)F)n1	0.002748	2.56098	4.81078	1.24239	331.15	14	1	0	train
COc1c(Cl)c(Cl)c(Cl)c(Cl)c1Cl	0.00272445	2.56472	5.46299	0.980321	277.863	7	0	0	train
CCCCOCCOC(=O)C(C)Oc1cc(Cl)c(Cl)cc1Cl	0.00269154	2.57	5.50868	0.730207	368.035	7	1	0	train
CCCCC(CC)COC(=O)c1ccccc1C(=O)OCC(CC)CCCC	0.0025704	2.59	6.40139	5.52217	390.277	12	2	0	train
Oc1c(I)cc(I)cc1I	0.00256955	2.59014	3.57659	9.47972	471.732	7	0	0	train
CCOP(=S)(Oc1cnc(C(C)(C)C)nc1)OC(C)C	0.00253995	2.59518	3.91469	5.8545	318.117	11	1	0	train
O=Cc1cccc(Oc2ccccc2)c1	0.00234506	2.62985	3.76058	5.56194	198.068	15	1	0.803426	train
Brc1ccc(Oc2ccccc2)cc1	0.00230942	2.6365	4.74219	5.65931	247.984	13	0	0	train
CCCCCCCC[S@@](=O)[C@@H](C)Cc1ccc2c(c1)OCO2	0.00229087	2.64	5.82199	5.32937	324.176	8	1	0	train
CCCCOC(=O)c1ccc(C(=O)OCCCC)cc1	0.00214736	2.6681	3.56879	5.09316	278.152	12	2	0	train
C1=CC(c2ccc(C3CC=CCC3)cc2)CCC1	0.00213796	2.67	5.18638	0	238.172	6	2	9.3884	train
CCCCCCCCCCCOC(=O)c1ccccc1C(=O)OCCCCCCCCCCC	0.00210806	2.67612	9.03019	5.43685	474.371	12	2	0	train
COP(=S)(OC)Oc1nc(Cl)c(Cl)cc1Cl	0.00210107	2.67756	4.01369	0.782461	320.895	11	1	0	train
C=CCCCCCCC=C	0.00209218	2.6794	3.55138	0	138.141	2	2	3.98711	train
CCOC(=O)[C@H](C)N(C(=O)c1ccccc1)c1ccc(Cl)c(Cl)c1	0.00207874	2.6822	5.35278	0.719734	365.059	15	2	0	train
C=Cc1ccc(CCl)cc1	0.00204942	2.68837	2.54619	1.08918	152.039	8	1	1.87391	train
CC1=CC[C@H]2C[C@H]1C2(C)C	0.00204731	2.68882	2.92489	0	136.125	2	1	2.43461	train
C=Cc1cccc(CCl)c1	0.00204174	2.69	2.54619	1.08052	152.039	8	1	1.89234	train
CNC(=N[N+](=O)[O-])NCc1cnc(Cl)s1	0.00200796	2.69724	0.24689	-0.971711	249.009	7	2	0	train
COCCCC/C(=N\OCCN)c1ccc(C(F)(F)F)cc1	0.00190546	2.72	2.8604	4.96842	318.156	9	1	0	train
Clc1nc(Cl)c(Cl)c(Cl)c1Cl	0.00187003	2.72815	4.3486	0.99299	248.847	6	0	0	train
CCCCCCCCCCCC(C)=O	0.00181929	2.7401	4.73019	10.6508	198.198	2	1	0	train
Oc1cc(Cl)ccc1Oc1ccc(Cl)cc1	0.00181109	2.74206	5.36268	0.753852	253.99	14	0	0	train
Oc1cc(Cl)c(Cl)c(Cl)c1Cl	0.00180123	2.74443	4.37639	0.82941	229.886	7	0	0	train
CCCCCCCCOc1ccccc1NC(C)=O	0.00170142	2.76919	5.21828	2.77826	263.189	10	1	0	train
CC(C)CC(C)Nc1ccc(Nc2ccccc2)cc1	0.00167789	2.77524	5.87679	3.38887	268.194	14	0	0	train
Cc1cc(C(C)(C)C)c(O)c(C(C)(C)C)c1	0.00165978	2.77995	4.38581	10.3845	220.183	7	0	0	train
OC(c1ccc(Cl)cc1)(c1ccc(Cl)cc1)C(Cl)(Cl)Cl	0.00156572	2.80529	5.0257	0.858716	367.91	6	0	0	train
C=C(CCl)CCl	0.00151933	2.81835	1.94639	1.15839	123.985	2	1	0	train
CC(C)(C)c1ccc(Oc2cccc(C=O)c2)cc1	0.00144439	2.84032	5.05808	5.72961	254.131	15	1	0.815041	train
CC(C)(C)NSc1nc2ccccc2s1	0.00125892	2.9	2.42548	-0.961672	238.06	9	0	0	train
O=[N+]([O-])c1cc([N+](=O)[O-])c(O)c([N+](=O)[O-])c1O	0.00123027	2.91	1.33188	9.15076	244.992	17	3	0	train
CCCCCCCCCCCN	0.00122887	2.9105	3.4759	5.40897	171.199	0	0	0	train
CCCSCSP(=S)(OCC)OCC	0.0011749	2.93	3.7884	-0.525967	274.028	4	1	0	train
Oc1ccc(Cl)cc1Cc1cc(Cl)ccc1O	0.00115088	2.93897	4.2331	0.78591	268.006	7	0	0	train
O=Cc1cccc(Oc2ccc(Cl)c(Cl)c2)c1	0.00112357	2.9494	5.06738	0.8602	265.99	15	1	0.827371	train
CCCCC(CC)COP(=O)(Oc1ccccc1)Oc1ccccc1	0.00104713	2.98	6.50708	5.73985	362.165	17	1	0	train
BrC(Br)c1ccccc1C(Br)Br	0.00103748	2.98402	4.5812	0	417.72	6	0	0	train
O=C1c2ccccc2C(=O)N1SC(Cl)(Cl)Cl	0.001	3	3.22689	-1.40367	294.903	11	2	0	train
CCOP(=S)(OCC)SCSCC	0.000958242	3.01852	3.3983	-0.508416	260.013	4	1	0	train
Oc1cc(Cl)ccc1Oc1ccc(Cl)cc1Cl	0.000956712	3.01922	6.01608	0.75906	287.951	14	0	0	train
COP(=S)(OC)Oc1cc(Cl)c(Cl)cc1Cl	0.000954208	3.02036	4.71429	0.844961	319.9	11	1	0	train
CCOP(=S)(OCC)SCn1c(=O)oc2cc(Cl)ccc21	0.000870964	3.06	4.05679	-1.24837	366.987	10	3	0	train
C=CCN=C=S	0.000869651	3.06066	0.27489	0	99.0143	3	3	1.76079	train
O=C1C2(Cl)[C@@]3(Cl)C4(Cl)C(Cl)(Cl)C5(Cl)[C@](Cl)(C1(Cl)[C@]53Cl)[C@]24Cl	0.000851138	3.07	4.85209	1.03337	485.683	2	1	0	train
CCOP(=O)(OCC)OP(=O)(OCC)OCC	0.000831764	3.08	1.4052	4.99145	290.068	9	2	0	train
O=[N+]([O-])c1c(Cl)cc(Cl)c([N+](=O)[O-])c1Cl	0.000814877	3.08891	3.74309	0.141324	269.9	12	2	0	train
CC(C)CC(C)c1sccc1NC(=O)c1cn(C)nc1C(F)(F)F	0.000807512	3.09285	5.58958	-1.29004	359.128	13	1	0	train
CCCCNC(=O)OCC#CI	0.000709856	3.14883	1.58618	2.63344	280.991	4	1	0	train
CCOP(=S)(OCC)SCSc1ccc(Cl)cc1	0.000696608	3.15701	4.52399	-0.684505	341.974	6	1	0	train
CCOP(=S)(CC)Oc1cc(Cl)c(Cl)cc1Cl	0.000676962	3.16944	6.18128	0.900497	331.936	10	1	0	train
CCCCCCCCn1sccc1=O	0.000658802	3.18125	2.38228	-0.948501	213.119	5	2	3.92914	train
CC1=CC(=O)c2ccccc2C1=O	0.000641816	3.19259	1.90648	11.4129	172.052	12	3	1.39352	train
O=P(OCC(Br)CBr)(OCC(Br)CBr)OCC(Br)CBr	0.00063643	3.19625	4.6395	5.79265	691.581	5	1	0	train
CCCCCCCCCc1ccccc1O	0.000630957	3.2	5.05589	9.58318	220.183	7	0	0	train
CCCCCCCCc1ccc(N)cc1	0.000625783	3.20358	5.28009	5.63636	205.183	7	0	0	train
N#Cc1sc2c(=O)c3ccccc3c(=O)c=2sc1C#N	0.000559914	3.25188	2.93455	-2.04657	295.971	12	4	0	train
CCOP(=S)(OCC)OP(=S)(OCC)OCC	0.000549541	3.26	2.9392	5.85334	322.023	9	2	0	train
CCCCCCOC(=O)c1ccccc1C(=O)OCCCCCC	0.000538576	3.26875	5.12919	5.27635	334.214	12	2	0	train
CC(C)CCCCCOC(=O)c1ccccc1C(=O)OCCCCCC(C)C	0.000529538	3.2761	6.40139	5.35921	390.277	12	2	0	train
c1ccc(SSc2ccccc2)cc1	0.000501993	3.2993	3.91909	-0.557798	218.022	6	0	0	train
Cc1c([N+](=O)[O-])ccc([N+](=O)[O-])c1[N+](=O)[O-]	0.000482651	3.31637	2.19471	10.4908	227.018	15	3	0	train
CCCCOC(=O)c1ccccc1C(=O)OCC(CC)CCCC	0.000468761	3.32905	4.98509	5.21248	334.214	12	2	0	train
CC(C)=CCC/C(C)=C/CN(C/C=C(\C)CCC=C(C)C)CCO	0.000446684	3.35	5.37086	2.30042	333.303	2	4	9.19889	train
CCCCCCCCCCSCCN	0.000434503	3.36201	3.819	-0.348449	217.186	0	0	0	train
ClC(Cl)=C(Cl)C(Cl)=C(Cl)Cl	0.000424557	3.37206	4.60978	1.17404	257.813	4	2	0	train
C=CC(C)(O)CC[C@H]1C(=C)CC[C@H]2C(C)(C)CCC[C@]12C	0.00041582	3.38109	5.35478	10.2751	290.261	2	2	1.68374	train
Oc1ccc(O)cc1	0.000398779	3.39927	1.46839	8.64556	110.037	8	0	0	train
CC(C)(C)CC(C)(C)c1ccc(O)cc1	0.000371535	3.43	4.47659	9.25497	206.167	7	0	0	train
CC(C)CCCCCCOC(=O)c1ccccc1C(=O)OCCCCCCC(C)C	0.00034265	3.46515	7.18159	5.38905	418.308	12	2	0	train
CCCCCCC(C)COC(=O)c1ccccc1C(=O)OCC(C)CCCCCC	0.000338844	3.47	7.18159	5.49268	418.308	12	2	0	train
CCCCCCCCCCCCCN	0.000329545	3.48208	4.2561	5.43744	199.23	0	0	0	train
Cl[C@H]1[C@H](Cl)[C@@H](Cl)[C@@H](Cl)[C@H](Cl)[C@H]1Cl	0.000298162	3.52555	3.6444	1.35355	287.86	0	0	0	train
CCCCN(CC)c1c([N+](=O)[O-])cc(C(F)(F)F)cc1[N+](=O)[O-]	0.000296766	3.52759	4.08699	1.36103	335.109	13	2	0	train
O=C(Nc1ccc(Cl)cc1)Nc1ccc(Cl)c(Cl)c1	0.000292179	3.53435	6.08897	0.838983	313.978	16	1	0	train
CCCCCCCCCCc1ccc(N)cc1	0.000264292	3.57792	6.06029	5.66096	233.214	7	0	0	train
O=C(Oc1ccccc1)c1ccccc1C(=O)Oc1ccccc1	0.000251402	3.59963	5.09497	5.29475	318.089	24	2	0	train
COc1ccc(OC)c(C(=O)CBr)c1	0.000247478	3.60646	2.24979	5.06031	257.989	10	1	0	train
CC(C)(C)c1cc(C(C)(C)C)c(O)c(C(C)(C)C)c1	0.000233919	3.63093	5.65529	10.6502	262.23	7	0	0	train
C=CCC1=C(C)C(OC(=O)[C@@H]2[C@@H](C=C(C)C)C2(C)C)CC1=O	0.000228655	3.64082	4.01446	5.66076	302.188	4	5	3.86841	train
c1ccc(-c2ccc(-c3ccccc3)o2)cc1	0.000228134	3.64181	4.63649	5.85574	220.089	17	0	0	train
CC(C)=C[C@H]1[C@@H](C(=O)OCc2ccc(C)cc2C)C1(C)C	0.000217706	3.66213	3.84482	5.55195	286.193	6	2	2.19747	train
CC(c1ccc(Cl)cc1)c1ccc(Cl)cc1	0.000199975	3.69902	5.1285	0.966023	250.032	6	0	0	train
COP(=S)(OC)SCn1nnc2ccccc2c1=O	0.000199575	3.69989	2.98809	-1.24734	317.006	11	3	0	train
O=[N+]([O-])c1cc(Cl)cc(Cl)c1[N+](=O)[O-]	0.000190546	3.72	3.08969	0.257226	235.939	12	2	0	train
ClC1(Cl)C2(Cl)C3(Cl)C4(Cl)C(Cl)(Cl)C5(Cl)C3(Cl)C1(Cl)C5(Cl)C24Cl	0.00018197	3.74	6.223	1.42509	539.626	0	0	0	train
O=[N+]([O-])c1cc([N+](=O)[O-])c(Cl)cc1Cl	0.000171544	3.76562	3.08969	0.341063	235.939	12	2	0	train
Clc1ccc(Cl)c(-c2ccccc2Cl)c1	0.000131826	3.88	5.3622	0.949582	255.961	12	0	0	train
CCCCCCCCOC(=O)c1ccccc1C(=O)OCCCCCCCC	0.000115303	3.93816	6.68959	5.35928	390.277	12	2	0	train
Cc1cc(C)c(C2=C(OC(=O)C(C)(C)C)C3(CCCC3)OC2=O)c(C)c1	0.000112578	3.94855	4.04655	5.85301	356.199	14	3	0	train
COP(=S)(OC)Oc1ccc(Sc2ccc(OP(=S)(OC)OC)cc2)cc1	7.24e-05	4.14	4.90508	-1.29134	465.99	11	2	0	train
CCC1O[C@]2(CCC1C)C[C@@H]1C[C@@H](C/C=C(\C)CC(C)/C=C/C=C3\CO[C@@H]4[C@H](O)C(C)=C[C@@H](C(=O)O1)[C@]34O)O2	6.45e-05	4.19019	4.86295	5.89904	542.324	4	5	9.7775	train
ClC1=C(Cl)[C@]2(Cl)[C@@H]3C=C[C@H](Cl)[C@@H]3[C@@]1(Cl)C2(Cl)Cl	6.19e-05	4.20813	5.09388	1.20962	369.821	2	2	5.3937	train
CCOP(=S)(OCC)SCSC(C)(C)C	4.57e-05	4.3401	4.1769	-0.600939	288.044	4	1	0	train
c1ccc2cc3ccccc3cc2c1	3.39e-05	4.47	3.993	0	178.078	14	0	0	train
COC(C)(C)CCCC(C)C/C=C/C(C)=C/C(=O)OC(C)C	3.24e-05	4.49	5.14827	5.0828	310.251	7	3	5.68062	train
Cc1c(Cl)cc(C(C)(C)C)c(O)c1C(=O)Nc1ccc([N+](=O)[O-])cc1Cl	2.04e-05	4.69	6.0378	0.346061	396.064	19	2	0	train
CC(C)=CC1C(C(=O)OCc2coc(Cc3ccccc3)c2)C1(C)C	1.81e-05	4.74321	4.76578	5.5348	338.188	6	2	2.18228	train
C=Cn1c2ccccc2c2ccccc21	1.66e-05	4.78005	4.30019	2.12963	193.089	15	1	1.86574	train
ClC1=C(Cl)[C@]2(Cl)[C@H]3[C@H]([C@H](Cl)[C@]4(Cl)O[C@H]34)[C@@]1(Cl)C2(Cl)Cl	8.21e-06	5.0856	4.94539	1.127	419.777	2	1	0	train
COP(=O)(OC)Oc1nc(Cl)c(Cl)cc1Cl	6.89e-06	5.16196	3.34229	0.624025	304.918	11	1	0	train
CC1(C)C(C(=O)OC(C#N)c2cccc(Oc3ccccc3)c2)C1(C)C	6.76e-06	5.17	5.49488	5.53049	349.168	13	1	0	train
CC1(C)[C@H](C(=O)O[C@H](C#N)c2cccc(Oc3ccccc3)c2)[C@@H]1/C=C\C(=O)OC(C(F)(F)F)C(F)(F)F	3.14e-06	5.50285	6.60367	3.56817	541.132	13	3	1.40686	train
CC1(C)[C@H](C=C2CCCC2)[C@H]1C(=O)OCc1coc(Cc2ccccc2)c1	2.73e-06	5.56421	5.29998	5.61771	364.204	6	2	2.35589	train
CC1(C)C(C=C(Cl)Cl)C1C(=O)OC(C#N)c1ccc(F)c(Oc2ccccc2)c1	2.6e-06	5.58504	6.46917	0.833971	433.065	13	2	2.21188	train
CC(C)C(C(=O)OC(C#N)c1cccc(Oc2ccccc2)c1)c1ccc(OC(F)F)cc1	4.47e-07	6.34986	6.85388	4.35901	451.16	13	1	0	train
CC1=C2C(=CO[C@H](C)[C@H]2C)C(=O)C(=C(O)O)C1=O	1.29e-07	6.89023	1.73346	5.32741	250.084	13	5	1.29287	train
OCCOCCOCCO	479.423	-2.68072	-0.9958	4.87273	150.089	0	0	0	test
OC1OC[C@H](O)[C@H](O)[C@H]1O	251.25	-2.40011	-2.5823	4.46829	150.053	0	0	0	test
CC1(C)NC(=O)NC1=O	128.858	-2.11011	-0.79761	2.11806	128.059	6	2	0	test
COCOC	91.4539	-1.9612	0.2367	4.46875	76.0524	0	0	0	test
CC1(C)CC(=O)CC(=O)C1	81.499	-1.91115	1.56859	10.8683	140.084	2	2	0	test
C1OCOCO1	66.0824	-1.82009	-0.0777	4.625	90.0317	0	0	0	test
CCOC(N)=O	58.8828	-1.76999	-0.30041	4.18056	89.0477	4	1	0	test
COCCOCCO	47.863	-1.68	-0.3583	4.68176	120.079	0	0	0	test
CCOCC	34.6508	-1.53971	1.0428	4.83333	74.0732	0	0	0	test
C1CCOC1	30.114	-1.47877	0.7968	4.94444	72.0575	0	0	0	test
CN1CCNCC1	22.9253	-1.36032	-0.4786	2.32986	100.1	0	0	0	test
OCCN1CCOCC1	20.5801	-1.31345	-0.6891	2.19792	131.095	0	0	0	test
Cc1cocn1	16.6344	-1.22101	1.16252	4.60301	83.0371	5	0	0	test
OC1CCCC1	15.8489	-1.2	0.9213	8.72917	86.0732	0	0	0	test
CCCCOCCOC(C)=O	15.1356	-1.18	1.60009	4.65814	160.11	3	1	0	test
CCC(=O)OC	12.8825	-1.11	0.80329	4.26042	88.0524	3	1	0	test
C#C[C@](C)(O)CC	12.343	-1.09142	0.86019	8.89583	98.0732	2	0	0	test
O=C(O)c1ccccc1O	11.65	-1.06633	-0.27591	8.86009	137.024	10	1	0	test
CC/C(C)=N/O	9.7555	-0.989249	1.61709	7.92273	87.0684	3	1	0	test
Oc1ccc(Cl)cn1	8.75074	-0.942045	1.81119	0.833611	128.998	7	0	0	test
FCC(F)(F)F	8.01888	-0.904114	1.5182	10.375	102.009	0	0	0	test
CC(C)=NO	7.60002	-0.880815	1.22699	7.73148	73.0528	3	1	0	test
COCCN	6.9439	-0.841603	-0.4085	4.56597	75.0684	0	0	0	test
O=C1CCCCC1	6.48893	-0.812173	1.75349	10.4631	98.0732	2	1	0	test
CCCCCO	5.53704	-0.743277	1.1689	8.19736	88.0888	0	0	0	test
CC(=O)OC(C)C	5.24807	-0.72	1.19179	4.61111	102.068	3	1	0	test
CCN	5.01341	-0.700134	-0.035	4.84722	45.0578	0	0	0	test
C[N+](=O)[O-]	4.55615	-0.658598	-0.2481	8.80556	61.0164	3	1	0	test
OCc1ccccc1	4.2668	-0.630102	0.8394	8.53759	108.058	6	0	0	test
Cc1nc(C)c(C)o1	4.05209	-0.607679	1.19936	5.10301	111.068	5	0	0	test
CC[C@@H](C)N	3.76851	-0.57617	0.7436	5.29167	73.0891	0	0	0	test
CC(C)OP(C)(=O)OC(C)C	3.54813	-0.55	2.29769	5.20526	180.092	4	1	0	test
CC(C)[C@@H](C)N	3.24038	-0.510596	0.9896	5.43519	87.1048	0	0	0	test
CC(=O)c1cccc(N)c1	2.82034	-0.450302	1.43979	5.44417	135.068	9	1	0	test
C=CCC#N	2.70119	-0.431554	1.07848	0	67.0422	2	1	1.56944	test
CCOC(C)=O	2.6253	-0.419179	0.80329	4.40278	88.0524	3	1	0	test
OCCOc1ccccc1	2.50407	-0.398647	1.55849	5.10514	138.068	7	0	0	test
CCOC(=O)CC(C)=O	2.29087	-0.36	0.76249	4.49292	130.063	3	2	0	test
CCC1(c2ccccc2)C(=O)NC(=O)NC1=O	2.0888	-0.319896	0.29839	2.1402	232.085	8	3	0	test
O[C@@H]1C[C@H]2CC[C@@H]1C2	2.03966	-0.309557	1.1673	9.21935	112.089	0	0	0	test
C1CO1	1.90546	-0.28	0.0166	4.5	44.0262	0	0	0	test
ON=C1CCCCC1	1.82386	-0.260993	2.15129	8.27898	113.084	3	1	0	test
CC(=O)OCC(C)C	1.77828	-0.25	1.43939	4.66435	116.084	3	1	0	test
O=c1cccc(Cl)[nH]1	1.66054	-0.220248	0.83887	0.751169	128.998	7	3	5.21176	test
CCOP(=O)(Cc1ccccc1)OCC	1.47807	-0.169694	2.8063	5.3306	228.092	6	1	0	test
CC(=O)CC(C)=O	1.42509	-0.153841	0.78839	10.0333	100.052	2	2	0	test
CC(C)N(CCO)C(C)C	1.38171	-0.140418	1.0975	2.26389	145.147	0	0	0	test
COc1ccccc1[N+](=O)[O-]	1.29648	-0.112767	2.02429	4.76495	153.043	10	1	0	test
c1ccncc1	1.21012	-0.082829	1.0816	0	79.0422	6	0	0	test
C[C@@H](Cl)CCl	1.17881	-0.0714439	1.8525	1.25892	111.985	0	0	0	test
BrCC1CCCCO1	1.15073	-0.0609726	1.9504	5.48553	177.999	0	0	0	test
CN(C)c1nc(=O)n(C2CCCCC2)c(=O)n1C	1.0899	-0.0373884	0.9031	1.67461	252.159	9	5	0	test
Cc1cc(C)c(C#N)c(O)n1	1.05957	-0.0251315	1.29574	9.13856	148.064	9	0	0	test
Cc1cc(Cl)nc(N)n1	0.994393	0.00244212	1.20012	0.770274	143.025	7	0	0	test
NCc1ccccc1	0.954439	0.0202519	0.8058	5.34981	107.073	6	0	0	test
COc1ccc(C(C)=O)c(OC)c1OC	0.932165	0.0305072	1.88339	5.09715	210.089	11	1	0	test
c1ccoc1	0.893555	0.0488786	1.2796	4.58333	68.0262	5	0	0	test
ClC(Cl)Cl	0.859965	0.0655195	1.9864	1.34877	117.914	0	0	0	test
CCOC(=O)CCC(=O)OCC	0.812831	0.09	1.12669	4.6237	174.089	3	2	0	test
COc1ccccc1C(N)=O	0.794467	0.0999239	0.76249	4.90579	151.063	10	1	0	test
C#C[C@](C)(O)c1ccccc1	0.775567	0.110381	1.26579	9.55843	146.073	6	0	0	test
CCCCC(=O)O	0.758578	0.12	1.49509	8.04458	102.068	3	1	0	test
CCCCCCCC/C=C\CCCCCCCC(=O)O	0.724685	0.139851	6.26858	8.50819	282.256	3	2	4.66026	test
CCc1ccc(C)nc1	0.67511	0.170625	2.13192	0	121.089	6	0	0	test
N#Cc1ccccc1	0.652932	0.185132	1.62449	0	103.042	8	0	0	test
OCC#CCO	0.618474	0.208679	-0.94601	7.91264	86.0368	2	0	0	test
CCc1ccc(N)cc1	0.602675	0.219916	2.93949	5.48137	121.089	7	0	0	test
CCN(CC)C(=O)c1cccc(C)c1	0.575561	0.239909	2.16501	1.82815	191.131	9	1	0	test
O=C(c1ccccc1)c1ccncc1	0.562481	0.249892	2.28099	11.8185	183.068	14	1	0	test
Oc1cccc(O)c1	0.546181	0.262663	1.46839	8.65306	110.037	8	0	0	test
CCOc1cc(C=O)ccc1O	0.525765	0.279209	1.57179	5.07023	166.063	10	1	0.710278	test
NC(=O)c1ccc(Cl)cc1Cl	0.502926	0.298496	2.06069	0.717527	188.975	9	1	0	test
c1ccc2scnc2c1	0.472178	0.325895	2.15908	-0.692191	135.014	9	0	0	test
Cc1ccccc1C=O	0.437233	0.359287	1.55022	10.2273	120.058	8	1	0.87037	test
CCNCc1ccccc1	0.425671	0.370926	1.4566	3.26454	135.105	6	0	0	test
CC1(C)[C@H]2CC[C@]1(C)[C@H](O)C2	0.409424	0.387827	2.1935	9.81424	154.136	0	0	0	test
Nc1ccccc1N	0.40738	0.39	1.95929	5.39481	108.069	8	0	0	test
C1CCCC1	0.389045	0.41	1.9505	0	70.0783	0	0	0	test
Cc1ccccc1C#N	0.380581	0.419553	1.70722	0	117.058	8	0	0	test
Cc1ccc(N(C)C)cc1	0.367612	0.434611	1.78062	2.09667	135.105	7	0	0	test
C#CC(C)(O)CCC(C)C	0.347538	0.458998	1.88639	9.33597	140.12	2	0	0	test
ClC=C(Cl)Cl	0.341622	0.466455	2.42789	1.14643	129.914	2	1	2.39232	test
Cc1c(N)cccc1[N+](=O)[O-]	0.33043	0.480921	1.68062	5.45398	152.059	10	1	0	test
NC(=O)C(Br)Br	0.321142	0.493303	0.82149	4.91319	214.858	3	1	0	test
Oc1ccccc1	0.313686	0.503505	1.76279	8.63222	94.0419	7	0	0	test
CCSC(C)CC1CC(=O)C(/C(CC)=N/OC/C=C/Cl)=C(O)C1	0.306294	0.513862	4.93067	-0.683856	359.132	8	4	3.97399	test
Cc1ccc([N+](=O)[O-])cc1	0.299872	0.523064	2.04371	10.1178	137.048	9	1	0	test
CCN(CCO)c1cccc(C)c1	0.29522	0.529854	2.06031	2.15972	179.131	7	0	0	test
CN(C)Cc1ccccc1	0.280951	0.551369	1.4087	2.16204	135.105	6	0	0	test
Cc1ccc(C=O)cc1	0.275522	0.559844	1.49551	10.1178	120.058	8	1	0.846667	test
C=CCNc1ccccc1	0.269351	0.569682	2.81078	3.17625	133.089	7	1	1.84028	test
COC(=O)c1ccc(O)cc1O	0.264118	0.578202	0.85279	4.37639	168.042	11	1	0	test
Cc1ccc(N)c(Cl)c1	0.252507	0.597726	3.05851	0.877867	141.035	7	0	0	test
CCCCOCCCC	0.247376	0.606642	2.6032	5.31444	130.136	0	0	0	test
O=C(Cl)c1ccccc1	0.244773	0.611237	2.03399	0.449198	140.003	8	1	0	test
Nc1ccc(O)c([N+](=O)[O-])c1	0.233085	0.632485	1.30349	5.24972	154.038	11	1	0	test
NNC(N)=S	0.22852	0.641075	-1.3067	2.30041	91.0204	5	1	0	test
CCCCC(=O)CCCC	0.218605	0.66034	3.16979	10.9608	142.136	2	1	0	test
COc1cc(OC)nc(NC(=O)NS(=O)(=O)c2c(Cl)nc3ccccn23)n1	0.216001	0.665545	2.82765	0.211377	412.036	24	3	0	test
CCCC(C)C1(CC)C(=O)N=C(O)NC1=O	0.205984	0.686166	0.32328	2.12548	225.124	8	3	0	test
O=C(O)CN(CCN(CC(=O)O)CC(=O)O)CC(=O)O	0.204508	0.68929	-1.83731	1.0708	292.091	3	4	0	test
O=[N+]([O-])c1ccc(F)cc1	0.200074	0.69881	2.15479	9.99533	141.023	9	1	0	test
Cc1ccccc1OP(=O)(Oc1ccccc1C)Oc1ccccc1C	0.196676	0.706248	5.80136	5.88519	368.118	23	1	0	test
Cc1ccc(O)cc1	0.189853	0.721584	1.79081	8.75667	108.058	7	0	0	test
O=[N+]([O-])c1ccccc1Cl	0.186341	0.729691	2.66909	0.555861	156.993	9	1	0	test
ClCCCCCCl	0.178866	0.747472	2.6343	1.26985	140.016	0	0	0	test
C=C(C)C(=O)OCCOCC	0.174275	0.758765	1.30228	4.74204	158.094	5	2	0	test
Nc1ccc(F)c(C(F)(F)F)c1	0.168488	0.773431	1.8014	5.0575	179.036	7	0	0	test
Cc1ccc2nn[nH]c2c1	0.165334	0.781638	0.90921	2.79926	133.064	9	0	0	test
Nc1ccc(F)cc1	0.158986	0.798641	1.06899	5.26	111.048	7	0	0	test
O=CN(c1ccccc1)c1ccccc1	0.15526	0.808941	3.74208	1.61111	197.084	15	1	0.824074	test
Cc1cccc(C)c1	0.151254	0.820293	1.74264	0	106.078	6	0	0	test
Cc1ccc([N+](=O)[O-])cc1[N+](=O)[O-]	0.146065	0.835455	2.42751	10.27	182.033	12	2	0	test
O=[N+]([O-])c1cccc(O)c1	0.144544	0.84	1.72129	8.7575	139.027	10	1	0	test
CN(C)C(=O)NC1CC2CC1C1CCCC21	0.144288	0.84077	1.68029	1.65092	222.173	4	1	0	test
CCOP(=S)(OCC)Oc1ccc([S@@](C)=O)cc1	0.140956	0.850918	3.06969	5.77217	308.031	13	2	0	test
Cc1ccc(O)c(C)c1	0.137223	0.862573	1.87354	9.0437	122.073	7	0	0	test
COC(=O)c1ccc([N+](=O)[O-])cc1	0.131034	0.882616	1.20879	4.42781	181.038	12	2	0	test
ClC[C@@H]1CO1	0.128202	0.892105	0.624	1.16418	92.0029	0	0	0	test
CCOC(=O)c1ccccc1O	0.121378	0.915859	1.53729	4.70981	166.063	10	1	0	test
Cc1ccc(O)cc1C	0.120379	0.919448	1.81883	8.9375	122.073	7	0	0	test
CCCCCCCCOC(=O)[C@H](C)O	0.11749	0.93	2.50479	4.82105	202.157	3	1	0	test
Brc1ccccc1	0.115676	0.936758	2.4491	0	155.957	6	0	0	test
CCN(CC)c1ccccc1	0.109743	0.959625	2.5328	2.33333	149.12	7	0	0	test
Nc1cccc(Cl)c1	0.104939	0.979063	3.03049	0.926725	127.019	7	0	0	test
c1ccc(-c2ccncc2)cc1	0.104551	0.980674	2.797	0	155.073	12	0	0	test
ClC(Cl)=C(Cl)Cl	0.100753	0.996743	2.99439	1.22977	163.875	2	1	0	test
O=Cc1ccccc1[N+](=O)[O-]	0.0981475	1.00812	1.23469	10.2273	151.027	11	2	0.47037	test
O=Cc1ccc(O)cc1O	0.0953924	1.02049	0.87869	8.75709	138.032	10	1	0.522593	test
CCc1ccc(O)cc1	0.0851416	1.06986	2.32519	8.85219	122.073	7	0	0	test
O=C(c1ccccc1)c1ccccc1	0.0813915	1.08942	2.88599	11.8463	182.073	14	1	0	test
C=C(C)C(=O)OCCCC	0.0776247	1.11	2.06588	4.80537	142.099	5	2	0	test
COC(=O)c1ccc(C(=O)OC)cc1	0.074131	1.13	1.22819	4.50782	194.058	12	2	0	test
CCOC(=O)c1ccccc1	0.0722584	1.14111	1.83169	4.78898	150.068	9	1	0	test
CCCCc1ccc(N)cc1	0.0680083	1.16744	3.71969	5.55533	149.12	7	0	0	test
Cc1c[nH]c2ccccc12	0.0675892	1.17012	1.71402	3.18782	131.073	9	0	0	test
CC(=O)[C@@H](C)CN(C)C	0.0660047	1.18043	1.00699	2.01991	129.115	2	1	0	test
Cc1cccc2ccccc12	0.0631204	1.19983	2.86782	0	142.078	10	0	0	test
Cc1ccc([N+](=O)[O-])c(N)c1[N+](=O)[O-]	0.061677	1.20988	1.44782	5.30269	197.044	13	2	0	test
C=Cc1ccccc1	0.0602386	1.22013	2.14689	0	104.063	8	1	1.83333	test
Oc1cc(Cl)ccc1Cl	0.0588844	1.23	3.06959	0.77154	161.964	7	0	0	test
CSCCCCCCSC	0.0562749	1.24969	3.2728	-0.14248	178.085	0	0	0	test
CC(C)CCCCCOC(=O)C(C)Oc1cc(Cl)c(Cl)cc1Cl	0.0548143	1.26111	6.90838	0.747855	380.071	7	1	0	test
CC(C)c1ccccc1	0.0525177	1.27969	2.81	0	120.094	6	0	0	test
Oc1ccc(Cl)cc1Cl	0.0506088	1.29577	3.06959	0.77904	161.964	7	0	0	test
CCOP(=S)(OCC)Oc1ccc2c(C)c(Cl)c(=O)oc2c1	0.0497218	1.30345	4.47427	0.488063	362.014	16	3	0	test
Nc1cccc(OCc2ccccc2)c1	0.046216	1.33521	3.00909	5.59287	199.1	8	0	0	test
Nc1ccccc1Cl	0.0443531	1.35308	3.03049	0.883206	127.019	7	0	0	test
O=[N+]([O-])c1ccc(O)cc1C(F)(F)F	0.043008	1.36645	1.8217	10.1832	206.007	10	1	0	test
O=C(O)/C=C/C(=O)O	0.042658	1.37	-0.12812	7.81222	116.011	8	3	1.11574	test
Oc1ccc(Cl)cc1	0.041641	1.38048	2.41619	0.896111	128.003	7	0	0	test
CC(C)CCCCCC(O)O	0.040738	1.39	1.9036	8.51644	160.146	0	0	0	test
CC(CCO)CC(C)(C)C	0.0398107	1.4	2.4411	8.63351	144.151	0	0	0	test
Cc1ccc2cc(C)c(C)cc2c1	0.0393864	1.40465	2.92386	0	170.11	10	0	0	test
N#Cc1c(Cl)cccc1Cl	0.0382534	1.41733	2.93129	0.811617	170.964	8	0	0	test
O=C(O)c1c(Cl)ccc(Cl)c1Cl	0.0380189	1.42	3.31339	0.650861	223.92	9	1	0	test
Oc1ccc(-c2ccccc2)cc1	0.0363168	1.43989	3.47819	9.10357	170.073	13	0	0	test
CC(C)=CC=C(C)C	0.0341994	1.46598	2.77118	0	110.11	4	2	4.24074	test
CN(C)c1ccc(/C=C/C=O)cc1	0.0338568	1.47035	2.01588	2.03494	175.1	11	2	4.05254	test
CN1CCCC1c1cccnc1	0.0323594	1.49	1.5072	2.39981	162.116	6	0	0	test
CNC(=O)ON=C(SC)C(=O)N(C)C	0.031272	1.50484	-0.14522	-1.38301	219.068	9	3	0	test
Cc1ccc(Cl)cc1Cl	0.0289334	1.5386	3.02142	1.02806	159.985	6	0	0	test
CN1CCC[C@@H]1[C@H]1CCCN(OS(=O)(=O)ON2CCC[C@@H]([C@@H]3CCCN3C)C2)C1	0.0288403	1.54	1.2466	1.67878	430.261	7	2	0	test
CCCCOCCOP(=O)(OCCOCCCC)OCCOCCCC	0.0281726	1.55017	3.6144	5.42247	398.243	5	1	0	test
O=C(C=CC=Cc1ccc2c(c1)OCO2)N1CCCCC1	0.0275367	1.56009	3.47536	1.91113	285.136	15	3	7.24766	test
CC(=O)/C=C/C1=C(C)CCCC1(C)C	0.0263712	1.57887	3.74447	10.8947	192.151	6	3	3.69715	test
O=C/C=C/c1ccccc1	0.0257133	1.58984	1.94988	9.89137	132.058	10	2	4.02315	test
CC(C=O)Cc1ccc(C(C)(C)C)cc1	0.0245559	1.60984	3.59549	10.5354	204.151	6	1	1.01158	test
ON=Cc1ccccc1O	0.0234776	1.62935	1.57089	8.10247	137.048	10	1	1.17593	test
COc1cc(Cl)c(Cl)cc1O	0.0230337	1.63764	3.07819	0.8239	191.974	8	0	0	test
c1ccc(Nc2ccccc2)cc1	0.0223982	1.64979	4.03029	3.30389	169.089	13	0	0	test
Cc1cc(O)cc(C)c1Cl	0.0218776	1.66	2.47223	0.888395	156.034	7	0	0	test
CCCCCCBr	0.0209386	1.67905	2.9616	0	164.02	0	0	0	test
CC(C)(c1ccc(O)cc1)c1ccc(O)cc1	0.0204475	1.68936	3.56159	9.2963	228.115	7	0	0	test
CNC1=C(c2cccc(C(F)(F)F)c2)C(=O)C(c2ccccc2)O1	0.0199341	1.7004	3.30298	2.75617	333.098	12	2	0	test
CCCCc1ccc2nn[nH]c2c1	0.0188452	1.7248	2.22379	2.87526	175.111	9	0	0	test
O=c1c2ccccc2oc2ccccc12	0.0186209	1.73	3.49248	5.62699	196.052	15	1	0	test
N#Cc1cc(I)c(O)c(I)c1	0.018233	1.73914	2.53929	9.43874	370.83	9	0	0	test
N#CCCl	0.0178396	1.74862	0.81499	0.887946	74.9876	2	0	0	test
Brc1cccc(Br)c1	0.0165959	1.78	3.2116	0	233.868	6	0	0	test
Sc1nc2cc(Cl)ccc2s1	0.0158682	1.79947	3.10118	-0.68143	200.947	9	0	0	test
O=[N+]([O-])c1cc([N+](=O)[O-])c2ccccc2c1O	0.0157486	1.80276	2.57158	10.6232	233.02	17	2	0	test
Cc1ccc2ccccc2c1	0.0151356	1.82	2.86782	0	142.078	10	0	0	test
[truncated: 68 more rows]

## Sheet: fathead minnow (2)
SMILES	LC50 (mmol/L)	pLC50 (mmol/L)	fragC	minHBa	minHdsCH	MW	nAtomP	nBondsD2	SdsCH	XLogP	train / test
[truncated: 1,009 more rows]

[truncated: 2 more sheets: zebrafish embryo (1), zebrafish embryo (2)]
