# Supplementary material for: QSAR Modeling to Predict Aquatic Toxicity Across Multiple Species
Source: Toxics. 2026 Jun 7;14(6):498. doi: 10.3390/toxics14060498 (PMC13307692; doi:10.3390/toxics14060498)
Supplement: Supplementary file 1 [file toxics-14-00498-s001.zip › File S2. Supplementary QSAAR data.xlsx]

## Sheet: fathead minnow vs. Raphidocelis
SMILES	pLC50 (mmol/L) fathead minnow	pErC50 (mmol/L) Raphidocelis subcapitata	CrippenLogP	MAXDP	maxHother	nN	nsNH2	train / test
CC(O)CO	-2.76755	-1.11889	-0.6405	2.11111	0	0	0	train
C1N2CN3CN1CN(C2)C3	-2.55026	0.146457	-1.0198	0.46875	0	4	0	train
CCOCCOCCO	-2.19301	-2.04466	0.0318	2.25697	0	0	0	train
CN(C)C=O	-2.16031	-1.13636	-0.06171	2.43056	0.706944	1	0	train
C1COCCO1	-2.09114	-1.05526	0.0332	1.44444	0	0	0	train
CC(O)CC(C)(C)O	-1.94994	-0.927752	0.5282	3.02806	0	0	0	train
CCOCC	-1.53971	-1.48885	1.0428	1.33333	0	0	0	train
NCCO	-1.5301	1.38777	-1.0626	1.75	0	1	1	train
CCCCO	-1.36967	-1.13034	0.7788	2.06625	0	0	0	train
OC(=O)C(Cl)(Cl)Cl	-1.09197	0.999743	1.67509	3.14352	0	0	0	train
O=C1CCCCCN1	-1.09	-0.946599	0.91049	3.57194	0	1	0	train
CCNCC	-1.06947	0.131459	0.6158	0.611111	0	1	0	train
OC(=O)c1ccccc1O	-1.06633	0.327065	1.05879	3.26176	0.60625	0	0	train
CCC(C)=NO	-0.989249	0.735741	1.61709	1.92273	0	1	0	train
CCCCOCCOCCOCCO	-0.96	-0.649601	0.8286	2.40361	0	0	0	train
COC(C)(C)C	-0.885423	-0.0964719	1.4313	1.4375	0	0	0	train
OC1CCCCC1	-0.849113	-0.613425	1.3114	2.90917	0	0	0	train
O=C1CCCCC1	-0.812173	-1.07552	1.75349	3.46306	0	0	0	train
CCCCCO	-0.743277	-0.623516	1.1689	2.19736	0	0	0	train
CC(=O)Nc1ccc(O)cc1	-0.730536	-0.483599	2.18458	3.52447	0.569792	1	0	train
OCc1ccccc1	-0.630102	-0.852836	0.8394	2.53759	0.469097	0	0	train
ClCCl	-0.586005	-0.967934	1.4215	0.0771605	0	0	0	train
CCOC(C)=O	-0.419179	-1.65087	0.80329	2.82153	0	0	0	train
COC(=O)C(C)=C	-0.410669	0.0657292	0.89558	3.18981	0.521597	0	0	train
ON=C1CCCCC1	-0.260993	1.06218	2.15129	2.27898	0	1	0	train
CC(C)COC(C)=O	-0.25	-0.50343	1.43939	3.12597	0	0	0	train
CC(=C)C(=O)OCCO	-0.240572	-0.737105	0.25808	3.46884	0.529959	0	0	train
OC(=O)CCl	-0.19	2.76893	0.54369	2.40895	0	0	0	train
Cc1cccnc1	-0.189985	0.463603	1.10962	0.884259	0.565	1	0	train
Cc1ccc(N)cc1	-0.169241	0.649471	2.40511	1.42667	0.462153	1	1	train
ClCCCl	-0.115088	-0.370639	1.464	0.055727	0	0	0	train
COc1ccccc1[N+]([O-])=O	-0.112767	0.428937	2.02429	3.3062	0.639653	1	0	train
COCC(C)OC(C)=O	-0.09	-0.879167	0.81829	3.25121	0	0	0	train
Nc1nc[nH]n1	-0.0754954	0.111591	-0.68981	1.02431	0.708681	4	1	train
CC(Cl)CCl	-0.0714439	-0.0969695	1.8525	0.33582	0	0	0	train
COc1ccc(C=O)cc1	-0.0701454	0.348376	1.47609	3.16529	0.715731	0	0	train
Oc1ccccc1[N+]([O-])=O	-0.0266238	1.36495	1.72129	3.06731	0.649653	1	0	train
ClCCCCl	-0.0190532	0.0360684	1.8541	0.0482253	0	0	0	train
CNc1ccccc1	0.0298943	0.728652	1.7283	0.526944	0.462153	1	0	train
ClC(Cl)Cl	0.0655195	-0.297389	1.9864	0.00308642	0	0	0	train
Nc1ccc(cc1)[N+]([O-])=O	0.0658221	0.506546	1.59789	3.07697	0.618403	2	1	train
CC=O	0.0928025	0.228738	0.43909	1.80556	0.6375	0	0	train
CCCCCCCC\C=C/CCCCCCCC(O)=O	0.139851	2.03567	6.26858	3.32408	0.260703	0	0	train
CC1(C)OC2(C)CCC1CC2	0.1798	-0.210037	2.7441	2.56019	0	0	0	train
OC(=O)CCCCC(O)=O	0.18	0.393673	0.94989	2.89655	0	0	0	train
CCc1ccccc1N	0.209842	0.39114	2.93949	1.63106	0.452153	1	1	train
CCc1ccc(N)cc1	0.219916	1.13764	2.93949	1.48137	0.452153	1	1	train
C1c2ccccc2-c2ccccc12	0.220313	2.3395	3.1186	0.217593	0.44	0	0	train
OC(=O)CN(CC(O)=O)CC(O)=O	0.247443	0.80401	-1.22391	3.14517	0	1	0	train
CCOCCC(=O)OCC	0.29	0.230135	1.20999	3.61565	0	0	0	train
c1ccc2scnc2c1	0.325895	0.467622	2.15908	1.26891	0.480671	1	0	train
Nc1ccccc1N	0.39	2.11989	1.95929	1.39481	0.493403	2	2	train
ClCC(Cl)CCl	0.419461	0.260721	2.0714	0.107039	0	0	0	train
Nc1ccccc1[N+]([O-])=O	0.46	0.496561	1.59789	3.14731	0.618403	2	1	train
Cc1cccc(N)c1	0.469842	0.59993	2.40511	1.45861	0.467778	1	1	train
OC(=O)CS	0.49	1.3203	0.23469	2.41512	0	0	0	train
CCOCCOC(C)=O	0.499916	-0.879167	0.81989	3.12912	0	0	0	train
CC(=O)OC=C	0.52	0.985294	0.85308	2.75028	0.684375	0	0	train
Cc1ccc(cc1)[N+]([O-])=O	0.523064	1.13687	2.04371	3.11778	0.587153	1	0	train
CCCCCCCO	0.524534	0.533429	1.9491	2.36559	0	0	0	train
CN(C)Cc1ccccc1	0.551369	1.98454	1.4087	0.162037	0.43674	1	0	train
c1ccccc1	0.571604	-0.201311	1.6866	0	0.45	0	0	train
C=CC#N	0.584887	0.724493	0.68838	1.50694	0.595833	1	0	train
Nc1ccc(Cl)cc1	0.607972	1.52408	3.03049	1.44484	0.46061	1	1	train
Nc1ccc(O)c(c1)[N+]([O-])=O	0.632485	1.48866	1.30349	3.16398	0.677431	2	1	train
NNC(N)=S	0.641075	0.680385	-1.3067	1.05041	0	3	2	train
Clc1ccccc1	0.677203	0.577078	2.34	0.156036	0.439012	0	0	train
Cc1cccc(C)c1O	0.686197	0.433408	1.87354	3.2063	0.459097	0	0	train
OC(=O)CN(CCN(CC(O)=O)CC(O)=O)CC(O)=O	0.68929	1.68737	-1.83731	3.55499	0	2	0	train
CCCC(C)C=O	0.729185	1.22223	1.85539	2.89477	0.556319	0	0	train
O=C1NC(=O)NC(=O)N1	0.79	-0.867075	-1.27321	3.18	0	3	0	train
Cc1cccc(C)c1	0.820293	1.07624	1.74264	0.166667	0.41875	0	0	train
Cc1cccc(Cl)c1	0.83905	1.54536	2.36802	0.239369	0.417207	0	0	train
Cc1ccccc1O	0.861433	-0.0701487	1.84552	2.91926	0.517708	0	0	train
Cc1ccc(O)c(C)c1	0.862573	1.09985	1.87354	3.0437	0.502083	0	0	train
Oc1cccc(Cl)c1	0.91	1.04652	2.41619	2.83923	0.522346	0	0	train
ClC(Cl)C(Cl)Cl	0.914947	0.489364	2.5938	0.00445816	0	0	0	train
OC(=O)C(F)(F)C(F)(F)C(F)(F)C(F)(F)F	0.919149	0.425065	2.77309	4.12521	0	0	0	train
Brc1ccccc1	0.936758	1.11382	2.4491	0.187243	0.438148	0	0	train
CCOC(=O)c1ccccc1C(=O)OCC	0.947163	0.498955	2.00839	4.54421	0.600384	0	0	train
CCN(CC)c1ccccc1	0.959625	1.72638	2.5328	0.333333	0.435907	1	0	train
CCCCCCCCO	0.982954	0.671603	2.3392	2.42278	0	0	0	train
Cc1c(cccc1[N+]([O-])=O)[N+]([O-])=O	0.990907	1.08406	1.86562	3.37954	0.652708	2	0	train
ClC(Cl)=C(Cl)Cl	0.996743	0.78315	2.99439	0.231824	0	0	0	train
Cc1cc(C)c(O)c(C)c1	1.01993	1.14975	1.90156	3.33074	0.431319	0	0	train
CCOC(=O)CC(=O)OCC	1.04937	-0.740163	0.73659	3.60524	0	0	0	train
CCc1ccc(O)cc1	1.06986	0.746176	2.32519	2.85219	0.507708	0	0	train
O=C(c1ccccc1)c1ccccc1	1.08942	1.71618	2.88599	4.8463	0.5125	0	0	train
CCCCOC(=O)C(C)=C	1.11	0.790864	2.06588	3.69588	0.505644	0	0	train
CC(C)c1ccc(N)cc1	1.13	0.875398	3.50049	1.52682	0.442153	1	1	train
Sc1nc2ccccc2s1	1.15754	2.52371	2.44778	1.54703	0.468696	1	0	train
ClCC(Cl)C=C	1.17806	0.32994	1.94479	0.698503	0.378441	0	0	train
[O-][N+](=O)c1cccc(c1)[N+]([O-])=O	1.18126	2.63429	1.78289	3.1587	0.755556	2	0	train
Cc1ccc(C)c(O)c1C	1.21996	0.981534	1.90156	3.38713	0.443472	0	0	train
C=Cc1ccccc1	1.22013	1.87117	2.14689	0.630926	0.45	0	0	train
Clc1cccc(Cl)c1	1.22993	1.36492	2.9934	0.312071	0.415664	0	0	train
CC(C)(OOC(C)(C)c1ccccc1)c1ccccc1	1.24	1.25553	4.123	2.23473	0.452294	0	0	train
C1CCCCC1	1.26959	0.638308	2.3406	0	0	0	0	train
Oc1cc(Cl)cc(Cl)c1	1.29034	1.88104	3.06959	3.04623	0.491824	0	0	train
Nc1ccc(Cl)c(Cl)c1	1.31829	1.50954	3.68389	1.57185	0.449622	1	1	train
Cc1ccc(Cl)cc1	1.32905	1.31512	2.36802	0.193073	0.405054	0	0	train
Nc1ccccc1Cl	1.35308	0.65671	3.03049	1.56071	0.46061	1	1	train
Nc1cc(Cl)cc(Cl)c1	1.36033	1.56431	3.68389	1.61179	0.436269	1	1	train
CCNc1nc(Cl)nc(NCC)n1	1.36138	2.90196	2.19898	1.20519	0	5	0	train
OCCOC(=O)C=C	1.38093	1.28648	-0.13202	3.11931	0.639653	0	0	train
CCCCCCCCCO	1.40219	1.8164	2.7293	2.46895	0	0	0	train
Nc1ccc(Cl)cc1Cl	1.40861	1.21114	3.68389	1.64777	0.443441	1	1	train
Oc1ccc(cc1)-c1ccccc1	1.43989	1.85042	3.47819	3.10357	0.533333	0	0	train
CNC(=O)OC1=CC=CC2=CC=CC=C21	1.47537	1.52812	2.65678	4.09156	0.576389	1	0	train
CCCCCCCCC(C)=O	1.49651	1.50335	3.55989	3.53261	0	0	0	train
Cc1ccc(Cl)cc1Cl	1.5386	1.79584	3.02142	0.349108	0.392866	0	0	train
CCCCOCCOP(=O)(OCCOCCCC)OCCOCCCC	1.55017	0.800808	3.6144	5.7699	0	0	0	train
Nc1c(Cl)cc(Cl)cc1Cl	1.59	1.7217	4.33729	1.85071	0.393595	1	1	train
CCOC(=O)C=C	1.6005	1.6385	0.89558	3.07153	0.618819	0	0	train
O(c1ccccc1)c1ccccc1	1.62956	2.46721	3.97969	2.07833	0.533333	0	0	train
N(c1ccccc1)c1ccccc1	1.64979	2.59465	4.03029	0.803889	0.477778	1	0	train
Nc1ccccc1O	1.65	2.86155	1.34499	2.79426	0.548958	1	1	train
Oc1c(Br)cc(Br)cc1Br	1.6997	2.23682	4.05029	3.47362	0.41918	0	0	train
N=C(Nc1ccccc1)Nc1ccccc1	1.7	1.4437	4.34297	2.74134	0.507778	3	0	train
Oc1ccccc1C=O	1.72739	1.40525	1.17309	3.06731	0.746875	0	0	train
Nc1ccc(Cl)c(Cl)c1Cl	1.73263	1.73967	4.33729	1.77478	0.432454	1	1	train
Clc1cc(Cl)cc(Cl)c1	1.73819	1.57386	3.6468	0.359078	0.37797	0	0	train
Cc1ccc(Cl)c(Cl)c1	1.73972	2.05795	3.02142	0.317301	0.394066	0	0	train
Cc1ccc2ccccc2c1	1.82	1.87377	2.86782	0.203704	0.444898	0	0	train
CCCCc1ccccc1	1.82992	1.92334	3.0292	0.225139	0.424047	0	0	train
Clc1cccc2ccccc12	1.84922	1.86716	3.4932	0.213906	0.44237	0	0	train
Clc1cccc(Cl)c1Cl	1.88819	2.05098	3.6468	0.280974	0.404676	0	0	train
BrCCCBr	1.98127	0.638019	2.1663	0.135995	0	0	0	train
Nc1cc(Cl)ccc1Cl	1.98861	1.2245	3.68389	1.68772	0.430088	1	1	train
Cc1cc(cc(c1O)[N+]([O-])=O)[N+]([O-])=O	2.02707	1.54854	1.94181	3.37176	0.792431	2	0	train
CCCCCc1ccc(O)cc1	2.17985	1.87274	3.49549	3.02826	0.491756	0	0	train
c1ccc2c(c1)[nH]c1ccccc12	2.19408	2.40999	3.24439	0.877963	0.477778	1	0	train
[O-][N+](=O)c1ccc(cc1)[N+]([O-])=O	2.32065	3.04926	1.78289	3.11778	0.698403	2	0	train
Oc1c(Cl)cc(Cl)c(Cl)c1Cl	2.34872	2.03929	4.37639	3.63771	0.407677	0	0	train
CC1COC(Cn2cncn2)(O1)c3ccc(Oc4ccc(Cl)cc4)cc3Cl	2.35225	2.44916	5.23038	2.73951	0.731696	3	0	train
CCCCCCS	2.46986	3.03079	2.4965	0.261064	0	0	0	train
CC(C)COC(=O)c1ccccc1C(=O)OCC(C)C	2.49	2.18901	3.28059	4.98253	0.582367	0	0	train
O=P(Oc1ccccc1)(Oc1ccccc1)Oc1ccccc1	2.5606	1.91125	5.55317	6.17819	0.593789	0	0	train
CCCCC(CC)COC(=O)c1ccccc1C(=O)OCC(CC)CCCC	2.59	0.591373	6.40139	5.56978	0.55823	0	0	train
CCCCCCCCCCCC#N	2.62886	3.08203	4.49709	2.31606	0	1	0	train
CCCCC(CC)COC(=O)CCCCC(=O)OCC(CC)CCCC	2.67647	0.869593	6.29989	4.79776	0	0	0	train
CCCCCCCCCCCC(C)=O	2.7401	3.21792	4.73019	3.65085	0	0	0	train
OC(c1ccc(Cl)cc1)(c1ccc(Cl)cc1)C(Cl)(Cl)Cl	2.80529	1.28699	5.0257	5.62164	0.399049	0	0	train
CC(C)(C)NSC1=NC2=CC=CC=C2S1	2.9	3.39896	2.42548	1.79814	0.454869	2	0	train
BrCC(Br)COP(=O)(OCC(Br)CBr)OCC(Br)CBr	3.19625	2.40848	4.6395	5.8663	0	0	0	train
CNCC[C@@H](Oc1ccc(cc1)C(F)(F)F)c2ccccc2	3.28	1.00648	3.7528	4.56453	0.682246	1	0	train
S(Sc1ccccc1)c1ccccc1	3.2993	4.05975	3.91909	0.331363	0.423014	0	0	train
Oc1ccc(O)cc1	3.39927	3.31726	1.46839	2.64556	0.580208	0	0	train
CCCCCCCCCCCCCOC(=O)c1ccccc1C(=O)OCCCCCCCCCCCCC	3.48575	1.02566	10.5906	5.59706	0.556506	0	0	train
Clc1ccc(NC(=O)Nc2ccc(Cl)c(Cl)c2)cc1	3.53435	3.81566	6.08897	4.87459	0.504471	2	0	train
c1ccc2cc3ccccc3cc2c1	4.47	3.75925	3.993	0.240741	0.45	0	0	train
C=Cn1c2ccccc2c2ccccc21	4.78005	3.96354	4.30019	0.866372	0.5125	1	0	train
CC(C)O	-2.17341	-1.22143	0.3871	2.05556	0	0	0	test
CCC(C)=O	-1.64974	-1.2215	1.21929	2.8125	0	0	0	test
CC(C)CO	-1.29314	-1.35961	0.6347	2.14352	0	0	0	test
Cc1ccc(N)cc1N	-1.06919	0.831388	3.15031	1.54065	0.489931	2	2	test
CCC(O)CC	-0.89	-0.870079	1.1673	2.66667	0	0	0	test
O[S](=O)(=O)C(F)(F)C(F)(F)C(F)(F)C(F)(F)F	-0.758558	-1.82938	3.3807	4.24912	0	0	0	test
N#CCCCCCCC#N	-0.589694	0.054677	2.44037	2.16661	0	2	0	test
CCC1(C(=O)NC(=O)NC1=O)c1ccccc1	-0.319896	0.365647	0.29839	4.97579	0.517005	2	0	test
CC1CC(C)(C)CC(=O)C=1	-0.225722	-0.22152	2.48188	4.01271	0.442153	0	0	test
CC1(C)CCC(C)(C)O1	-0.119498	-0.663235	2.354	2.23611	0	0	0	test
c1ccncc1	-0.082829	2.89786	1.0816	0.784722	0.575	1	0	test
CC(=C)C=C	-0.07	0.00683373	1.60088	0.555556	0.434375	0	0	test
c1ccoc1	0.0488786	0.0692483	1.2796	1.08333	0.6375	0	0	test
Cc1ccccc1N	0.119842	-0.0494993	2.45982	1.51981	0.462153	1	1	test
ClCC(Cl)Cl	0.208315	0.108604	2.0289	0.11454	0	0	0	test
CCN(CC)C(=O)c1cccc(C)c1	0.239909	0.281331	2.16501	4.88509	0.484236	1	0	test
CCN(CC)CC	0.37	1.10175	1.3481	0.375	0	1	0	test
ClC=C(Cl)Cl	0.466455	0.227167	2.42789	0.392318	0.320285	0	0	test
Oc1ccccc1	0.503505	-0.230799	1.76279	2.63222	0.533333	0	0	test
CCc1cccc(N)c1	0.532308	0.930817	2.93949	1.53417	0.460833	1	1	test
CCCCOCCCC	0.606642	0.771974	2.6032	1.81444	0	0	0	test
CCNc1nc(NC(C)(C)C)nc(OC)n1	0.66	3.58164	2.33278	1.51412	0	5	0	test
Cc1ccc(O)cc1	0.721584	0.317652	1.79081	2.75667	0.517708	0	0	test
CCCCC=O	0.821335	0.966385	1.60939	2.56375	0.584097	0	0	test
CN(C)N	0.883201	1.24717	-0.5783	0.944444	0	2	1	test
Cc1ccc(O)cc1C	0.919448	0.58147	1.81883	2.9375	0.507708	0	0	test
Nc1cccc(Cl)c1	0.979063	0.825115	3.03049	1.48478	0.46679	1	1	test
CCc1ccccc1	1.00421	1.29323	2.249	0.162037	0.433056	0	0	test
Cc1ccc(C)cc1	1.08261	1.04336	1.74264	0.12037	0.406597	0	0	test
COC(=O)c1ccc(cc1)C(=O)OC	1.13	1.56366	1.22819	4.02572	0.612431	0	0	test
Cc1cccc2ccccc12	1.19983	1.70537	2.86782	0.157407	0.443056	0	0	test
Oc1cc(Cl)ccc1Cl	1.23	1.64357	3.06959	3.16716	0.485644	0	0	test
Oc1ccc(Cl)cc1Cl	1.29577	1.52818	3.06959	3.10277	0.498997	0	0	test
CC1CCCCC1	1.36	2.46023	2.5866	0.360278	0	0	0	test
CC(CCO)CC(C)(C)C	1.4	0.640305	2.4411	2.63351	0	0	0	test
CC(C)=CC=C(C)C	1.46598	1.36973	2.77118	0.12037	0.363194	0	0	test
CCc1cccc(C)c1N([C@@H](C)COC)C(=O)CCl	1.54443	3.75215	3.69941	5.36035	0.423641	1	0	test
Oc1ccc2ccccc2c1	1.61971	1.83632	2.91599	3.13024	0.533333	0	0	test
CC(C)c1ccc(C)cc1O	1.67062	1.03027	2.91421	3.46176	0.469931	0	0	test
CCc1cccc(CC)c1N(COC)C(=O)CCl	1.72998	4.61703	3.74808	5.12549	0.426236	1	0	test
Clc1ccc(Cl)c(Cl)c1	1.78547	1.49923	3.6468	0.390003	0.391323	0	0	test
C/C=C/C=O	1.86122	1.87223	0.92148	2.31806	0.684375	0	0	test
Nc1cc(Cl)c(Cl)cc1Cl	1.99832	1.79297	4.33729	1.77478	0.41292	1	1	test
OCC=C	2.25923	0.763741	0.09089	1.75694	0.470833	0	0	test
[O-][N+](=O)c1ccccc1[N+]([O-])=O	2.44898	2.54411	1.78289	3.22731	0.698403	2	0	test
CCCCCCCCCCCCCO	2.59	4.22231	4.2897	2.58943	0	0	0	test
CCCCOCN(C(=O)CCl)c1c(CC)cccc1CC	2.73869	4.97448	4.91838	5.39929	0.416744	1	0	test
CC1=CC(=O)c2ccccc2C1=O	3.19259	2.87393	1.90648	4.54157	0.595833	0	0	test
c1ccc2c(c1)[C@H](CC[C@H]2c1ccc(c(c1)Cl)Cl)NC	3.33	3.34	4.8218	0.967231	0.404348	1	0	test
CC(C)(C)c1cc(c(O)c(c1)C(C)(C)C)C(C)(C)C	3.63093	2.91353	5.65529	4.65022	0.316736	0	0	test

## Sheet: fathead minnow vs. Daphnia magn
SMILES	pLC50 (mmol/L) fathead minnow	pEC50 (mmol/L) Daphnia magna	maxHBa	SdO	TopoPSA/MW	Train_test
OCCOCCOCCO	-2.68072	-2.49675	8.26314	0	0.392567	train
CC(C)O	-2.17341	-2.22556	8.05556	0	0.336844	train
CCCO	-1.87878	-1.92367	7.875	0	0.336844	train
COCCOCCO	-1.68	-0.889017	8.19977	0	0.322206	train
CCOCC	-1.53971	-1.16027	4.83333	0	0.124607	train
OCCN	-1.5301	-0.20055	7.75	0	0.757541	train
CN1CCCC1	-1.10032	-1.7691	2.36111	0	0.0380777	train
OC(=O)C(Cl)(Cl)Cl	-1.09197	0.0449053	10.1435	10.1435	0.230383	train
O=C1CCCCCN1	-1.09	-1.3322	10.5719	10.5719	0.257331	train
CCC(O)CC	-0.89	-0.600278	8.66667	0	0.229655	train
C(C(C(F)(F)S(=O)(=O)O)(F)F)(C(F)(F)F)(F)F	-0.758558	-0.877807	12.2091	19.4704	0.219373	train
CCCCCO	-0.743277	-0.680278	8.19736	0	0.229655	train
CCC(=O)OCC	-0.64	-0.07	10.1896	10.1896	0.257671	train
N#CCCCCCCC#N	-0.589694	-0.4343	0	0	0.349596	train
CCCCN	-0.561841	-0.136147	5.13903	0	0.356004	train
CC(C(=O)O)OC1=CC=C(C=C1)OC2=C(C=C(C=N2)C(F)(F)F)Cl	-0.442453	1.46764	12.6135	10.7138	0.190149	train
O=C(OC)C(=C)C	-0.410669	0.0759	10.1898	10.1898	0.262862	train
CCCCCN	-0.309027	0.191854	5.21458	0	0.298721	train
O1CC1	-0.28	-0.665664	4.5	0	0.284603	train
OCC(CO)(CO)[N+]([O-])=O	-0.269023	0.276025	10.0401	10.0401	0.687397	train
ON=C1CCCCC1	-0.260993	0.1961	8.27898	0	0.288193	train
O=C(OCCO)C(=C)C	-0.240572	-0.4656	10.4688	10.4688	0.35775	train
O=C1C=C(C)CC(C)(C)C1	-0.225722	-0.201101	11.0127	11.0127	0.123602	train
N=1C=CC=C(C1)C	-0.189985	0.4373	0	0	0.138516	train
O1C(C)(C)CCC1(C)C	-0.119498	-0.1934	5.73611	0	0.0720418	train
O=[N+]([O-])C=1C=CC=CC1OC	-0.112767	0.5221	10.3062	10.3062	0.342192	train
O=C(OC(C)COC)C	-0.09	-0.4474	10.2512	10.2512	0.269006	train
ClCC(Cl)C	-0.0714439	0.279408	1.26758	0	0	train
O=CC1=CC=C(OC)C=C1	-0.0701454	0.4805	10.1653	10.1653	0.193308	train
C=CC(=C)C	-0.07	1.3278	0	0	0	train
CN(C)c1nc(=O)n(C2CCCCC2)c(=O)n1C	-0.0373884	0.220975	12.2734	24.302	0.197257	train
O=[N+]([O-])C=1C=CC=CC1O	-0.0266238	0.586839	10.0673	10.0673	0.455811	train
[O-][N+](=O)c1ccccc1	0.0180511	0.548439	10.0065	10.0065	0.35064	train
CN(C)CCO	0.04	-0.04	8.195	0	0.263459	train
Cc1ccn2nc(nc2n1)S(=O)(=O)Nc3c(F)cccc3F	0.0450752	0.108552	13.5523	24.5964	0.300359	train
O1C=CC=C1	0.0488786	-0.2087	4.58333	0	0.193161	train
Nc1ccc(cc1)[N+]([O-])=O	0.0658221	0.928909	10.077	10.077	0.501004	train
O=CC	0.0928025	0.1666	8.80556	8.80556	0.387724	train
O=C	0.0998892	0.0151573	8	8	0.5688	train
Cn1cnc2N(C)C(=O)N(C)C(=O)c12	0.109748	0.0390238	11.672	23.1613	0.301112	train
NC=1C=CC=CC1C	0.119842	0.8256	5.51981	0	0.243011	train
CCC(C)N1C(=O)NC(=C(Br)C1=O)C	0.149706	0.332215	11.8122	23.359	0.190027	train
O=C(O)CCCCC(=O)O	0.18	0.5018	9.89655	19.7931	0.510756	train
CCCCCCCCC(O)=O	0.180566	0.216841	10.0882	10.0882	0.235881	train
CN(C)(C)CCCl	0.196017	0.973301	1.20179	0	0	train
CCc1ccccc1N	0.209842	0.939684	5.63106	0	0.214883	train
CCc1ccc(N)cc1	0.219916	1.77968	5.48137	0	0.214883	train
C1c2ccccc2c3ccccc13	0.220313	2.56709	0	0	0	train
O=C(O)CN(CC(=O)O)CC(=O)O	0.247443	0.2397	10.1452	30.4355	0.602692	train
CCCCCCN	0.25082	1.07034	5.26929	0	0.257317	train
Oc1cccc(O)c1	0.262663	0.00972041	8.65306	0	0.367695	train
N1=CSC=2C=CC=CC12	0.325895	0.8516	0	0	0.304634	train
OOC(C)(C)C	0.33	0.8084	7.90278	0	0.327086	train
N(CC)(CC)CC	0.37	0.4734	2.375	0	0.032041	train
NC=1C=CC=CC1N	0.39	1.8876	5.39481	0	0.481545	train
C1CCCC1	0.41	0.823561	0	0	0	train
OC(C=C)CC=C	0.410137	0.5766	8.66861	0	0.206275	train
O=C(O)CS	0.49	0.4075	9.41512	9.41512	0.827235	train
O=C(OCCOCC)C	0.499916	-0.1802	10.1291	10.1291	0.269006	train
CC/C(=N\OC/C=C/Cl)/C1=C(CC(CC1=O)CC(C)SCC)O	0.513862	1.25	12.4994	12.4994	0.234426	train
Cc1ccc(cc1)[N+]([O-])=O	0.523064	1.29467	10.1178	10.1178	0.314781	train
OCCCCCCC	0.524534	0.225229	8.36559	0	0.174216	train
C=1C=CC(=CC1)CN(C)C	0.551369	0.2918	2.16204	0	0.0239814	train
c1ccccc1	0.571604	0.422835	0	0	0	train
C=CC#N	0.584887	1.03078	0	0	0.448643	train
O(CCCC)CCCC	0.606642	0.8839	5.31444	0	0.0709259	train
O=[N+]([O-])C1=CC(N)=CC=C1O	0.632485	1.8452	10.164	10.164	0.580312	train
S=C(N)NN	0.641075	0.88	5.05041	0	1.05647	train
CCNc1nc(NC(C)(C)C)nc(OC)n1	0.66	0.709037	5.01412	0	0.319596	train
COc1cc(OC)nc(NC(=O)NS(=O)(=O)c2n3ccccc3nc2Cl)n1	0.665545	1.10978	12.8263	37.8802	0.352372	train
C1=CC=C(C=C1)Cl	0.677203	0.857776	1.01206	0	0	train
OC=1C(=CC=CC1C)C	0.686197	0.983618	9.2063	0	0.16572	train
C(CN(CC(=O)O)CC(=O)O)N(CC(=O)O)CC(=O)O	0.68929	0.536084	10.555	42.22	0.532985	train
Cc1cccc(c1)[N+]([O-])=O	0.701822	1.26764	10.1587	10.1587	0.314781	train
Cc1ccccc1OP(=O)(Oc2ccccc2C)Oc3ccccc3C	0.706248	2.06084	13.6349	13.6349	0.148241	train
OC1=CC=C(C=C1)C	0.721584	1.04655	8.75667	0	0.187215	train
O=S(=O)(C1=CC=C(C=C1)C)N2C=NC=C2	0.728278	0.8024	12.0773	24.1546	0.271745	train
O=CC(C)CCC	0.729185	0.8243	9.89477	9.89477	0.170549	train
CCCCCC=O	0.748795	1.25	9.67968	9.67968	0.170549	train
Nc1cccc(c1)C(F)(F)F	0.769889	1.77978	11.9123	0	0.16157	train
C1[C@@H]2C[C@@H]3C[C@H]1C[C@](C2)(C3)N	0.780223	0.832481	6.32083	0	0.172163	train
O=C1NC(=O)NC(=O)N1	0.79	-0.8894	10.18	30.54	0.676653	train
[O-][N+](=O)c1ccc(Cl)cc1	0.8	1.76452	10.1311	10.1311	0.274789	train
CCCCOC(C)=O	0.809872	0.689732	10.0963	10.0963	0.226561	train
Oc1cccc(c1)[N+]([O-])=O	0.84	0.799742	10.0476	10.0476	0.455811	train
CCSC(=O)N1CCCCCC1	0.840358	0.984279	11.5715	11.5715	0.243769	train
CCN(CC)C1CCCCC1	0.860027	1.43038	2.61028	0	0.0208807	train
CCON=C(CC)C1=C(O)CC(CC1=O)c2c(C)cc(C)cc2C	0.874006	0.476066	12.6872	12.6872	0.178889	train
C1O[C@@H]1CCl	0.892105	0.64	4.89853	0	0.136191	train
Oc1cccc(Cl)c1	0.91	0.908149	8.83923	0	0.158043	train
Cc1ccc(O)cc1C	0.919448	0.809693	8.9375	0	0.16572	train
[O-][N+](=O)c1cccc(Cl)c1	0.92291	1.54267	10.1769	10.1769	0.274789	train
Nc1ccc(cc1Cl)[N+]([O-])=O	0.934234	1.9925	10.2474	10.2474	0.402084	train
Oc1ccccc1CC=C	0.956822	1.13391	9.19384	0	0.150888	train
ClC1=CC=CC(N)=C1	0.979063	2.4137	5.48478	0	0.204851	train
CCCCCCCCO	0.982954	0.809709	8.42278	0	0.155453	train
CCc1ccccc1	1.00421	1.70814	0	0	0	train
Cc1cc(C)c(O)c(C)c1	1.01993	0.679692	9.33074	0	0.148653	train
O=C(OCC)CC(=O)OCC	1.04937	-0.0744	10.6052	21.2105	0.328599	train
Cc1ccc(C)cc1	1.08261	1.13933	0	0	0	train
O=C(OCCCC)C(=C)C	1.11	0.7547	10.6959	10.6959	0.185082	train
CC1=CC(=CC(=C1N(C)C)C)OC(=O)NC	1.12	3.73384	11.0789	11.0789	0.187137	train
OC(=O)CCCOc1ccc(Cl)cc1Cl	1.13945	0.996513	10.2802	10.2802	0.18762	train
CCNc1nc(Cl)nc(NC(C)(C)C#N)n1	1.14342	0.53994	3.03356	0	0.360366	train
ClCC(Cl)C=C	1.17806	1.0934	1.2014	0	0	train
Cc1ccc(C)c(C)c1	1.19031	1.52252	0	0	0	train
Cc1cccc2ccccc12	1.19983	1.89461	0	0	0	train
Cc1ccc(C)c(O)c1C	1.21996	0.849692	9.38713	0	0.148653	train
O(OC(C=1C=CC=CC1)(C)C)C(C=2C=CC=CC2)(C)C	1.24	3.0167	5.73473	0	0.0683294	train
C1CCCCC1	1.26959	1.34644	0	0	0	train
CC(C)c1ccccc1	1.27969	2.30067	0	0	0	train
Oc1cc(Cl)cc(Cl)c1	1.29034	1.88725	9.04623	0	0.124904	train
Oc1ccc(Cl)cc1Cl	1.29577	1.77458	9.10277	0	0.124904	train
CCOP(=S)(OCC)Oc1ccc2C(=C(Cl)C(=O)Oc2c1)C	1.30345	6.27542	11.8627	11.8627	0.264879	train
CCNc1nc(NC(C)C)nc(SC)n1	1.33967	0.824777	3.21011	0	0.387592	train
Nc1cc(Cl)cc(Cl)c1	1.36033	2.42862	5.61179	0	0.161635	train
OC(=O)/C=C/C(=O)O	1.37	-0.44	9.55361	19.1072	0.643043	train
CC(C)OC1=CC=CC=C1OC(=O)NC	1.37829	4.27897	11.0303	11.0303	0.227445	train
O=C(OCCO)C=C	1.38093	1.3486	10.1193	10.1193	0.400957	train
CCCCCCCCN	1.3986	1.83235	5.34325	0	0.201468	train
OCCCCCCCCC	1.40219	1.4853	8.46895	0	0.140339	train
CCC(=O)Nc1ccc(Cl)c(Cl)c1	1.40259	1.9492	11.0899	11.0899	0.134098	train
Clc1cccc(Cl)c1C#N	1.41733	1.35978	0.811617	0	0.139152	train
C(C=C(C)C)=C(C)C	1.46598	1.4186	0	0	0	train
CN1CCCC1c2cccnc2	1.49	1.80803	2.39981	0	0.0994968	train
Oc1ccccc1c2ccccc2	1.49458	1.80283	9.56395	0	0.118949	train
Oc1cccc2ccccc12	1.52063	2.29521	9.3712	0	0.14043	train
CCCCCC	1.5392	1.34645	0	0	0	train
CCc1cccc(C)c1N([C@@H](C)COC)C(=O)CCl	1.54443	1.07803	12.3604	12.3604	0.104332	train
O=CC=Cc1ccccc1	1.58984	1.27267	9.89137	9.89137	0.129262	train
ClC=1C=C(Cl)C(N)=C(Cl)C1	1.59	1.6564	5.85071	0	0.133476	train
C(\CC\C=C(\C)C)(=C\CO)C	1.59	0.981281	8.55338	0	0.131248	train
OC=1C=CC=2C=CC=CC2C1	1.61971	1.4343	9.13024	0	0.14043	train
O(C=1C=CC=CC1)C=2C=CC=CC2	1.62956	1.9296	5.57833	0	0.0542708	train
COP(=S)(OC)SCN1C(=O)C2=CC=CC=C2C1=O	1.63886	4.9214	12.1987	24.3973	0.388145	train
Cc1cc(O)cc(C)c1Cl	1.66	1.47722	9.13651	0	0.129651	train
OC1=CC(=CC=C1C(C)C)C	1.67062	1.5232	9.46176	0	0.134773	train
CC(C)(c1ccc(O)cc1)c2ccc(O)cc2	1.68936	1.27222	9.2963	0	0.177367	train
N=C(NC=1C=CC=CC1)NC=2C=CC=CC2	1.7	1.416	7.74134	0	0.226942	train
CCOC(=O)C(C)Oc1ccc(Oc2oc3cc(Cl)ccc3n2)cc1	1.71	2.05517	11.575	11.575	0.196055	train
O=CC=1C=CC=CC1O	1.72739	1.6715	10.0673	10.0673	0.305646	train
ClC=1C=C(Cl)C=C(Cl)C1	1.73819	1.7927	1.05373	0	0	train
Oc1cc(ccc1[N+]([O-])=O)[N+]([O-])=O	1.73971	1.33976	10.1786	20.3375	0.578821	train
ClC1=CC=C(C=C1Cl)C	1.73972	2.058	1.04426	0	0	train
CCCCCCOc1ccc(N)cc1	1.79436	2.72958	5.5655	0	0.182504	train
Cc1ccc2ccccc2c1	1.82	1.94186	0	0	0	train
CCCCCCCCCN	1.82051	1.95172	5.36942	0	0.181745	train
CCCCc1ccccc1	1.82992	2.41991	0	0	0	train
Clc1cccc2ccccc12	1.84922	2.32224	0.958519	0	0	train
COc1cc(CCNC(=O)C(OCC#C)c2ccc(Cl)cc2)ccc1OCC#C	1.85054	1.76135	12.6622	12.6622	0.138134	train
C/C=C/C=O	1.86122	1.84769	9.31806	9.31806	0.243711	train
C(CON(=O)=O)(CON(=O)=O)ON(=O)=O	1.86276	0.693273	9.83158	58.5068	0.727525	train
CCOP(=S)(OCC)SCCSCC	1.90221	4.22193	6.05893	0	0.404921	train
[O-][N+](=O)c1ccc(Nc2ccccc2)cc1	1.95	1.42747	10.4557	10.4557	0.257714	train
BrCCCBr	1.98127	1.3563	0	0	0	train
ClC1=CC=C(Cl)C(N)=C1	1.98861	1.9515	5.68772	0	0.161635	train
O=[N+]([O-])C=1C=C(C(O)=C(C1)C)[N+](=O)[O-]	2.02707	2.0663	10.3718	20.7124	0.537854	train
CCCCOCCOC(=O)COc1ccc(Cl)cc1Cl	2.05034	1.71732	11.5021	11.5021	0.13985	train
CC(C)=C1CCC(=CC1)C	2.05041	1.99406	0	0	0	train
CCCCCc1ccc(O)cc1	2.17985	2.16788	9.02826	0	0.123263	train
CCCCCCCCCCN	2.18051	2.43298	5.39095	0	0.165539	train
ClC(Cl)(Cl)C(Cl)(Cl)Cl	2.23606	2.07846	1.38023	0	0	train
OCC=C	2.25923	1.4415	7.75694	0	0.348542	train
COP(=O)(NC(C)=O)SC	2.26	0.563509	11.4251	21.9038	0.494558	train
OCCCCCCCCCCCC	2.2685	-0.234751	8.56606	0	0.108648	train
CC(C)(/C=N/OC(=O)NC)SC	2.27617	2.66541	10.5563	10.5563	0.399784	train
O=[N+]([O-])C1=CC=C(C=C1)[N+](=O)[O-]	2.32065	2.4695	10.1178	20.2356	0.513519	train
ClC=1C=C(Cl)C(O)=C(Cl)C1Cl	2.34872	2.2154	9.63771	0	0.0880001	train
CCOP(=S)(CC)SC1=CC=CC=C1	2.35237	5.08996	6.18996	0	0.310653	train
[O-][N+](=O)c1cc(cc(c1)[N+]([O-])=O)[N+]([O-])=O	2.35348	1.85417	10.3109	30.9328	0.607599	train
CCN(CC)c1c(cc(c(N)c1[N+]([O-])=O)C(F)(F)F)[N+]([O-])=O	2.37671	2.39403	12.8933	22.2133	0.358721	train
C1C[C@H]2[C@@H]([C@@H]([C@@H]1O2)C(=O)O)C(=O)O	2.39	0.48	10.763	21.5259	0.450571	train
CC1(C)[C@H]2CCC(=C)[C@@H]1C2	2.43161	2.03703	0	0	0	train
O=[N+]([O-])C=1C=CC=CC1[N+](=O)[O-]	2.44898	1.7482	10.2273	20.4546	0.513519	train
Cn1cc(C(=O)Nc2ccccc2C3CC3C4CC4)c(n1)C(F)F	2.56098	1.74478	13.0487	12.4779	0.141688	train
OCCCCCCCCCCCCC	2.59	2.5162	8.58943	0	0.101042	train
CCCCC(CC)COC(=O)C1=CC=CC=C1C(=O)OCC(CC)CCCC	2.59	1.78	12.5698	25.1396	0.134776	train
N#CCCCCCCCCCCC	2.62886	3.4873	0	0	0.131304	train
O=Cc1cccc(Oc2ccccc2)c1	2.62985	3.59784	10.5556	10.5556	0.132783	train
COP(=S)(OC)Oc1nc(Cl)c(Cl)cc1Cl	2.67756	5.58608	6.00934	0	0.257031	train
O=C(C)CCCCCCCCCCC	2.7401	4.3886	10.6508	10.6508	0.0861258	train
Oc1cc(Cl)c(Cl)c(Cl)c1Cl	2.74443	2.11626	9.51679	0	0.0880001	train
OC=1C(=CC(=CC1C(C)(C)C)C)C(C)(C)C	2.77995	2.41925	10.3845	0	0.0918782	train
ClC1=CC=C(C=C1)C(O)(C2=CC=C(Cl)C=C2)C(Cl)(Cl)Cl	2.80529	3.58674	11.6216	0	0.0549863	train
N1=C(SNC(C)(C)C)SC=2C=CC=CC12	2.9	2.2627	3.73407	0	0.329581	train
CCCCCCCCCCCN	2.9105	2.53453	5.40897	0	0.151987	train
Clc1cc(Cl)c(Cl)c(Cl)c1Cl	2.96618	2.29669	1.12781	0	0	train
O=C2Oc1cc(ccc1N2CSP(OCC)(OCC)=S)Cl	3.06	5.69643	12.0851	12.0851	0.313908	train
C=CCN=C=S	3.06066	2.13272	0	0	0.448925	train
ClC(Cl)(Cl)SN1C(=O)C2CC=CCC2C1=O	3.18	1.62432	12.2068	24.4137	0.209678	train
CCCCCCCCN1SC=CC1=O	3.18125	2.99866	11.2329	11.2329	0.214012	train
O=C1C=C(C(=O)C=2C=CC=CC12)C	3.19259	2.8932	11.5416	22.9544	0.198428	train
CCCCCCCCCC1=CC=C(C=C1)O	3.19939	3.14	9.14874	0	0.0918782	train
CCCCCCCCCc1ccccc1O	3.2	3.11233	9.58318	0	0.0918782	train
CCCCCCCCc1ccc(N)cc1	3.20358	3.91419	5.63636	0	0.126814	train
CCCCCCOC(=O)c1ccccc1C(=O)OCCCCCC	3.26875	3.26875	12.1878	24.3756	0.157384	train
CC(C)CCCCCOC(=O)c1ccccc1C(=O)OCCCCCC(C)C	3.2761	3.38725	12.3598	24.7196	0.134776	train
CNCCC(Oc1ccc(cc1)C(F)(F)F)c2ccccc2	3.28	1.76637	12.5645	0	0.0687728	train
CCCCOC(=O)C1=CC=CC=C1C(=O)OCC(CC)CCCC	3.32905	3.67893	12.3641	24.5145	0.157384	train
CN[C@H]1CC[C@@H](c2ccc(Cl)c(Cl)c2)c3ccccc13	3.33	2.50062	3.46723	0	0.0394331	train
Oc1ccc(O)cc1	3.39927	3.06153	8.64556	0	0.367695	train
CCCN(CCC)c1c(cc(cc1[N+]([O-])=O)C(F)(F)F)[N+]([O-])=O	3.44528	2.777	12.8448	22.3553	0.267137	train
CC(C)CCCCCCOC(=O)c1ccccc1C(=O)OCCCCCCC(C)C	3.46515	3.84335	12.4213	24.8426	0.125745	train
CCCCCCCCCCCCCN	3.48208	4.12326	5.43744	0	0.130603	train
Clc1ccc(NC(=O)Nc2ccc(Cl)c(Cl)c2)cc1	3.53435	4.4575	11.8746	11.8746	0.130996	train
CCCCCCCCCCc1ccc(N)cc1	3.57792	4.44348	5.66096	0	0.111571	train
OC=1C(=CC(=CC1C(C)(C)C)C(C)(C)C)C(C)(C)C	3.63093	3.3773	10.6502	0	0.0771461	train
CC1(CNC(=NC1)NN=C(C=CC2=CC=C(C=C2)C(F)(F)F)C=CC3=CC=C(C=C3)C(F)(F)F)C	3.81883	3.57995	12.7766	0	0.0987069	train
CC1=CC(=C(C(=C1)C)C2=C(C3(CCCC3)OC2=O)OC(=O)C(C)(C)C)C	3.94855	3.58649	12.8955	25.5403	0.14767	train
Cc1cc(ccc1NC(=O)c2cccc(I)c2C(=O)NC(C)(C)C[S](C)(=O)=O)C(F)(C(F)(F)F)C(F)(F)F	4.01098	4.05986	14.3914	49.7901	0.147678	train
COC(C)(C)CCCC(C)C/C=C/C(C)=C/C(=O)OC(C)C	4.49	2.62475	11.4804	11.4804	0.11452	train
CC(=C)[C@H]1CC2=C(O1)C=CC3=C2O[C@@H]4COC5=CC(=C(C=C5[C@@H]4C3=O)OC)OC	4.86332	4.89278	13.5171	13.5171	0.160399	train
N#CC(OC(=O)C1C(C)(C)C1(C)(C))c3cccc(Oc2ccccc2)c3	5.17	5.81912	12.5506	12.5506	0.16989	train
CC1([C@H]([C@H]1C(=O)O[C@H](C#N)C2=CC(=CC=C2)OC3=CC=CC=C3)/C=C\C(=O)OC(C(F)(F)F)C(F)(F)F)C	5.50285	7.39116	12.7831	24.4416	0.158224	train
CCC(O)=O	-1.7349	0.513422	9.36806	9.36806	0.503804	test
CCCCO	-1.36967	-1.40027	8.06625	0	0.273108	test
ON=C(C)CC	-0.989249	-0.3612	7.92273	0	0.374303	test
CCCN	-0.719075	-0.228607	5.02778	0	0.440468	test
N=1C=CNC1C	-0.540427	-0.3869	2.88889	0	0.34953	test
NC(=Nc1scc(n1)CSCC/C(=N\S(=O)(=O)N)/N)N	-0.3	-0.07	10.8308	21.6616	0.705396	test
O=C(OCC(C)C)C	-0.25	0.6668	10.126	10.126	0.226561	test
ClC(Cl)=C	-0.153022	0.7779	1.08162	0	0	test
N=1C=CC=CC1	-0.082829	-0.3574	0	0	0.163077	test
CC(O)=O	-0.0516022	-0.191976	9	9	0.621448	test
C=1C=CC(=CC1)NC	0.0298943	1.2815	3.02694	0	0.112353	test
C(Cl)(Cl)Cl	0.0655195	0.271459	1.34877	0	0	test
CNC(=O)N(C)c1sc(nn1)C(C)(C)C	0.102861	-0.114623	11.3723	11.3723	0.378598	test
O1C(C)(C)C2CCC1(C)CC2	0.1798	-0.1131	6.06019	0	0.0598823	test
ClCC(Cl)Cl	0.208315	0.220797	1.33162	0	0	test
CCN(CC)C(=O)c1cccc(C)c1	0.239909	0.40894	11.8851	11.8851	0.106262	test
[nH]1nnc2ccccc12	0.26281	0.0463396	2.75843	0	0.349186	test
N#CC1=CC=CC(=C1)[N+](=O)[O-]	0.389861	0.2066	10.1652	10.1652	0.452146	test
Nc1ccccc1[N+]([O-])=O	0.46	1.26814	10.1473	10.1473	0.501004	test
OC(C=C)CCC	0.519247	-0.3218	8.73986	0	0.20212	test
Cc1ccccc1[N+]([O-])=O	0.569072	1.08492	10.2273	10.2273	0.314781	test
CN(C)C(=O)Nc1cccc(c1)C(F)(F)F	0.624284	1.36854	12.3408	11.2068	0.139347	test
CCCCC(CC)CO	0.660768	0.699709	8.75265	0	0.155453	test
O=Cc1occc1	0.688623	0.800523	9.77384	9.77384	0.314618	test
CCCCCCCN	0.720907	1.08808	5.31074	0	0.225993	test
[O-][N+](=O)c1ccccc1Cl	0.729691	1.69073	10.2535	10.2535	0.274789	test
Cc1ccc2nn[nH]c2c1	0.781638	0.411411	2.79926	0	0.312406	test
O=CCCCC	0.821335	0.4297	9.56375	9.56375	0.19832	test
Cc1ccccc1O	0.861433	0.779695	8.91926	0	0.187215	test
ClC(Cl)C(Cl)Cl	0.914947	0.839009	1.35014	0	0	test
CCOC(=O)c1ccccc1C(=O)OCC	0.947163	0.402045	11.5442	23.0884	0.236842	test
O=[N+]([O-])C1=CC=CC(=C1C)[N+](=O)[O-]	0.990907	0.95955	10.3795	20.7591	0.473981	test
CC(C)c1cccc(C(C)C)c1N	1.06661	1.07225	6.08519	0	0.14688	test
NC1=CC=C(C=C1)C(C)C	1.13	1.9546	5.52682	0	0.192591	test
[O-][N+](=O)c1cccc(c1)[N+]([O-])=O	1.18126	0.731207	10.1587	20.3174	0.513519	test
Oc1cc(Cl)ccc1Cl	1.23	1.51725	9.16716	0	0.124904	test
COc1ccc(\C=C\C)cc1	1.28213	1.54213	5.02322	0	0.0623275	test
ClC1=CC=C(C=C1)C	1.32905	1.7994	1.00722	0	0	test
Clc1cccc(n1)C(Cl)(Cl)Cl	1.37	1.59622	1.13246	0	0.0563123	test
OCCC(C)CC(C)(C)C	1.4	1.3263	8.63351	0	0.140339	test
OC=1C=CC(=CC1)C=2C=CC=CC2	1.43989	1.6396	9.10357	0	0.118949	test
O=C(C)CCCCCCCC	1.49651	1.6495	10.5326	10.5326	0.109317	test
O=P(OCCOCCCC)(OCCOCCCC)OCCOCCCC	1.55017	1.0816	12.7699	12.7699	0.206557	test
O=C(OCC)C=C	1.6005	1.3568	10.0715	10.0715	0.262862	test
OC=1C=CC=CC1N	1.65	2.2818	8.79426	0	0.424107	test
CCOP(=S)(OCC)SC1OCCOC1SP(=S)(OCC)OCC	1.69025	6.11491	6.28702	0	0.416176	test
CCCCOCCOCCOCC1=CC2=C(C=C1CCC)OCO2	1.73679	2.32	5.7494	0	0.136454	test
Clc1ccc(Cl)c(Cl)c1	1.78547	1.90104	1.06993	0	0	test
CC(C)Oc1cccc(NC(=O)c2ccccc2C(F)(F)F)c1	1.82874	1.67685	12.955	12.1632	0.118627	test
ClC(Cl)C(c1ccc(Cl)cc1)c2ccc(Cl)cc2	1.85946	4.54812	1.11952	0	0	test
Oc1c(Cl)c(Cl)cc(Cl)c1Cl	1.95	2.00626	9.7021	0	0.0880001	test
Nc1cc(Cl)c(Cl)cc1Cl	1.99832	2.00887	5.77478	0	0.133476	test
CCN(CC)C1=NC(=CC(=N1)OP(=S)(OC)OC)C	2.09	6.02716	5.95148	0	0.323209	test
NC(=O)C(Br)(Br)C#N	2.23738	2.4374	10.3687	10.3687	0.278837	test
CC(O)(c1ccc(Cl)cc1)c2ccc(Cl)cc2	2.27082	2.99356	10.6656	0	0.0760451	test
CC1COC(Cn2cncn2)(O1)c3ccc(Oc4ccc(Cl)cc4)cc3Cl	2.35225	2.74383	6.23951	0	0.144175	test
CCCCCCNCCCCCC	2.37842	2.2809	3.50319	0	0.0649518	test
O=C(OCC(C)C)C=1C=CC=CC1C(=O)OCC(C)C	2.49	1.6182	11.9825	23.9651	0.189105	test
CCOP(=S)(OC1=CN=C(N=C1)C(C)(C)C)OC(C)C	2.59518	6.6673	6.06418	0	0.299796	test
O=C(N(C=1C(=CC=CC1CC)CC)COCCCC)CCl	2.73869	2.2142	12.3993	12.3993	0.0949335	test
CC(C)CCCCCCCOC(=O)c1ccccc1C(=O)OCCCCCCCC(C)C	2.79841	4.34864	12.4746	24.9492	0.117847	test
Nc1c(Cl)c(Cl)cc(Cl)c1Cl	2.9287	3.38193	6.01765	0	0.113673	test
CC(C)CC(C)c1sccc1NC(=O)c2cn(C)nc2C(F)(F)F	3.09285	2.16575	13.0126	12.363	0.209285	test
O=P(OCC(Br)CBr)(OCC(Br)CBr)OCC(Br)CBr	3.19625	2.2166	12.8663	12.8663	0.0789062	test
CCCCCCCCCCCCN	3.25863	3.8527	5.42428	0	0.140486	test
S(SC=1C=CC=CC1)C=2C=CC=CC2	3.2993	4.4091	0	0	0.232086	test
CC(C)(C)CC(C)(C)C1=CC=C(C=C1)O	3.43	3.61	9.25497	0	0.0981243	test
CCCCCCCCCCCCCOC(=O)c1ccccc1C(=O)OCCCCCCCCCCCCC	3.48575	4.02566	12.5971	25.1941	0.0991642	test
C12(C3(C4(C5(C3(C(C1(C5(C2(C4(Cl)Cl)Cl)Cl)Cl)(Cl)Cl)Cl)Cl)Cl)Cl)Cl	3.74	2.73209	1.43522	0	0	test
CCC1O[C@]2(CCC1C)C[C@@H]3C[C@@H](C\C=C(/C)CC(C)/C=C/C=C/4CO[C@@H]5[C@H](O)C(=C[C@@H](C(=O)O3)[C@]45O)C)O2	4.19019	4.73426	13.8627	13.8627	0.174158	test
CC(C)(C)C1=CC=C(C=C1)CSC2=C(C(=O)N(N=C2)C(C)(C)C)Cl	5.19977	5.60972	12.578	12.578	0.159198	test
